# Supplementary material for: Global analysis of the Hfq-mediated RNA interactome discovers a MicA homolog that affects the cytotoxicity, biofilm formation, and resistance to complement of Bordetella pertussis
Source: Nucleic Acids Res. 2025 Jul 8;53(13):gkaf614. doi: 10.1093/nar/gkaf614 (PMC12235514; doi:10.1093/nar/gkaf614)
Supplement: gkaf614_Supplemental_Files [file gkaf614_supplemental_files.zip]

Archive with 5 entries (5 files):
- Kumar et al Supplementary files.pdf
- Table S3.xlsx
- Table S4.xlsx
- Table S5.xlsx
- Table S6.xlsx
