# Supplementary material for: Global analysis of the Hfq-mediated RNA interactome discovers a MicA homolog that affects the cytotoxicity, biofilm formation, and resistance to complement of Bordetella pertussis
Source: Nucleic Acids Res. 2025 Jul 8;53(13):gkaf614. doi: 10.1093/nar/gkaf614 (PMC12235514; doi:10.1093/nar/gkaf614)
Supplement: gkaf614_Supplemental_Files [file gkaf614_supplemental_files.zip › Table S3.xlsx]

## Sheet: 3xFTversWT_aln_rev_results_ru
Table S3. DE analysis of hfq::3xFLAG versus hfq-WT samples
GeneID	log2FoldChange	lfcSE	stat	pvalue	padj	FoldChange	Annotation
BP0001	-0.164631	0.205749	-0.805792	0.420363	0.548683	-1.12088	tRNA uridine 5-carboxymethylaminomethyl modification protein
BP0002	1.05562	0.363136	2.89583	0.00378158	0.0120603	2.07861	rRNA small subunit methyltransferase G
BP0003	0.731178	0.356063	2.04975	0.040389	0.0879809	1.65999	ParA family protein
BP0004	-0.190052	0.295348	-0.625008	0.531966	0.647867	-1.1408	GNAT family acetyltransferase
BP0005	-0.108398	0.204239	-0.509736	0.610237	0.711943	-1.07803	chromosome partitioning protein ParB
BP0006	-0.20534	0.318607	-0.625134	0.531883	0.647867	-1.15296	pseudogene
BP0007	-0.214911	0.224269	-0.973021	0.330543	0.457191	-1.16063	elongation factor Tu
BP0008	-0.121869	0.265333	-0.403255	0.68676	0.778931	-1.08814	protein translocase subunit SecE
BP0009	0.553618	0.134308	4.13863	3.49384e-05	0.000178056	1.46776	transcription termination/antitermination protein NusG
BP0010	0.276882	0.184385	1.5065	0.131939	0.226518	1.21157	50S ribosomal protein L11
BP0011	0.30166	0.234325	1.35231	0.176275	0.283941	1.23256	50S ribosomal protein L1
BP0013	0.94998	0.212464	4.46391	8.04763e-06	4.56385e-05	1.93185	50S ribosomal protein L10
BP0014	2.76787	0.143777	19.2438	1.59029e-82	2.39896e-80	6.81102	50S ribosomal protein L7/L12
BP0015	0.0626711	0.12988	0.473912	0.635563	0.734671	1.0444	DNA-directed RNA polymerase subunit beta
BP0016	-0.0873455	0.113338	-0.774258	0.438778	0.565241	-1.06241	DNA-directed RNA polymerase subunit beta'
BP0017	0.494354	0.651647	0.776968	0.437178	0.563687	1.40869	lipoprotein
BP0018	-0.275649	0.338667	-0.758097	0.448393	0.573218	-1.21054	membrane protein
BP0019	-0.610683	0.560034	-0.824326	0.409755	0.540251	-1.52698	pseudogene
BP0021	0.629984	0.558071	1.19711	0.231264	0.349036	1.54755	pseudogene
BP0022	-1.1986	0.365254	-3.25495	0.00113412	0.00414745	-2.29516	two component system response regulator
BP0027	2.21197	1.00041	2.2235	0.0261823	0.0615683	4.63308	MaoC family protein
BP0028	1.16877	0.366392	3.18106	0.00146738	0.00523914	2.2482	transcriptional regulator
BP0030	-1.3545	0.632012	-2.10426	0.0353557	0.0790625	-2.55709	hypothetical protein
BP0032	-0.332609	0.718726	-0.35142	0.725273	0.808031	-1.25929	transporter
BP0033	-0.136364	0.337745	-0.412489	0.679981	0.774737	-1.09913	glycine--tRNA ligase subunit alpha
BP0034	-0.335839	0.183323	-1.75052	0.080029	0.152493	-1.26211	glycine--tRNA ligase subunit beta
BP0035	-0.835636	0.415709	-1.86724	0.0618675	0.125036	-1.78464	DD-heptose 17-bisphosphate phosphatase
BP0036	-0.512802	0.30384	-1.68918	0.0911846	0.168983	-1.42682	acyltransferase
BP0037	1.58685	0.291098	5.476	4.35059e-08	3.28143e-07	3.00393	hypothetical protein
BP0038	0.55863	0.276047	1.97549	0.0482127	0.102363	1.47287	lactoylglutathione lyase
BP0039	1.60928	0.229855	6.98653	2.81777e-12	3.10263e-11	3.051	peptide deformylase
BP0040	-1.33367	0.65142	-2.04179	0.0411729	0.0895591	-2.52042	pseudogene
BP0042	-2.41721	0.858063	-2.62729	0.00860669	0.0246145	-5.34139	pseudogene
BP0043	-1.68204	0.411967	-4.07278	4.64554e-05	0.000232046	-3.20881	exported protein
BP0046	-1.50784	0.33706	-4.45346	8.44966e-06	4.75609e-05	-2.84385	pseudogene
BP0047	-1.15447	0.482852	-2.3546	0.0185425	0.0465801	-2.22602	homoserine O-acetyltransferase
BP0048	0.357555	0.704475	0.475115	0.634705	0.733962	1.28125	hypothetical protein
BP0050	2.24118	0.551673	3.9749	7.04078e-05	0.00033933	4.72784	muropeptide transporter
BP0051	2.31688	0.328122	7.00349	2.4966e-12	2.78972e-11	4.98253	pseudogene
BP0054	-0.463144	0.621407	-0.665505	0.505727	0.627118	-1.37854	glutamate/aspartate ABC transporter ATP-binding protein
BP0057	1.49149	0.768461	2.08612	0.0369676	0.0816481	2.81179	glutamate/aspartate ABC transporter substrate-binding protein
BP0059	-0.38733	0.64294	-0.539575	0.58949	0.693369	-1.30797	pseudogene
BP0060	0.363994	0.23666	1.57374	0.115547	0.203269	1.28698	hypothetical protein
BP0061	0.926212	0.274878	3.48393	0.000494114	0.00199564	1.90028	DNA-binding protein
BP0062	0.624498	0.458365	1.35506	0.175397	0.282712	1.54167	hypothetical protein
BP0063	5.46904	0.330955	16.2181	3.75619e-59	2.83311e-57	44.2939	hypothetical protein
BP0064	7.10608	0.318853	21.6292	9.55057e-104	2.40117e-101	137.766	hypothetical protein
BP0065	5.22192	0.505241	9.69951	3.02942e-22	7.19667e-21	37.321	ferredoxin
BP0066	2.6198	0.509233	5.1232	3.00387e-07	2.0597e-06	6.14667	oxidoreductase
BP0067	3.17167	0.916117	3.41955	0.000627248	0.00246729	9.01089	integral membrane protein
BP0068	4.30951	0.661119	5.98778	2.12723e-09	1.85487e-08	19.8286	pseudogene
BP0069	2.61542	0.400455	6.39778	1.57651e-10	1.50516e-09	6.12803	exported protein
BP0070	2.10962	0.516018	3.8992	9.65118e-05	0.000453545	4.31579	pseudogene
BP0072	3.7722	0.353679	10.5438	5.4282e-26	1.50247e-24	13.663	transposase
BP0073	1.80527	0.419167	4.28296	1.84426e-05	9.883e-05	3.49495	pseudogene
BP0074	2.29948	0.126158	18.2686	1.47226e-74	1.70839e-72	4.92279	chaperone protein HtpG
BP0075	0.390037	0.349983	1.16832	0.242676	0.362323	1.31043	glutathione S-transferase
BP0076	-1.00114	0.512834	-1.94163	0.0521825	0.109254	-2.00158	N-acetylmuramoyl-L-alanine amidase
BP0078	-0.223216	0.383499	-0.581025	0.561224	0.669254	-1.16733	membrane protein
BP0079	0.00790597	0.1601	0.0491507	0.960799	0.973055	1.0055	signal recognition particle protein
BP0082	-0.461035	0.422351	-1.09554	0.273278	0.396004	-1.37653	lipopolysaccharide biosynthesis protein
BP0083	-0.915727	0.516175	-1.54624	0.122046	0.212348	-1.88652	pseudogene
BP0086	-0.440031	0.361569	-1.20039	0.229986	0.347478	-1.35663	glycosyl transferase family protein
BP0088	-0.886808	0.315347	-2.84334	0.00446431	0.0139573	-1.84908	lipopolysaccharide biosynthesis protein
BP0090	-0.306412	0.43505	-0.616519	0.537552	0.651062	-1.23663	UDP-N-acetylglucosamine 2-epimerase
BP0091	0.103242	0.422493	0.164268	0.86952	0.914375	1.07418	lipopolysaccharide biosynthesis protein
BP0092	0.0616529	0.50536	0.152619	0.878699	0.920194	1.04366	acetyltransferase
BP0093	1.94748	0.300233	6.46373	1.02151e-10	9.87784e-10	3.85701	oxidoreductase
BP0094	-1.52815	0.361792	-4.21631	2.48331e-05	0.000130525	-2.88415	heptosyltransferase
BP0095	-1.54863	0.301815	-5.10515	3.30525e-07	2.25609e-06	-2.92538	3-deoxy-D-manno-octulosonic-acid transferase
BP0096	-0.619443	0.720846	-0.88426	0.376556	0.505819	-1.53628	exported protein
BP0097	-1.59738	0.447447	-3.47607	0.000508818	0.00204522	-3.02593	pantothenate kinase
BP0098	-1.6617	0.286424	-5.76031	8.39609e-09	6.773e-08	-3.16389	biotin--protein ligase
BP0099	-0.400071	0.522031	-0.765069	0.444231	0.570802	-1.31957	integral membrane protein
BP0100	-0.424955	0.55661	-0.528357	0.597252	0.69977	-1.34253	ABC transporter ATP-binding protein
BP0101	-1.529	0.527999	-2.85872	0.00425349	0.0133536	-2.88585	pseudogene
BP0101A	-1.59753	0.474312	-3.33805	0.000843687	0.00318325	-3.02624	exported protein
BP0101B	-0.487244	0.303947	-1.6012	0.109333	0.194149	-1.40176	hypothetical protein
BP0102	-0.0543644	0.159083	-0.332011	0.739881	0.819465	-1.0384	penicillin-binding protein
BP0103	-0.640945	0.188805	-3.38329	0.000716234	0.00277748	-1.55935	class IV aminotransferase
BP0104	-0.84263	0.364584	-2.3007	0.0214088	0.0520889	-1.79332	hypothetical protein
BP0105	1.258	0.521866	2.40184	0.0163128	0.0420648	2.39163	octanoyltransferase
BP0106	-0.170139	0.17472	-0.978949	0.327605	0.454221	-1.12517	lipoyl synthase
BP0107	-0.163681	0.431074	-0.329505	0.741774	0.820056	-1.12014	dTDP-4-dehydrorhamnose 35-epimerase
BP0108	-0.883015	0.36528	-2.3836	0.0171443	0.0435758	-1.84423	dTDP-4-dehydrorhamnose reductase
BP0109	-0.129452	0.355214	-0.373916	0.708467	0.796069	-1.09388	dTDP-glucose 46-dehydratase
BP0111	0.588173	0.492081	1.19367	0.232609	0.350615	1.50334	pseudogene
BP0112	-0.0291825	0.519435	-0.0524712	0.958153	0.971354	-1.02043	cystathionine beta-lyase
BP0113	-0.622696	0.287114	-2.2267	0.0259676	0.0612878	-1.53975	thiol:disulfide interchange protein DsbA
BP0114	-1.15654	0.520685	-2.21701	0.0266222	0.0623597	-2.22922	exported protein
BP0115	0.220001	0.22395	0.972792	0.330657	0.457191	1.16473	arginine--tRNA ligase
BP0116	-0.206565	0.30625	-0.67389	0.500381	0.623307	-1.15394	hypothetical protein
BP0117	0.134559	0.319703	0.42547	0.670494	0.765952	1.09776	hypothetical protein
BP0119	0.874722	0.773141	1.13582	0.256031	0.376986	1.83365	binding-protein-dependent transport system inner membrane protein
BP0120	0.306145	0.630047	0.523509	0.60062	0.703444	1.2364	binding-protein-dependent transport system inner membrane protein
BP0121	0.724564	0.382131	1.8705	0.0614138	0.124377	1.6524	glycerol-3-phosphate ABC transporter substrate-binding protein
BP0122	0.857034	0.456156	1.89669	0.0578693	0.118367	1.81131	sugar ABC transporter ATP-binding protein
BP0129	-0.35945	0.521994	-0.617496	0.536908	0.650542	-1.28294	pseudogene
BP0130	1.4456	0.1842	7.84819	4.22079e-15	6.06388e-14	2.72376	amidase
BP0131	-0.558077	0.214304	-2.62678	0.00861967	0.0246264	-1.47231	2-isopropylmalate synthase
BP0132	-1.06217	0.263875	-4.0369	5.41626e-05	0.000267883	-2.08806	membrane protein
BP0133	-1.41694	0.262642	-5.38534	7.23068e-08	5.28207e-07	-2.67019	RNA polymerase sigma-54 factor
BP0134	-0.412614	0.391203	-1.02906	0.303453	0.429947	-1.3311	bacterioferritin-associated ferredoxin
BP0135	1.53522	0.284278	5.38234	7.35225e-08	5.35791e-07	2.89833	LysR family transcriptional regulator
BP0139	0.125429	0.362173	0.595326	0.551625	0.662521	1.09083	threonine dehydratase
BP0141	-0.116531	0.175949	-0.653657	0.513333	0.631779	-1.08413	iron-sulfur binding oxidase
BP0142	0.0437868	0.593588	0.0713064	0.943154	0.961316	1.03082	GntR family transcriptional regulator
BP0149	2.60989	0.437946	5.88088	4.08093e-09	3.40115e-08	6.10458	transcriptional regulator
BP0150	-0.68114	0.348101	-1.95466	0.0506228	0.106878	-1.60341	pseudogene
BP0151	-0.881101	0.451297	-1.86126	0.062707	0.12592	-1.84178	hypothetical protein
BP0152	-1.60715	0.527162	-2.97879	0.00289386	0.00955226	-3.04649	hypothetical protein
BP0154	1.87351	0.421825	4.48516	7.28585e-06	4.14743e-05	3.66424	LysR family transcriptional regulator
BP0155	-0.55745	0.367558	-1.5537	0.120256	0.209839	-1.47167	D-3-phosphoglycerate dehydrogenase
BP0156	-0.705231	0.387253	-1.79407	0.0728026	0.141702	-1.63041	exported protein
BP0158	-0.580969	0.621909	-0.868238	0.385264	0.513669	-1.49585	two component system response regulator
BP0159	-0.352294	0.416219	-0.833039	0.404823	0.534742	-1.27659	phosphate regulon sensor protein
BP0160	-0.255951	0.394149	-0.713977	0.475242	0.597667	-1.19412	phosphate regulon transcriptional regulatory protein
BP0161	-1.1838	0.424595	-2.79355	0.00521327	0.0159546	-2.27174	ubiquinone/menaquinone biosynthesis C-methyltransferase
BP0162	-0.792901	0.196398	-4.03869	5.37499e-05	0.000266278	-1.73256	membrane protein
BP0163	-1.65422	0.286406	-5.7694	7.95537e-09	6.46937e-08	-3.14752	hypothetical protein
BP0164	-0.511258	0.336036	-1.51887	0.128795	0.222043	-1.42529	ubiquinone biosynthesis protein UbiB
BP0165	0.538069	0.467834	1.14923	0.250461	0.371574	1.45203	pseudogene
BP0167	0.277166	0.395052	0.743882	0.456948	0.581448	1.21181	pseudogene
BP0168	0.508172	0.321153	1.62475	0.104217	0.186601	1.42225	membrane protein
BP0169	0.598382	0.3942	1.61714	0.105849	0.189298	1.51402	exported protein
BP0170	-1.23843	0.241446	-5.11034	3.2158e-07	2.20002e-06	-2.35941	ATP-dependent RNA helicase
BP0171	-1.01488	0.521	-1.94953	0.0512321	0.107788	-2.02073	LysE family efflux protein
BP0172	-0.381459	0.19948	-1.89492	0.0581029	0.118684	-1.30266	peptide chain release factor 3
BP0173	-0.858994	0.416211	-2.10811	0.0350215	0.078441	-1.81377	exported protein
BP0174	-0.0611283	0.325401	-0.291761	0.770469	0.841602	-1.04328	bacterioferritin
BP0177	-1.11553	0.254175	-4.39533	1.10603e-05	6.1115e-05	-2.16674	lipoprotein
BP0178	-1.49454	0.370174	-4.00277	6.26043e-05	0.00030415	-2.81774	lipoprotein
BP0179	-0.77532	0.355536	-2.16739	0.0302053	0.0691421	-1.71157	rhodanese superfamily protein
BP0180	-1.55552	0.198585	-7.82884	4.9239e-15	7.04048e-14	-2.93939	methionine--tRNA ligase
BP0181	-0.133479	0.289378	-0.443082	0.657706	0.755924	-1.09694	exported protein
BP0182	0.397405	0.26552	1.52585	0.127048	0.219784	1.31714	iron sulfur binding protein
BP0183	-0.472843	0.258473	-1.82896	0.0674062	0.133266	-1.38784	exported protein
BP0184	0.0520251	0.178364	0.298002	0.765702	0.838216	1.03672	exported protein
BP0185	-0.244178	0.25187	-0.98175	0.326223	0.453223	-1.18442	deoxycytidine triphosphate deaminase
BP0186	0.290978	0.73336	0.38694	0.698801	0.787554	1.22347	hypothetical protein
BP0188	2.19129	0.501715	4.27139	1.94257e-05	0.000103546	4.56715	pseudogene
BP0189	1.94642	0.245518	7.91937	2.3871e-15	3.47917e-14	3.85418	hypothetical protein
BP0190	-0.965205	0.233879	-4.1375	3.51118e-05	0.000178638	-1.95234	Orn/Arg/Lys decarboxylase
BP0191	-0.517048	0.414469	-1.26006	0.207647	0.321267	-1.43102	exported protein
BP0195	-1.8002	0.200355	-8.98224	2.65301e-19	5.19749e-18	-3.48268	glycine cleavage system aminomethyltransferase
BP0196	-1.02605	0.328844	-3.14336	0.00167021	0.00588671	-2.03644	glycine cleavage system protein H
BP0197	-1.68906	0.171819	-9.81943	9.28626e-23	2.25941e-21	-3.22447	glycine dehydrogenase
BP0198	0.0119606	0.327463	0.042477	0.966118	0.975822	1.00832	GntR family transcriptional regulator
BP0204	-0.158721	0.225907	-0.66616	0.505309	0.626858	-1.1163	restriction endonuclease
BP0205	0.118935	0.175297	0.66724	0.504619	0.626516	1.08593	exported protein
BP0206	-0.390707	0.195478	-1.99207	0.0463633	0.0990637	-1.31104	phosphomethylpyrimidine synthase
BP0207	-0.680045	0.3716	-1.81738	0.0691587	0.135715	-1.60219	aldehyde dehydrogenase
BP0208	-0.028663	0.389947	-0.0767454	0.938826	0.959498	-1.02007	oxidoreductase
BP0209	0.158067	0.40443	0.434445	0.663966	0.760222	1.11579	GntR family transcriptional regulator
BP0212	-0.202091	0.48536	-0.406425	0.684431	0.777439	-1.15036	virginiamycin B lyase
BP0213	-1.52539	0.606533	-2.50128	0.0123746	0.0333938	-2.87864	acetyltransferase
BP0214	0.120542	0.334112	0.392086	0.694995	0.785318	1.08714	7-cyano-7-deazaguanine synthase
BP0215	-0.906103	0.265301	-3.42509	0.000614605	0.00242704	-1.87398	phosphoenolpyruvate carboxylase
BP0216	-0.192319	0.152507	-1.27269	0.203126	0.316504	-1.1426	autotransporter subtilisin-like protease
BP0217	2.35802	0.26343	8.9146	4.89602e-19	9.40846e-18	5.12667	3-hydroxybutyryl-CoA dehydrogenase
BP0218	0.567015	0.385421	1.46818	0.142056	0.240554	1.48145	short-chain fatty acids transporter
BP0219	-2.43638	0.863299	-2.74323	0.00608388	0.0183734	-5.41281	short-chain dehydrogenase
BP0220	-0.269559	0.339969	-0.757095	0.448993	0.573502	-1.20544	transcriptional regulator
BP0221	-0.0083748	0.402744	0.0507512	0.959524	0.972416	-1.00582	3-oxoadipate CoA-transferase subunit A
BP0222	-1.05133	0.530804	-1.93997	0.0523831	0.109598	-2.07244	3-oxoadipate CoA-transferase subunit B
BP0225	-2.00857	0.597215	-3.3395	0.000839283	0.00317308	-4.02382	3-oxoadipate enol-lactonase
BP0226	0.118138	0.512442	0.242435	0.808443	0.872968	1.08533	hypothetical protein
BP0227	-0.537112	0.415257	-1.39629	0.162627	0.266429	-1.45107	phosphate starvation-inducible protein
BP0230	3.84609	0.585418	6.27175	3.5701e-10	3.29388e-09	14.381	pseudogene
BP0231	3.35539	0.407218	8.13119	4.25091e-16	6.51015e-15	10.2347	4-carboxymuconolactone decarboxylase
BP0232	1.74608	0.740365	2.31291	0.0207275	0.0508413	3.35446	pseudogene
BP0233	-0.20021	0.258267	-0.778267	0.436412	0.563395	-1.14887	GntR family transcriptional regulator
BP0234	2.09373	0.791288	2.7714	0.00558155	0.0169412	4.26852	C4-dicarboxylate ABC transporter substrate-binding protein
BP0235	4.50053	0.612806	6.8228	8.92839e-12	9.51835e-11	22.6357	membrane protein
BP0236	-0.250854	0.359767	-0.700865	0.483387	0.606647	-1.18991	pseudogene
BP0237	0.720855	0.445834	1.65424	0.0980785	0.178369	1.64816	exported protein
BP0238	-1.32462	0.507746	-2.60503	0.00918672	0.0258066	-2.50466	2-amino-4-hydroxy-6-hydroxymethyldihydropteridine pyrophosphokinase
BP0239	0.475261	0.255596	1.85899	0.0630282	0.126355	1.39017	poly(A) polymerase
BP0240	0.986816	0.342847	2.87728	0.00401124	0.0126988	1.98181	hypothetical protein
BP0241	0.326523	0.391318	0.840912	0.400397	0.530054	1.25399	hypothetical protein
BP0242	-1.60487	0.187877	-8.53079	1.4535e-17	2.53481e-16	-3.04169	phosphoribosylformylglycinamidine cyclo-ligase
BP0243	-1.16554	0.43462	-2.67634	0.00744322	0.0218233	-2.24317	tRNA dimethylallyltransferase
BP0244	-0.746998	0.21498	-3.44274	0.000575855	0.0022968	-1.6783	DNA mismatch repair protein MutL
BP0245	-1.4403	0.476119	-3.01736	0.00254991	0.0085669	-2.71377	membrane protein
BP0246	-0.626871	0.173089	-3.62546	0.000288447	0.00122226	-1.54421	N-acetylmuramoyl-L-alanine amidase
BP0247	-0.575668	0.252601	-2.28072	0.022565	0.0544733	-1.49037	hypothetical protein
BP0248	-0.693172	0.291243	-2.37683	0.017462	0.0441599	-1.61683	fumarate hydratase
BP0249	-0.836775	0.711898	-1.1564	0.247517	0.368587	-1.78605	membrane protein
BP0250	0.601912	0.178675	3.35964	0.000780429	0.00300326	1.51773	exported protein
BP0251	-1.56741	0.590343	-2.57801	0.00993715	0.0276062	-2.96372	LysR family transcriptional regulator
BP0252	-1.01643	0.228308	-4.42622	9.58984e-06	5.34797e-05	-2.0229	gamma-glutamyltranspeptidase
BP0255	2.39605	0.328016	7.30503	2.77195e-13	3.45577e-12	5.26361	pseudogene
BP0258	0.0423977	0.226944	0.169243	0.865606	0.912031	1.02982	hypothetical protein
BP0259	-0.521895	0.168267	-3.10124	0.00192714	0.00670608	-1.43584	cytochrome D ubiquinol oxidase subunit I
BP0260	-0.336961	0.197316	-1.70743	0.087742	0.164421	-1.26309	cytochrome D ubiquinol oxidase subunit II
BP0262	-1.352	0.301007	-4.50078	6.7706e-06	3.87607e-05	-2.55266	ABC transporter ATP-binding protein
BP0263	-2.09226	0.301532	-6.94153	3.87881e-12	4.23999e-11	-4.26416	ABC transporter ATP-binding protein
BP0264	-0.770711	0.318091	-2.42043	0.0155022	0.0402844	-1.70611	adenine phosphoribosyltransferase
BP0265	2.00706	0.544429	3.62751	0.000286165	0.00121429	4.01963	pseudogene
BP0267	-0.595609	0.511053	-1.17538	0.239841	0.358573	-1.51111	pseudogene
BP0268	0.730843	0.432271	1.80802	0.0706029	0.13787	1.65961	transposase
BP0271	1.41026	0.849657	1.73668	0.0824438	0.156338	2.65785	hypothetical protein
BP0273	0.261846	0.484154	0.570725	0.568186	0.674467	1.19901	stringent starvation protein B
BP0274	0.720776	0.22399	3.2168	0.00129629	0.00469495	1.64807	stringent starvation protein A
BP0275	-0.518658	0.308627	-1.70122	0.0889014	0.165872	-1.43262	cytochrome C1
BP0276	0.839308	0.280114	3.07941	0.00207409	0.0071843	1.78919	cytochrome B
BP0277	0.655389	0.248446	2.62391	0.00869262	0.0247645	1.57504	ubiquinol-cytochrome C reductase iron-sulfur subunit
BP0278	-0.23307	0.386937	-0.624769	0.532123	0.647867	-1.17533	large-conductance mechanosensitive channel
BP0279	-0.171916	0.257117	-0.651179	0.514931	0.632809	-1.12655	hypothetical protein
BP0280	-0.215658	0.45279	-0.469137	0.638972	0.73833	-1.16123	protease
BP0282	-1.66566	0.628313	-2.66979	0.00758995	0.0221245	-3.1726	regulatory protein
BP0288	-0.772957	0.431985	-1.78479	0.0742948	0.143869	-1.70877	transcriptional regulator
BP0289	-0.652367	0.18643	-3.49251	0.000478511	0.00193781	-1.57175	dihydroxy-acid dehydratase
BP0291	1.31047	0.502002	2.61059	0.0090385	0.025509	2.48023	LysR family transcriptional regulator
BP0292	2.6544	0.250963	10.5518	4.98355e-26	1.39216e-24	6.29583	pseudogene
BP0294	0.224473	0.586192	0.388998	0.697278	0.786425	1.16835	5'(3')-deoxyribonucleotidase
BP0297	1.17511	0.851294	1.37498	0.169138	0.274948	2.2581	transposase
BP0298	-0.844373	0.453923	-1.86235	0.0625538	0.125803	-1.79548	hypothetical protein
BP0299	0.621503	0.68987	0.990409	0.321974	0.44889	1.53848	MarR family transcriptional regulator
BP0300	-1.35808	0.725261	-1.93428	0.0530788	0.110517	-2.56344	esterase
BP0301	1.67505	0.298423	5.59365	2.22342e-08	1.70328e-07	3.1933	ABC transporter substrate-binding protein
BP0305	1.56684	0.805273	1.91772	0.0551466	0.113765	2.96254	high-affinity branched-chain amino acid transporter ATP-binding protein
BP0309	-1.1095	0.598192	-1.85226	0.0639878	0.127411	-2.15771	hydratase/isomerase
BP0314	1.24063	0.412854	3.0095	0.00261681	0.00875267	2.36302	hypothetical protein
BP0315	-0.307673	0.261593	-1.11226	0.266026	0.388227	-1.23771	glutamate-1-semialdehyde 21-aminomutase
BP0316	-0.863876	0.476561	-1.77929	0.0751922	0.145226	-1.81992	thiamine-phosphate pyrophosphorylase
BP0317	-0.856408	0.32475	-2.64234	0.00823352	0.0237936	-1.81052	phosphomethylpyrimidine kinase
BP0318	-0.025475	0.364557	-0.0639761	0.948989	0.965415	-1.01781	rubredoxin
BP0319	0.0107113	0.30585	0.0403018	0.967853	0.976905	1.00745	hypothetical protein
BP0320	0.407887	0.485038	0.838399	0.401807	0.53099	1.32674	Holliday junction resolvase
BP0321	-0.486261	0.4402	-1.11114	0.26651	0.388435	-1.40081	aspartate carbamoyltransferase
BP0322	-1.50012	0.481139	-3.10854	0.00188017	0.00656537	-2.82866	dihydroorotase
BP0323	-0.773977	0.487679	-1.58637	0.112655	0.19911	-1.70998	acyltransferase
BP0324	-0.794659	0.302762	-2.5898	0.00960305	0.0268761	-1.73467	bis(5'-nucleosyl)-tetraphosphatase
BP0325	0.239916	0.416655	0.577693	0.563472	0.670874	1.18092	membrane protein
BP0326	0.0541252	0.542107	0.0990481	0.9211	0.949422	1.03823	monofunctional biosynthetic peptidoglycan transglycosylase
BP0333	-0.10412	0.594272	0.033358	0.973389	0.979885	-1.07484	metallo-beta-lactamase family protein
BP0334	-1.58785	0.58312	-2.71318	0.00666404	0.0199064	-3.006	exported protein
BP0335	0.431142	0.225745	1.92343	0.0544255	0.112699	1.3483	pseudogene
BP0336	-1.45894	0.304177	-4.7415	2.12141e-06	1.30618e-05	-2.74907	pseudogene
BP0337	-1.21614	0.312004	-3.90293	9.50362e-05	0.000448708	-2.32325	exported protein
BP0338	-1.04857	0.488452	-2.14252	0.0321514	0.0727987	-2.06848	membrane protein
BP0342	-1.98014	0.448576	-4.35346	1.34006e-05	7.31097e-05	-3.94531	hypothetical protein
BP0346	-0.833272	0.451118	-1.81746	0.0691475	0.135715	-1.78172	hemin transport protein
BP0347	-0.596348	0.557395	-1.08493	0.277953	0.401621	-1.51188	outer membrane heme receptor
BP0349	-1.2393	0.582523	-1.86419	0.0622948	0.12544	-2.36085	heme uptake regulator
BP0350	-0.672828	0.392962	-1.62845	0.103429	0.185521	-1.59419	hypothetical protein
BP0351	1.8376	0.825201	2.4927	0.0126774	0.0341193	3.57415	ferredoxin
BP0354	0.771533	0.658932	1.15908	0.246425	0.367143	1.70708	ornithine cyclodeaminase
BP0356	-0.597757	0.364222	-1.64892	0.0991638	0.18001	-1.51336	GntR family transcriptional regulator
BP0357	0.567	0.380959	1.49921	0.133819	0.229133	1.48144	membrane protein
BP0358	0.286047	0.556876	0.557408	0.577248	0.682893	1.2193	membrane protein
BP0359	0.0973513	0.712941	0.189116	0.850002	0.902977	1.06981	hypothetical protein
BP0363	-1.27099	0.34747	-3.6569	0.000255285	0.00109714	-2.41326	extracellular solute-binding protein
BP0364	0.600948	0.472438	1.27247	0.203204	0.316504	1.51671	exported protein
BP0365	-0.463628	0.468747	-0.906483	0.36468	0.493603	-1.379	transposase
BP0366	-0.713655	0.161228	-4.43764	9.09514e-06	5.10038e-05	-1.63995	pseudogene
BP0367	-1.9913	0.561704	-3.52113	0.00042971	0.00176146	-3.97596	membrane protein
BP0368	0.655995	0.38034	1.81721	0.0691846	0.135715	1.5757	glutamate dehydrogenase
BP0369	0.517041	0.231593	2.22388	0.0261565	0.0615555	1.43102	endonuclease
BP0370	-0.521385	0.453076	-1.14404	0.252608	0.373588	-1.43533	orotate phosphoribosyltransferase
BP0371	0.158016	0.214753	0.738238	0.46037	0.584323	1.11575	aspartyl/glutamyl-tRNA amidotransferase subunit B
BP0372	-0.784057	0.309337	-2.52936	0.0114272	0.031228	-1.72197	aspartyl/glutamyl-tRNA amidotransferase subunit A
BP0373	-0.294455	0.530328	-0.622746	0.533452	0.648292	-1.22642	aspartyl/glutamyl-tRNA amidotransferase subunit C
BP0374	-0.753177	0.171665	-4.38875	1.14005e-05	6.28055e-05	-1.6855	cell shape-determining protein MreB
BP0375	-1.06269	0.316599	-3.32758	0.000876042	0.00329143	-2.08883	cell shape-determining protein MreC
BP0376	0.330187	0.518684	0.633311	0.52653	0.643395	1.25718	cell shape-determining protein
BP0377	1.68938	0.273298	6.15002	7.74734e-10	6.99812e-09	3.22518	penicillin-binding protein 2
BP0378	-1.09397	0.431119	-2.53549	0.011229	0.0307701	-2.13461	rod shape-determining protein
BP0379	-0.899101	0.193138	-4.64192	3.45182e-06	2.05003e-05	-1.8649	L-lactate dehydrogenase
BP0380	-0.38981	0.169093	-2.30312	0.0212721	0.05184	-1.31022	sodium:sulfate symporter
BP0381	0.963817	0.334206	2.88278	0.00394187	0.0125318	1.95046	nucleoid occlusion protein
BP0382	-0.946856	0.522607	-1.81038	0.0702362	0.137332	-1.92767	hydrolase
BP0383	-0.590707	0.255808	-2.30247	0.0213086	0.0518871	-1.50598	acetylglutamate kinase
BP0385	1.79758	0.268026	6.68893	2.24807e-11	2.30695e-10	3.47638	exported protein
BP0386	0.770286	0.43863	1.73588	0.0825858	0.156508	1.70561	thioredoxin
BP0387	0.58139	0.270242	2.15103	0.0314737	0.0715031	1.49629	exported protein
BP0388	0.282308	0.323432	0.910513	0.362552	0.491872	1.21614	phosphoheptose isomerase
BP0390	-2.20849	0.330701	-6.64373	3.05843e-11	3.11732e-10	-4.62192	tetrapyrrole methylase
BP0391	-1.24266	0.523165	-2.26852	0.0232977	0.0557409	-2.36635	methylated-DNA--protein-cysteine methyltransferase
BP0393	-1.22601	0.640613	-1.87393	0.0609407	0.123656	-2.33918	pseudogene
BP0395	-0.704121	0.585619	-1.20036	0.230001	0.347478	-1.62915	exported protein
BP0397	0.54483	0.705383	0.759305	0.44767	0.572885	1.45885	hypothetical protein
BP0398	0.26147	0.500898	0.654826	0.51258	0.631753	1.1987	membrane protein
BP0399	0.224771	0.606985	0.408348	0.683018	0.777317	1.16859	glycosyl transferase family protein
BP0400	0.112827	0.48535	0.787534	0.430969	0.558041	1.08135	pseudogene
BP0402	-0.662059	0.591956	-1.12753	0.259519	0.379897	-1.58234	sodium/glutamate symport carrier protein
BP0403	-0.456725	0.357803	-1.27814	0.2012	0.314355	-1.37242	exported protein
BP0404	0.0920432	0.336926	0.271165	0.786264	0.855449	1.06588	short-chain fatty acids transporter
BP0405	4.12918	0.274606	15.0597	2.9793e-51	1.76246e-49	17.4987	membrane protein
BP0406	0.285799	0.506142	0.718715	0.472317	0.594579	1.21908	DNA polymerase III subunit epsilon
BP0407	-0.319415	0.517175	-0.625028	0.531953	0.647867	-1.24782	pseudogene
BP0409	0.375219	0.35072	1.07411	0.282775	0.405904	1.29704	pseudogene
BP0410	3.21663	0.189762	16.955	1.76658e-64	1.52279e-62	9.29616	universal stress protein
BP0411	0.558247	0.32567	1.65989	0.0969372	0.176606	1.47248	hypothetical protein
BP0413	0.973466	0.719887	1.33447	0.182049	0.291221	1.96355	pseudogene
BP0414	-1.09919	0.392767	-2.7958	0.00517721	0.0158748	-2.14234	Mg(2+) transporter
BP0415	1.29574	0.749131	1.82011	0.0687425	0.135309	2.45504	membrane protein
BP0416	0.0326103	0.773672	0.745495	0.455972	0.580701	1.02286	hypothetical protein
BP0419	-0.407025	0.426231	-0.868182	0.385294	0.513669	-1.32595	LysR family transcriptional regulator
BP0420	-1.11282	0.476149	-2.32919	0.019849	0.0491899	-2.16268	acyl-CoA dehydrogenase
BP0422	-2.95017	0.79202	-3.50653	0.000453984	0.00184841	-7.72838	thiolase
BP0425	-0.0885051	0.394637	-0.225989	0.82121	0.882936	-1.06327	LysR family transcriptional regulator
BP0426	-0.320826	0.347692	-0.844409	0.398441	0.528418	-1.24905	cold shock protein
BP0427	-0.228313	0.516264	-0.354598	0.722891	0.806568	-1.17146	exported protein
BP0428	0.278973	0.319993	0.877616	0.380152	0.508837	1.21333	GntR family transcriptional regulator
BP0429	-1.01745	0.639112	-1.58797	0.112292	0.198702	-2.02434	1-pyrroline-5-carboxylate dehydrogenase
BP0431	0.121168	0.498943	0.235659	0.813697	0.877581	1.08761	molybdopterin oxidoreductase
BP0433	-0.322226	0.322085	-0.992731	0.320841	0.447516	-1.25026	LysR family transcriptional regulator
BP0436	4.01347	0.903039	4.45217	8.50049e-06	4.77578e-05	16.1501	hypothetical protein
BP0437	0.354393	0.534772	0.699208	0.484422	0.607693	1.27845	LysR family transcriptional regulator
BP0438	-0.770264	0.304324	-2.53141	0.0113605	0.031074	-1.70558	hypothetical protein
BP0440	2.50635	0.362201	6.85294	7.23463e-12	7.74003e-11	5.68182	pseudogene
BP0441	1.04369	0.501071	2.31529	0.0205973	0.0506456	2.0615	MerR family transcriptional regulator
BP0442	1.23263	0.17336	7.09561	1.28778e-12	1.50591e-11	2.34996	metallo-beta-lactamase family protein
BP0444	-0.249116	0.452951	-0.576661	0.564169	0.671371	-1.18848	pseudogene
BP0447	-0.0867615	0.455934	-0.173593	0.862185	0.909833	-1.06198	acetyl-CoA acetyltransferase
BP0449	0.160197	0.66705	0.318497	0.750108	0.826242	1.11744	biotin carboxylase
BP0450	-1.85322	0.72995	-2.51777	0.01181	0.0320998	-3.61307	hypothetical protein
BP0451	-1.36909	0.240156	-5.70609	1.156e-08	9.25104e-08	-2.58308	acetylornithine aminotransferase
BP0452	-0.425738	0.561751	-0.78085	0.434891	0.562153	-1.34326	exported protein
BP0453	-0.550546	0.298047	-1.85407	0.0637294	0.12708	-1.46464	low-specificity D-threonine aldolase
BP0454	-0.158045	0.424214	-0.407236	0.683835	0.777439	-1.11577	exported protein
BP0455	-0.928007	0.476243	-1.76475	0.0776055	0.148752	-1.90265	hypothetical protein
BP0456	-0.515766	0.368666	-1.39014	0.164487	0.268684	-1.42975	heme receptor
BP0457	-0.466833	0.208479	-2.25476	0.0241484	0.0575934	-1.38207	hypothetical protein
BP0458	-0.706199	0.267311	-2.63978	0.00829607	0.0239285	-1.6315	pseudogene
BP0459	1.65405	0.190883	8.65779	4.80988e-18	8.58663e-17	3.14715	membrane protein
BP0460	3.29485	0.163768	20.1021	7.06881e-90	1.25451e-87	9.81405	DNA topoisomerase III
BP0461	1.36245	0.352442	3.86034	0.00011323	0.000521548	2.57121	exported protein
BP0462	-0.894959	0.644554	-1.37496	0.169143	0.274948	-1.85956	ABC transporter ATP-binding protein
BP0464	-1.14049	0.481882	-2.37363	0.017614	0.0445072	-2.20456	gluconate 5-dehydrogenase
BP0465	2.42299	0.278593	8.66826	4.38784e-18	7.92702e-17	5.36281	aldehyde dehydrogenase
BP0466	2.84408	0.396907	7.07436	1.50136e-12	1.74889e-11	7.18045	3-ketoacyl-ACP reductase
BP0469	-0.866222	0.402092	-2.15415	0.0312281	0.0709987	-1.82288	membrane protein
BP0470	3.85959	0.422598	8.88853	6.19205e-19	1.17493e-17	14.5161	hypothetical protein
BP0471	-0.42093	0.466323	-0.908078	0.363837	0.493273	-1.33879	34-dihydroxy-2-butanone-4-phosphate synthase
BP0475	-0.117233	0.158155	-0.748154	0.454367	0.579386	-1.08465	ribonuclease E
BP0477	0.430364	0.243571	1.78928	0.0735699	0.142648	1.34757	ribosomal large subunit pseudouridine synthase C
BP0478	-0.670773	0.271993	-2.46238	0.013802	0.0366878	-1.59193	hydrolase
BP0479	0.657653	0.252382	2.60321	0.00923566	0.02592	1.57751	sulfite oxidase subunit YedY
BP0480	0.356595	0.550177	0.663852	0.506785	0.627398	1.2804	sulfite oxidase heme-binding subunit YedZ
BP0482	-0.864793	0.380949	-2.20255	0.0276262	0.0644113	-1.82108	pseudogene
BP0483	-1.20594	0.411385	-2.8806	0.00396918	0.0126053	-2.30687	AraC family transcriptional regulator
BP0484	-0.856032	0.18369	-4.64429	3.41241e-06	2.03463e-05	-1.81005	L-lactate dehydrogenase
BP0485	-0.636543	0.490458	-1.26841	0.204652	0.31777	-1.5546	pseudogene
BP0487	-1.73262	0.597954	-2.78594	0.00533721	0.0162486	-3.3233	amidase
BP0488	-0.267895	0.407399	-0.663983	0.506701	0.627398	-1.20405	transcriptional regulator
BP0489	1.05525	0.135852	7.76657	8.064e-15	1.13687e-13	2.07809	DNA gyrase subunit B
BP0490	1.38834	0.175496	7.90544	2.66983e-15	3.87254e-14	2.61778	DNA polymerase III subunit beta
BP0491	0.945161	0.17345	5.45216	4.97627e-08	3.71619e-07	1.9254	chromosomal replication initiation protein DnaA
BP0492	0.341066	0.281096	1.19793	0.230943	0.348726	1.26669	50S ribosomal protein L34
BP0493	0.46762	0.449789	1.14176	0.253552	0.374433	1.38283	ribonuclease P protein component
BP0494	-1.96473	0.61653	-3.154	0.00161049	0.00569618	-3.9034	membrane protein insertion efficiency factor
BP0495	0.00619001	0.205412	0.0343259	0.972617	0.979435	1.0043	membrane protein insertase YidC
BP0498	-0.573376	0.313876	-1.82608	0.0678385	0.133858	-1.488	LysR family transcriptional regulator
BP0499	-0.788779	0.232376	-3.34994	0.000808291	0.0030871	-1.72761	hypothetical protein
BP0500	-0.982071	0.171756	-5.67743	1.36734e-08	1.07991e-07	-1.9753	hypothetical protein
BP0501	-0.538768	0.494103	-1.07434	0.28267	0.405904	-1.45273	pseudogene
BP0502	2.35363	0.23451	10.0058	1.43713e-23	3.61317e-22	5.11107	integrase
BP0504	2.49671	0.909073	2.6978	0.00697985	0.0206453	5.64395	hypothetical protein
BP0505	1.28965	0.814233	2.02627	0.0427371	0.0924948	2.44469	hypothetical protein
BP0506	0.226286	0.357253	0.622275	0.533761	0.648292	1.16982	hypothetical protein
BP0507	0.212442	0.423639	0.52181	0.601803	0.704009	1.15865	hypothetical protein
BP0508	-0.427236	0.556144	-0.823373	0.410296	0.540251	-1.34465	phage-related exonuclease
BP0509	0.773404	0.545599	1.43082	0.152481	0.253883	1.7093	phage-related DNA recombination protein
BP0513	1.42337	0.286142	4.95762	7.13622e-07	4.67028e-06	2.68211	hypothetical protein
BP0515	2.76576	0.351495	7.7716	7.75034e-15	1.09778e-13	6.80108	hypothetical protein
BP0518	0.311689	0.753401	0.585644	0.558115	0.667393	1.24116	hypothetical protein
BP0519	-0.516633	0.53627	-0.998024	0.318268	0.444789	-1.43061	glutathione S-transferase
BP0521	0.940673	0.560832	1.65422	0.0980825	0.178369	1.91942	hypothetical protein
BP0522	-0.61035	0.478628	-1.2995	0.193774	0.305775	-1.52663	metal-activated pyridoxal enzyme
BP0524	-1.78953	0.274434	-6.51382	7.32628e-11	7.1998e-10	-3.45703	pseudogene
BP0525	-0.0568272	0.727215	0.116339	0.907384	0.940748	-1.04018	pseudogene
BP0526	1.55158	0.700848	2.19432	0.0282123	0.0656176	2.93138	hypothetical protein
BP0529	0.302871	0.18261	1.64661	0.0996378	0.180328	1.2336	autotransporter
BP0530	0.368283	0.478711	0.79304	0.427754	0.555786	1.29082	hypothetical protein
BP0531	1.84722	0.829119	2.17265	0.0298068	0.0685421	3.59807	exported protein
BP0532	-0.0141942	0.803685	0.0399133	0.968162	0.976905	-1.00989	substrate-CoA ligase
BP0533	0.670868	0.428014	1.58323	0.113368	0.200225	1.59203	transcriptional regulator
BP0534	2.61605	0.574065	3.99455	6.48159e-05	0.000314388	6.1307	enoyl-CoA hydratase/isomerase
BP0535	4.42573	0.244885	18.075	5.01368e-73	5.29826e-71	21.492	carboxymuconolactone decarboxylase
BP0536	3.35362	0.299791	11.08	1.56916e-28	5.09048e-27	10.2221	pseudogene
BP0538	-0.161725	0.62553	-0.229964	0.81812	0.880895	-1.11862	arginase
BP0539	-0.2049	0.401773	-0.506859	0.612254	0.712918	-1.15261	ornithine aminotransferase
BP0541	0.935088	0.358514	2.62561	0.00864928	0.0246877	1.91201	transcriptional regulator
BP0542	-0.208774	0.728629	-0.291937	0.770335	0.841602	-1.15571	exported protein
BP0543	0.00905989	0.515941	0.221257	0.824893	0.885029	1.0063	hypothetical protein
BP0545	-0.802092	0.19512	-4.08172	4.47034e-05	0.000224784	-1.74363	ribosomal protein S12 methylthiotransferase RimO
BP0546	-0.541489	0.252287	-2.14441	0.0320004	0.0725358	-1.45547	bacterioferritin
BP0547	0.935811	0.332407	2.82636	0.00470804	0.0145983	1.91297	lysine decarboxylase
BP0549	0.224629	0.685749	0.451596	0.65156	0.75015	1.16848	haloacid dehalogenase
BP0550	-0.663114	0.378091	-1.67256	0.0944135	0.172948	-1.5835	hypothetical protein
BP0551	-1.2758	0.299538	-4.2558	2.08301e-05	0.000110447	-2.42133	methionyl-tRNA formyltransferase
BP0552	-0.550486	0.181198	-3.06391	0.00218463	0.00750688	-1.46458	peptide deformylase
BP0553	0.640284	0.454006	1.44142	0.149466	0.250135	1.55864	kynureninase
BP0554	0.403463	0.566808	0.906886	0.364467	0.493535	1.32268	leucine-responsive regulatory protein
BP0555	0.836095	0.765977	1.29644	0.194826	0.306779	1.78521	hypothetical protein
BP0556	0.0273809	0.377787	0.0674689	0.946208	0.963425	1.01916	hydroxymethylglutaryl-CoA lyase
BP0557	-0.057565	0.672666	-0.128239	0.89796	0.933866	-1.04071	membrane protein
BP0558	0.278097	0.235952	1.16297	0.244842	0.364964	1.21259	amino acid ABC transporter substrate-binding protein
BP0559	-0.388461	0.349495	-1.05904	0.289584	0.412694	-1.309	aminotransferase
BP0560	0.805064	0.231328	3.47592	0.000509101	0.00204522	1.74722	pseudogene
BP0561	0.226958	0.297293	0.735037	0.462317	0.586265	1.17036	exported protein
BP0562	-0.347037	0.213466	-1.62477	0.104211	0.186601	-1.27195	exported protein
BP0563	0.181903	0.182313	0.997966	0.318296	0.444789	1.13438	chromosome replication initiation inhibitor protein
BP0564	0.811042	0.368386	2.19407	0.0282306	0.0656176	1.75448	transporter
BP0565	0.91476	0.859255	1.36472	0.172341	0.278415	1.88526	transposase
BP0566	0.654673	0.323629	2.01749	0.0436449	0.094122	1.57426	dioxygenase
BP0567	0.825394	0.355127	2.42215	0.015429	0.0401634	1.77202	L-aspartate dehydrogenase
BP0568	-0.351234	1.07899	-0.362505	0.716975	0.801786	-1.27565	amino acid efflux protein
BP0569	-1.95572	0.360757	-5.40277	6.56198e-08	4.82865e-07	-3.8791	16S rRNA (cytosine(967)-C(5))-methyltransferase
BP0571	3.38091	0.220677	15.269	1.23122e-52	7.4292e-51	10.4173	two component system sensor histidine kinase
BP0572	2.21314	0.180674	12.2373	1.96512e-34	7.41097e-33	4.63685	two component system response regulator
BP0573	0.325731	0.153518	2.12664	0.0334502	0.0754819	1.2533	Trk system potassium uptake protein
BP0574	0.841017	0.5238	1.80974	0.0703362	0.137438	1.79131	Trk system potassium uptake protein
BP0575	0.152221	0.402831	0.364754	0.715295	0.801353	1.11128	MarR family transcriptional regulator
BP0576	-0.999621	0.426345	-2.33815	0.0193796	0.048281	-1.99947	hypothetical protein
BP0577	-1.85204	0.408005	-4.53033	5.88919e-06	3.39727e-05	-3.61009	hypothetical protein
BP0584	0.284261	0.826361	0.28214	0.777836	0.847808	1.21779	ring hydroxylating subunit alpha
BP0589	0.146671	0.836129	0.622524	0.533597	0.648292	1.10701	exported protein
BP0590	-2.00033	0.496262	-4.01132	6.038e-05	0.000294768	-4.00092	oxidoreductase large subunit
BP0591	-1.38594	0.768064	-1.77417	0.0760355	0.146394	-2.61342	oxidoreductase medium subunit
BP0592	-0.149243	0.417686	-0.228268	0.819438	0.881685	-1.10899	iron-sulfur binding protein
BP0598	-0.100036	0.162716	-0.619992	0.535263	0.649332	-1.0718	glutamate--cysteine ligase
BP0599	-1.86608	0.452018	-4.10738	4.00171e-05	0.00020223	-3.64542	hypothetical protein
BP0600	0.126621	0.759324	0.892459	0.372147	0.500789	1.09173	hypothetical protein
BP0601	-1.21947	0.629569	-1.93251	0.0532962	0.110765	-2.32862	tRNA (cytidine(34)-2'-O)-methyltransferase
BP0602	-0.316756	0.369364	-0.847843	0.396526	0.526317	-1.24553	pseudogene
BP0603	-0.649109	0.282979	-2.27366	0.0229862	0.0551705	-1.5682	glycerol-3-phosphate dehydrogenase
BP0604	0.811084	0.241068	3.36145	0.000775332	0.00299127	1.75453	protein translocase subunit SecB
BP0605	0.159841	0.258434	0.596098	0.55111	0.662165	1.11716	glutaredoxin 3
BP0606	0.450318	0.185666	2.4232	0.0153842	0.0400814	1.36634	hypothetical protein
BP0607	-0.0895346	0.403144	-0.202384	0.839616	0.895729	-1.06403	23-bisphosphoglycerate-dependent phosphoglycerate mutase
BP0608	-0.526438	0.188429	-2.79577	0.0051776	0.0158748	-1.44037	peptidase
BP0609	0.538203	0.143556	3.74839	0.000177977	0.000789641	1.45216	carboxy-terminal processing protease
BP0610	-0.262298	0.245412	-1.07156	0.283917	0.406699	-1.19939	adenylyltransferase
BP0612	1.4659	0.286357	5.10215	3.35818e-07	2.28705e-06	2.76236	exported protein
BP0613	0.46839	0.360948	1.47703	0.139668	0.23753	1.38356	transcriptional regulator
BP0617	0.213012	0.429275	0.495662	0.620133	0.720979	1.15911	TetR family transcriptional regulator
BP0618	0.84468	0.609476	1.37322	0.169685	0.275532	1.79587	dihydrolipoamide dehydrogenase
BP0622	1.45639	0.636137	2.36054	0.0182486	0.0459566	2.74421	leu/Ile/val-binding protein
BP0623	0.0271318	0.321604	0.0885388	0.929448	0.953291	1.01898	pseudogene
BP0624	1.91896	0.271836	7.04747	1.82204e-12	2.08224e-11	3.7815	substrate-CoA ligase
BP0625	2.93323	0.453039	6.35129	2.13521e-10	2.01311e-09	7.63817	acyl-CoA dehydrogenase
BP0626	1.75025	0.780984	2.17194	0.0298604	0.0685608	3.36417	pseudogene
BP0627	-0.343659	0.499766	-0.650592	0.51531	0.633017	-1.26897	enoyl-CoA hydratase/isomerase
BP0628	0.331283	0.459756	0.725964	0.467861	0.590848	1.25813	pyruvate dehydrogenase component E1 subunit beta
BP0629	2.35268	0.612888	3.81842	0.000134311	0.000613033	5.10774	pyruvate dehydrogenase component E1 subunit alpha
BP0630	3.59479	0.300912	11.7593	6.32358e-32	2.2184e-30	12.082	transcriptional regulator
BP0633	1.14825	0.69304	1.60834	0.10776	0.191807	2.21646	exported protein
BP0634	3.01395	0.714722	4.00652	6.16189e-05	0.00030033	8.07772	acyl-CoA dehydrogenase
BP0640	1.5951	0.526631	2.97901	0.00289181	0.00955226	3.02116	acyl-CoA dehydrogenase
BP0643	-0.776515	0.561963	-1.36646	0.171795	0.278062	-1.71299	LysR family transcriptional regulator
BP0650	0.607305	0.652244	0.935862	0.349344	0.477775	1.52341	LysR family transcriptional regulator
BP0651	-0.238872	0.59181	-0.37914	0.704584	0.793183	-1.18007	D-lactate dehydrogenase
BP0652	0.372418	0.64665	0.610462	0.541556	0.654597	1.29452	acyl-CoA dehydrogenase
BP0653	2.73804	0.395549	6.86962	6.43749e-12	6.9863e-11	6.67163	acyl-CoA dehydrogenase
BP0654	1.09324	0.566969	1.94675	0.0515653	0.108306	2.13353	exported protein
BP0658	0.273884	0.71606	0.37072	0.710846	0.798147	1.20906	hypothetical protein
BP0659	-1.54662	0.535123	-2.82474	0.00473193	0.0146573	-2.92132	zinc-binding dehydrogenase
BP0660	-0.194389	0.512619	-0.109957	0.912444	0.94434	-1.14424	LysR family transcriptional regulator
BP0661	0.0959092	0.310956	0.310162	0.756438	0.830788	1.06874	acetyl-CoA synthetase
BP0662	1.96728	0.33229	5.89433	3.76198e-09	3.16153e-08	3.9103	enoyl-CoA hydratase
BP0663	3.53456	0.175506	20.1113	5.87852e-90	1.10847e-87	11.588	hypothetical protein
BP0664	0.955711	0.190294	5.01476	5.30984e-07	3.52859e-06	1.93954	exported protein
BP0665	0.749997	0.246215	3.05441	0.00225503	0.00772239	1.68179	thymidine diphosphoglucose 46-dehydratase
BP0666	-0.424164	0.15706	-2.70165	0.00689955	0.02048	-1.34179	glucosamine--fructose-6-phosphate aminotransferase
BP0667	-0.24566	0.379864	-0.645161	0.518823	0.635672	-1.18563	AsnC family transcription regulator
BP0668	-0.959354	0.776213	-1.21169	0.225629	0.343626	-1.94444	thiolase
BP0669	-0.819591	0.489035	-1.57458	0.115352	0.203044	-1.7649	bifunctional enoyl-CoA hydratase/3-hydroxyacyl-CoA dehydrogenase
BP0674	-0.825547	0.744841	-1.10899	0.267433	0.388955	-1.77221	transcriptional regulator
BP0675	-0.321965	0.420774	-0.762849	0.445553	0.571909	-1.25003	molybdopterin oxidoreductase
BP0677	-0.858581	0.207135	-4.14344	3.42128e-05	0.000174949	-1.81325	glutamyl-tRNA reductase
BP0678	0.559454	0.239923	2.32901	0.0198586	0.0491899	1.47371	peptide chain release factor 1
BP0679	-0.611037	0.483717	-1.24686	0.212448	0.327688	-1.52736	release factor glutamine methyltransferase
BP0680	-0.253871	0.453326	-0.578632	0.562837	0.670648	-1.1924	glutaredoxin
BP0682	0.751571	0.442709	1.72471	0.0845799	0.159586	1.68363	exported protein
BP0683	-0.689088	0.344918	-2.01446	0.0439609	0.0945912	-1.61226	45-dihydroxyphthalate decarboxylase
BP0684	-0.25141	0.48613	-0.188679	0.850345	0.903024	-1.19037	pseudogene
BP0685	-0.321057	0.27347	-1.09901	0.271762	0.394186	-1.24925	dehydrogenase/oxidase
BP0686	-0.252116	0.314111	-0.819817	0.41232	0.542271	-1.19095	pseudogene
BP0689	-0.470786	0.43872	-1.03846	0.299057	0.424591	-1.38586	lipoprotein
BP0690	-0.766811	0.338764	-2.25385	0.0242056	0.0576844	-1.7015	nucleotide-binding protein
BP0691	-0.419628	0.321157	-1.14474	0.252317	0.373524	-1.33758	pseudogene
BP0692	-1.0608	0.444508	-2.3722	0.0176825	0.0446429	-2.08609	cytochrome C
BP0693	-0.825357	0.344544	-2.21814	0.026545	0.0622271	-1.77197	HPr kinase/phosphorylase
BP0694	0.727232	0.403648	1.88322	0.0596711	0.121313	1.65546	nitrogen regulatory IIA protein
BP0696	1.34697	0.268168	4.84771	1.24895e-06	8.03428e-06	2.54377	pseudogene
BP0697	1.16348	0.290476	4.03333	5.49912e-05	0.000270242	2.23998	ABC transporter ATP-binding protein
BP0698	3.42368	0.216755	15.7615	5.72303e-56	3.83697e-54	10.7308	exported protein
BP0699	4.04412	0.160427	25.1726	7.99407e-140	3.44544e-137	16.4969	exported protein
BP0700	0.354451	0.38208	0.978113	0.328018	0.454585	1.2785	hydrolase
BP0701	0.113424	0.358044	0.325147	0.74507	0.822494	1.08179	hypothetical protein
BP0702	-0.861345	0.262554	-3.20966	0.00132892	0.00480739	-1.81673	phosphoribosylglycinamide formyltransferase 2
BP0703	-0.25955	0.428637	-0.606782	0.543995	0.656612	-1.19711	pseudogene
BP0705	-0.727201	0.642521	-1.13135	0.257908	0.378905	-1.65542	pseudogene
BP0706	-0.390051	0.602557	-0.656606	0.511434	0.630825	-1.31044	membrane protein
BP0707	0.668958	0.599908	1.10889	0.267479	0.388955	1.58992	hypothetical protein
BP0708	-1.31767	0.478156	-2.726	0.00641064	0.0192447	-2.49263	membrane protein
BP0709	-0.718818	0.18859	-3.81139	0.000138189	0.000628832	-1.64583	aspartate--tRNA ligase
BP0710	-1.20502	0.325138	-3.71333	0.00020455	0.000894388	-2.3054	endonuclease/exonuclease/phosphatase family protein
BP0711	-0.973872	0.520272	-1.85016	0.0642906	0.127783	-1.96411	phospholipase
BP0712	-0.629428	0.540684	-1.1635	0.244625	0.364821	-1.54695	membrane protein
BP0713	0.667377	0.482114	1.70302	0.0885635	0.165582	1.58818	pseudogene
BP0715	0.643286	0.905235	0.810564	0.417616	0.546615	1.56188	pseudogene
BP0718	-0.00344433	0.247175	-0.00625969	0.995006	0.995666	-1.00239	carboxyvinyl-carboxyphosphonate phosphorylmutase
BP0720	-0.67455	0.591177	-0.831699	0.405579	0.535272	-1.5961	hypothetical protein
BP0721	1.22211	0.312755	3.94941	7.83426e-05	0.000375174	2.33288	aminotransferase
BP0722	0.144984	0.532968	0.407804	0.683418	0.777439	1.10572	amidase
BP0723	0.453127	0.385459	1.20945	0.22649	0.344121	1.369	ABC transporter ATP-binding protein
BP0724	0.501712	0.675961	0.73891	0.459962	0.584281	1.41589	ABC transporter permease
BP0726	1.6948	0.267669	6.31211	2.75251e-10	2.571e-09	3.23733	peptide ABC transporter substrate-binding protein
BP0727	0.976653	0.25958	3.76461	0.000166806	0.000746668	1.96789	transcriptional regulator
BP0728	0.650586	0.31105	2.09432	0.0362318	0.0803169	1.56981	transcriptional regulator
BP0731	1.03628	0.303405	3.4181	0.000630601	0.0024771	2.05093	carboxynorspermidine/carboxyspermidine decarboxylase
BP0732	-0.198863	0.236134	-0.868909	0.384897	0.513669	-1.14779	exported protein
BP0735	0.566351	0.456569	1.2932	0.195943	0.307896	1.48077	exported protein
BP0736	0.449698	0.733411	0.656694	0.511378	0.630825	1.36575	ferric siderophore receptor
BP0737	-1.23406	0.70802	-1.75003	0.0801134	0.152493	-2.35228	inner membrane sensor for iron transport
BP0740	-0.368608	0.38742	-0.952765	0.340709	0.4683	-1.29111	DNA methylase
BP0741	-0.0585365	0.696687	0.28567	0.775131	0.845775	-1.04141	transcriptional regulator
BP0744	1.08912	0.228022	4.77362	1.80948e-06	1.12793e-05	2.12745	transcriptional regulator
BP0745	-0.0697957	0.570547	-0.125687	0.89998	0.935	-1.04957	transcriptional regulator
BP0746	0.301261	0.51945	0.582658	0.560124	0.668536	1.23222	glutamate 5-kinase
BP0747	0.904368	0.295924	3.03629	0.00239511	0.00812829	1.87172	GTPase Obg
BP0748	2.47336	0.237946	10.3483	4.25781e-25	1.1368e-23	5.55334	50S ribosomal protein L27
BP0749	3.77076	0.214844	17.5488	6.07503e-69	5.91237e-67	13.6493	50S ribosomal protein L21
BP0750	-0.308696	0.463371	-0.49583	0.620014	0.720979	-1.23859	hypothetical protein
BP0751	2.08838	0.246938	8.41534	3.91772e-17	6.49438e-16	4.25269	octaprenyl-diphosphate synthase
BP0752	-0.602581	0.319354	-1.90203	0.0571668	0.117488	-1.51843	LysR family transcriptional regulator
BP0753	-0.587711	0.680888	-0.757783	0.448581	0.573218	-1.50286	hydantoin utilization protein A
BP0754	0.26006	0.769432	0.338212	0.735204	0.81513	1.19753	hydantoin utilization protein B
BP0757	0.059509	0.66144	0.117154	0.906738	0.940725	1.04211	succinate-semialdehyde dehydrogenase
BP0758	-0.744119	0.591054	-1.26211	0.206909	0.320454	-1.67495	cyclolysin-activating lysine-acyltransferase
BP0760	0.298079	0.102781	2.89931	0.00373988	0.0119418	1.22951	bifunctional hemolysin-adenylate cyclase
BP0761	-0.0343884	0.275411	-0.10474	0.916582	0.946362	-1.02412	cyclolysin secretion/procession ATP-binding protein
BP0762	0.678172	0.158457	4.27934	1.8745e-05	0.000100095	1.60011	cyclolysin secretion protein CyaD
BP0763	-0.62589	0.165012	-3.79203	0.000149423	0.000674862	-1.54316	cyclolysin secretion protein CyaE
BP0764	1.17332	0.471333	2.46082	0.013862	0.0367502	2.2553	LysR family transcriptional regulator
BP0765	2.26159	0.669671	3.27068	0.00107288	0.00396191	4.7952	extracellular solute-binding protein
BP0773	2.3239	0.940669	2.44353	0.0145444	0.0383246	5.00683	acetolactate synthase large subunit
BP0774	0.33548	0.501322	0.661634	0.508206	0.628028	1.2618	GntR family transcriptional regulator
BP0775	-0.808863	0.600126	-1.32733	0.184399	0.293575	-1.75183	hypothetical protein
BP0776	0.0594479	0.394779	0.119526	0.904858	0.939098	1.04207	GntR family transcriptional regulator
BP0777	0.0604094	0.413813	0.20803	0.835205	0.891339	1.04276	Zinc-binding dehydrogenase
BP0778	-0.875062	0.717384	-1.23227	0.217849	0.33465	-1.83409	acetyl-CoA synthetase
BP0779	-1.0067	0.769469	-1.00483	0.31498	0.441998	-2.00931	hypothetical protein
BP0782	-0.998507	0.536916	-1.85613	0.0634344	0.12669	-1.99793	exported protein
BP0784	-0.957929	0.365237	-2.61899	0.0088191	0.0250303	-1.94252	acetolactate synthase large subunit
BP0785	-0.912642	0.517171	-1.79585	0.0725181	0.141244	-1.88249	mechanosensitive channel protein
BP0787	-0.608074	0.541496	-1.14072	0.253987	0.374892	-1.52422	pseudogene
BP0789	-0.545413	0.305495	-1.7809	0.0749284	0.145003	-1.45944	acetolactate synthase large subunit
BP0790	0.285623	0.371659	0.738935	0.459946	0.584281	1.21894	acetolactate synthase small subunit
BP0791	0.909069	0.23713	3.82732	0.000129546	0.000593079	1.87783	ketol-acid reductoisomerase
BP0792	-0.8939	0.205045	-4.35636	1.32242e-05	7.25405e-05	-1.85819	CDP-diacylglycerol--serine O-phosphatidyltransferase
BP0793	1.03377	0.280539	3.71894	0.00020006	0.000876026	2.04737	lipoprotein
BP0794	1.64247	0.387758	4.21209	2.53013e-05	0.000132525	3.122	30S ribosomal protein S15
BP0795	2.15664	0.161296	13.3615	1.01561e-40	4.78765e-39	4.45875	polyribonucleotide nucleotidyltransferase
BP0796	0.212621	0.272869	0.777754	0.436714	0.563545	1.15879	lipoprotein
BP0798	0.796348	0.74092	1.10077	0.270997	0.393455	1.7367	threonine dehydratase
BP0799	-0.848139	0.821106	-0.653162	0.513652	0.631779	-1.80018	hypothetical protein
BP0800	4.84959	0.411052	11.7102	1.12947e-31	3.91681e-30	28.8319	zinc-binding dehydrogenase
BP0801	1.34812	0.283736	4.68773	2.76256e-06	1.67699e-05	2.5458	triosephosphate isomerase
BP0802	0.0764191	0.426781	0.30841	0.75777	0.831129	1.0544	protein translocase subunit SecG
BP0804	-0.0871182	0.240574	-0.362492	0.716984	0.801786	-1.06225	high-affinity choline transport protein
BP0805	1.26872	0.438078	2.96591	0.00301788	0.00990743	2.40947	transcriptional regulator
BP0806	1.66016	0.309167	5.37698	7.57458e-08	5.50663e-07	3.16052	methylaspartate ammonia-lyase
BP0807	-1.3241	0.67459	-1.925	0.0542295	0.112447	-2.50376	exported protein
BP0808	-0.0604907	0.628916	0.171999	0.863438	0.910837	-1.04282	hypothetical protein
BP0809	0.931158	0.763228	1.27025	0.203994	0.316916	1.90681	pseudogene
BP0813	0.0210916	0.432175	0.137639	0.890526	0.929338	1.01473	short-chain dehydrogenase
BP0814	3.38563	0.363191	9.19742	3.66634e-20	7.6815e-19	10.4515	LysR family transcriptional regulator
BP0815	1.23764	0.476746	2.62119	0.00876235	0.0249161	2.35813	cystathionine beta-lyase
BP0816	3.98925	0.628211	6.12738	8.93357e-10	8.04555e-09	15.8812	hypothetical protein
BP0817	1.01489	0.489491	2.13243	0.0329716	0.0745691	2.02075	exported protein
BP0818	1.63591	0.428008	3.85321	0.000116579	0.000534529	3.10784	hypothetical protein
BP0820	-1.14465	0.695511	-1.64264	0.100457	0.181593	-2.21093	hypothetical protein
BP0821	-1.12285	0.480177	-2.33243	0.0196779	0.0488628	-2.17776	hydantoin utilization protein B
BP0822	-0.204115	0.553024	-0.310716	0.756016	0.830788	-1.15198	hydantoin utilization protein A
BP0823	0.0226483	0.320282	0.0705543	0.943752	0.961601	1.01582	transcriptional regulator
BP0824	-0.444323	0.223353	-1.91916	0.0549646	0.113503	-1.36068	azurin
BP0825	0.0646512	0.426819	0.176964	0.859536	0.908614	1.04583	hypothetical protein
BP0826	-1.30815	0.588085	-2.24623	0.0246891	0.0586051	-2.47625	multidrug efflux system outer membrane protein
BP0828	4.16264	0.733595	5.55896	2.71391e-08	2.06765e-07	17.9094	HlyD family secretion protein
BP0829	-0.262701	0.346167	-0.740065	0.459261	0.583898	-1.19972	transcriptional regulator
BP0831	0.898756	0.24374	3.68225	0.000231188	0.00100071	1.86446	high-affinity choline transport protein
BP0832	1.80739	0.743328	2.84131	0.00449288	0.0140321	3.50009	LysR family transcriptional regulator
BP0833	-0.884303	0.442205	-1.99349	0.0462081	0.0988022	-1.84587	pseudogene
BP0835	-0.840984	0.63584	-1.18946	0.23426	0.351828	-1.79127	membrane protein
BP0840	0.125622	0.138026	0.905228	0.365345	0.494059	1.09098	outer membrane porin protein
BP0841	0.631318	0.305956	2.05378	0.0399965	0.0873739	1.54898	NADH-quinone oxidoreductase subunit A
BP0842	0.000793741	0.274191	0.0132734	0.98941	0.991701	1.00055	NADH-quinone oxidoreductase subunit B
BP0843	-0.254356	0.323797	-0.728895	0.466066	0.589074	-1.1928	NADH-quinone oxidoreductase subunit C
BP0844	0.489454	0.154452	3.16225	0.00156555	0.00555026	1.40391	NADH-quinone oxidoreductase subunit D
BP0845	1.11032	0.200373	5.5483	2.88456e-08	2.19212e-07	2.15894	NADH-quinone oxidoreductase subunit E
BP0846	0.849963	0.167875	5.06066	4.17798e-07	2.8199e-06	1.80246	NADH-quinone oxidoreductase subunit F
BP0847	-1.45104	0.175009	-8.28817	1.15006e-16	1.83584e-15	-2.73405	NADH-quinone oxidoreductase subunit G
BP0848	-0.954316	0.179212	-5.32118	1.03095e-07	7.33579e-07	-1.93766	NADH-quinone oxidoreductase subunit H
BP0849	0.023081	0.317934	0.0945379	0.924682	0.95084	1.01613	NADH-quinone oxidoreductase subunit I
BP0850	1.90868	0.224978	8.46675	2.52333e-17	4.35022e-16	3.75466	NADH-quinone oxidoreductase subunit J
BP0851	0.900331	0.514178	1.77781	0.0754354	0.1455	1.86649	NADH-quinone oxidoreductase subunit K
BP0852	-0.630669	0.239975	-2.61136	0.00901822	0.0254756	-1.54828	NADH-quinone oxidoreductase subunit L
BP0853	0.186501	0.244969	0.766568	0.443338	0.570142	1.138	NADH-quinone oxidoreductase subunit M
BP0854	0.372137	0.220089	1.69737	0.0896269	0.167019	1.29427	NADH-quinone oxidoreductase subunit N
BP0855	2.9805	0.486476	5.97358	2.32098e-09	2.01218e-08	7.89262	membrane protein
BP0856	0.150388	0.225184	0.592628	0.55343	0.664078	1.10987	TonB-dependent receptor BfrD
BP0857	0.461147	0.373873	1.22086	0.22214	0.339683	1.37664	TonB-dependent receptor for iron transport
BP0858	1.70512	0.404014	4.19433	2.73685e-05	0.000142609	3.26056	GnaT-family acetyltransferase
BP0862	-0.226428	0.35291	-0.398318	0.690396	0.781292	-1.16993	LysR family transcriptional regulator
BP0863	-0.351239	0.446258	-0.853075	0.393618	0.523378	-1.27566	phosphoserine phosphatase
BP0864	-0.426273	0.239105	-1.80267	0.0714398	0.139367	-1.34376	transcription-repair coupling factor
BP0865	-1.72129	0.459146	-3.66508	0.000247265	0.00106724	-3.2973	2-C-methyl-D-erythritol 4-phosphate cytidylyltransferase
BP0866	0.360959	0.525656	0.682871	0.494688	0.617235	1.28428	2-C-methyl-D-erythritol 24-cyclodiphosphate synthase
BP0868	-0.134152	0.203188	-0.666681	0.504976	0.626702	-1.09745	fructose-16-bisphosphatase
BP0869	-0.114097	0.198846	-0.575916	0.564672	0.671371	-1.0823	aminopeptidase
BP0870	0.770319	0.338189	2.27903	0.0226654	0.0546177	1.70565	exported protein
BP0872	-0.978913	0.472375	-2.0985	0.0358614	0.0797503	-1.97098	ABC transporter ATP-binding protein
BP0873	1.4467	0.346136	4.28828	1.80058e-05	9.68336e-05	2.72584	thiopurine S-methyltransferase
BP0874	0.229298	0.681679	0.435029	0.663542	0.760025	1.17226	vir-repressed protein
BP0876	0.454897	0.292085	1.58301	0.113419	0.200225	1.37068	lipoprotein
BP0877	-1.19374	0.693396	-1.68212	0.0925465	0.171086	-2.28744	hypothetical protein
BP0878	-0.529078	0.481177	-1.09453	0.273721	0.396075	-1.44301	phospholipase
BP0879	-0.848875	0.189751	-4.47423	7.66861e-06	4.3571e-05	-1.8011	pseudogene
BP0880	-0.0200616	0.683822	-0.0372805	0.970261	0.978696	-1.014	pseudogene
BP0888	0.659982	0.722832	0.949295	0.342471	0.469986	1.58006	GntR family transcriptional regulator
BP0889	-0.113066	0.398122	-0.261044	0.794058	0.860351	-1.08152	acetyl-CoA carboxylase biotin carboxylase subunit
BP0890	0.271168	0.426209	0.644971	0.518946	0.635672	1.20678	pseudogene
BP0892	2.18456	0.452851	4.76249	1.91216e-06	1.1846e-05	4.54587	hypothetical protein
BP0893	0.14041	0.216415	0.649662	0.515911	0.633497	1.10222	hypothetical protein
BP0894	-0.982659	0.404826	-2.3993	0.0164266	0.042322	-1.9761	mannose-6-phosphate isomerase
BP0895	2.87273	0.942648	3.02606	0.00247763	0.00836132	7.32448	hypothetical protein
BP0900	0.788593	0.320526	2.47817	0.0132057	0.0352579	1.72739	oxidoreductase
BP0901	0.675029	0.317423	2.12561	0.033536	0.0755913	1.59663	oxidoreductase
BP0904	-0.47273	0.345301	-1.27552	0.202125	0.315638	-1.38773	serine/threonine protein phosphatase 1
BP0905	-0.495226	0.213457	-2.33385	0.0196034	0.0487581	-1.40954	penicillin-binding protein 1A
BP0906	-1.29098	0.2871	-4.55118	5.33449e-06	3.09503e-05	-2.44694	peptidase
BP0907	-0.042066	0.295974	-0.0463629	0.963021	0.974122	-1.02959	pseudogene
BP0909	1.64763	0.227982	7.21527	5.3826e-13	6.49572e-12	3.13318	DNA polymerase IV
BP0911	1.74654	0.977835	1.87388	0.0609468	0.123656	3.35552	decarboxylase
BP0912	3.16279	0.649201	4.70497	2.53904e-06	1.54753e-05	8.95562	pseudogene
BP0913	2.26136	0.778599	2.78328	0.00538121	0.0163495	4.79442	exported protein
BP0915	3.46848	0.507373	6.63086	3.33728e-11	3.39009e-10	11.0692	binding-protein-dependent transport system inner membrane protein
BP0916	3.1308	0.489636	6.22439	4.83443e-10	4.43327e-09	8.75921	pseudogene
BP0918	0.159849	0.336292	0.60328	0.546323	0.657724	1.11717	hypothetical protein
BP0919	-0.501774	0.34336	-1.46297	0.143475	0.242637	-1.41595	succinate-semialdehyde dehydrogenase
BP0922	1.3084	0.67207	1.93501	0.0529892	0.110483	2.47666	hypothetical protein
BP0923	0.200091	0.486516	0.364886	0.715197	0.801353	1.14877	hypothetical protein
BP0924	1.92689	0.305311	6.2851	3.27648e-10	3.05097e-09	3.80235	transcriptional regulator
BP0928	2.19601	0.252736	8.68252	3.87096e-18	7.12115e-17	4.58211	LysR family transcriptional regulator
BP0929	-0.172649	0.607358	-0.238436	0.811543	0.875688	-1.12713	membrane protein
BP0935	1.97709	0.83303	2.34672	0.0189396	0.0473021	3.93697	exported protein
BP0936	2.49411	0.671232	3.69618	0.000218869	0.000954231	5.63382	LysR family transcriptional regulator
BP0937	0.265066	0.349666	0.749406	0.453613	0.578668	1.20169	phage-like protein
BP0939	0.0460772	0.7273	0.0193061	0.984597	0.9882	1.03245	hypothetical protein
BP0941	0.0938605	0.239464	0.391006	0.695793	0.785847	1.06722	phosphoglycolate phosphatase
BP0942	-0.638504	0.212831	-3.00159	0.00268573	0.00895341	-1.55671	3-demethylubiquinone-9 3-methyltransferase
BP0943	1.21592	0.145369	8.34939	6.86142e-17	1.11295e-15	2.32289	outer membrane protein A
BP0944	1.30422	0.139015	9.38037	6.57403e-21	1.44773e-19	2.46951	DNA gyrase subunit A
BP0945	0.119805	0.2018	0.618047	0.536544	0.650363	1.08659	phosphoserine aminotransferase
BP0946	-0.399366	0.237799	-1.68118	0.0927272	0.171315	-1.31893	bifunctional chorismate mutase/prephenate dehydratase
BP0947	-0.927405	0.294238	-3.13305	0.00172999	0.0060761	-1.90185	prephenate dehydrogenase
BP0948	-1.44346	0.206231	-7.00076	2.54585e-12	2.83425e-11	-2.71972	3-phosphoshikimate 1-carboxyvinyltransferase
BP0949	0.0599569	0.172615	0.360125	0.718754	0.802844	1.04243	cytidylate kinase
BP0950	0.491945	0.135009	3.64964	0.00026261	0.00112542	1.40634	30S ribosomal protein S1
BP0951	0.9622	0.428406	2.26906	0.0232644	0.0557054	1.94828	integration host factor subunit beta
BP0952	-0.0620667	0.575744	-0.108518	0.913585	0.944393	-1.04396	membrane protein
BP0953	0.0538184	0.392409	0.296274	0.767021	0.839051	1.03801	membrane protein
BP0954	-0.900414	0.241117	-3.72466	0.000195577	0.000860139	-1.8666	ADP-heptose synthase
BP0955	-1.37861	0.218212	-6.32413	2.54669e-10	2.38614e-09	-2.60017	ADP-L-glycero-D-mannoheptose-6-epimerase
BP0956	-1.71738	0.438982	-3.91335	9.1025e-05	0.000430443	-3.28839	hypothetical protein
BP0958	0.156591	0.290924	0.543381	0.586868	0.690823	1.11465	cysteine synthase B
BP0959	0.344969	0.30794	1.12012	0.262662	0.383754	1.27012	membrane-bound lytic murein transglycosylase B
BP0960	5.6762	0.297034	18.8052	6.84803e-79	9.83833e-77	51.1337	histone deacetylase family protein
BP0961	3.21562	0.122203	26.3102	1.46529e-152	8.84154e-150	9.2896	electron transfer flavoprotein subunit beta
BP0962	0.937739	0.133695	7.01664	2.27273e-12	2.5681e-11	1.91552	electron transfer flavoprotein subunit alpha
BP0964	2.26544	0.186329	12.1405	6.44511e-34	2.31487e-32	4.80801	acyl-CoA dehydrogenase
BP0965	0.733543	0.212051	3.4352	0.000592123	0.00235057	1.66272	antioxidant protein
BP0972	-1.48584	0.271321	-5.46845	4.53978e-08	3.39864e-07	-2.8008	hypothetical protein
BP0973	-1.19842	0.256649	-4.66803	3.04095e-06	1.8276e-05	-2.29488	membrane protein
BP0975	1.39964	0.21451	6.51582	7.22941e-11	7.12782e-10	2.63835	50S ribosomal protein L19
BP0976	0.587148	0.382096	1.57898	0.11434	0.201734	1.50227	hypothetical protein
BP0977	-0.352972	0.2651	-1.3396	0.180376	0.289311	-1.27719	oxidoreductase
BP0981	-2.17149	0.639551	-3.32687	0.000878285	0.00329575	-4.5049	chorismate pyruvate-lyase
BP0982	1.27912	0.304723	4.19054	2.78295e-05	0.000144264	2.42691	RNA pseudouridylate synthase
BP0983	-0.371322	0.283139	-1.30243	0.192769	0.304494	-1.29354	LysR family transcriptional regulator
BP0984	2.79105	0.288923	9.52561	1.64081e-21	3.80794e-20	6.92133	pseudogene
BP0985	-0.128888	0.292914	-0.406096	0.684672	0.777439	-1.09345	acriflavine resistance protein B
BP0986	-0.759983	0.316548	-2.39214	0.0167503	0.0429379	-1.69347	outer membrane lipoprotein
BP0987	-0.0222609	0.38477	-0.0739206	0.941074	0.960462	-1.01555	membrane protein
BP0988	-0.592587	0.38618	-1.53614	0.124505	0.216004	-1.50795	exported protein
BP0989	-1.28159	0.236654	-5.39028	7.03473e-08	5.16316e-07	-2.43107	oligopeptidase A
BP0990	-0.732219	0.313569	-2.24715	0.0246304	0.0585117	-1.66119	bifunctional methylenetetrahydrofolate dehydrogenase/methenyltetrahydrofolate cyclohydrolase
BP0991	-0.780431	0.250822	-3.12455	0.00178079	0.00624726	-1.71764	two component system response regulator
BP0992	0.31897	0.37287	0.843056	0.399197	0.528932	1.24744	tw-component sensor kinase
BP0993	-0.0280013	0.17339	-0.180036	0.857124	0.907349	-1.0196	pyruvate dehydrogenase component E1
BP0994	-0.121101	0.143643	-0.839691	0.401081	0.530264	-1.08756	pyruvate dehydrogenase complex dihydrolipoamide acetyltransferase
BP0995	-0.787073	0.155754	-5.04118	4.62672e-07	3.09508e-06	-1.72557	dihydrolipoamide dehydrogenase
BP0996	1.34757	0.943112	1.63234	0.102608	0.184707	2.54483	flagellin
BP0998	0.923923	0.393287	2.50759	0.0121558	0.0328327	1.89727	16S rRNA (uracil(1498)-N(3))-methyltransferase
BP0999	-0.491182	0.136895	-3.58754	0.000333815	0.00139878	-1.4056	transketolase
BP1000	-0.238767	0.195755	-1.22696	0.219839	0.336848	-1.17998	glyceraldehyde-3-phosphate dehydrogenase
BP1001	-1.36499	0.228783	-5.95719	2.5661e-09	2.20568e-08	-2.57574	phosphoglycerate kinase
BP1002	-0.221061	0.403865	-0.521866	0.601764	0.704009	-1.16559	enoyl-ACP reductase
BP1003	-0.805608	0.282572	-2.8383	0.00453547	0.0141213	-1.74788	acetate kinase
BP1004	-1.09357	0.325949	-3.3502	0.000807533	0.0030871	-2.13401	phosphate acetyltransferase
BP1005	-0.148559	0.190955	-0.767828	0.442589	0.569686	-1.10846	hypothetical protein
BP1006	-0.69062	0.448864	-1.5421	0.123049	0.213769	-1.61398	glutathione S-transferase
BP1009	0.29986	0.726139	0.566771	0.57087	0.676213	1.23103	hypothetical protein
BP1010	-0.399783	0.598286	-0.646907	0.517692	0.634909	-1.31931	acetyltransferase
BP1011	-0.764928	0.337116	-2.26821	0.0233163	0.0557411	-1.69929	curved DNA-binding protein
BP1012	-1.33754	0.511286	-2.60639	0.00915017	0.0257659	-2.52719	hypothetical protein
BP1013	-0.77472	0.4789	-1.414	0.157362	0.259858	-1.71086	pseudogene
BP1014	0.342226	0.331704	1.04994	0.293748	0.417989	1.26771	phosphate transporter
BP1015	-0.8747	0.436912	-1.99991	0.0455098	0.0974472	-1.83363	molybdenum cofactor biosynthesis protein MogA
BP1016	0.0360165	0.516286	0.0727595	0.941998	0.960462	1.02528	exported protein
BP1017	-0.70205	0.383487	-1.8286	0.0674591	0.133284	-1.62681	peptidase
BP1018	-0.0950268	0.605092	-0.0585225	0.953332	0.968093	-1.06809	hypothetical protein
BP1019	-0.25571	0.462624	-0.475128	0.634695	0.733962	-1.19392	translation initiation factor IF-1
BP1022	1.16432	0.801083	1.66406	0.0961001	0.175293	2.24127	flagellar transcriptional activator FlhD
BP1030	-0.286736	0.744359	-0.160289	0.872653	0.916073	-1.21988	methyl-accepting chemotaxis protein I
BP1036	-0.676659	0.291686	-2.32378	0.0201372	0.0497576	-1.59843	aldo/keto reductase
BP1037	-0.84004	0.289985	-2.87938	0.00398454	0.0126407	-1.7901	pseudogene
BP1038	-0.644792	0.177792	-3.63152	0.000281755	0.00119895	-1.56351	magnesium and cobalt efflux protein
BP1039	-1.06546	0.574332	-1.86501	0.0621804	0.1254	-2.09284	endoribonuclease
BP1040	-0.358451	0.329126	-1.07101	0.284163	0.406699	-1.28205	PhoH-like protein
BP1041	0.0349246	0.268601	0.152744	0.878601	0.920194	1.0245	tRNA-2-methylthio-N(6)-dimethylallyladenosine synthase
BP1042	-1.42013	0.472086	-2.96075	0.00306894	0.0100532	-2.6761	pseudogene
BP1045	-0.536534	0.371943	-1.41072	0.158326	0.26088	-1.45048	protein translocase subunit SecF
BP1046	-0.421869	0.24118	-1.75414	0.0794064	0.151434	-1.33966	protein translocase subunit SecD
BP1047	1.32751	0.261828	5.05175	4.37771e-07	2.94811e-06	2.50968	secreted protein
BP1049	-0.217393	0.257947	-0.842343	0.399596	0.529228	-1.16263	queuine tRNA-ribosyltransferase
BP1050	-0.464453	0.379643	-1.15325	0.248807	0.369949	-1.37979	S-adenosylmethionine--tRNA ribosyltransferase-isomerase
BP1051	0.388673	0.260487	1.57119	0.116138	0.204188	1.30919	D-alanyl-D-alanine carboxypeptidase
BP1052	3.40335	0.313858	10.7789	4.33148e-27	1.29387e-25	10.5806	uracil phosphoribosyltransferase
BP1054	-0.692103	0.123559	-5.59358	2.22436e-08	1.70328e-07	-1.61564	pertactin autotransporter
BP1055	-1.01	0.371834	-2.70923	0.00674403	0.0200856	-2.01391	siroheme synthase
BP1056	-0.358162	0.250752	-1.41266	0.157755	0.260223	-1.28179	membrane protein
BP1057	-0.295815	0.158768	-1.86719	0.0618757	0.125036	-1.22758	membrane protein
BP1058	0.122565	0.183647	0.667884	0.504208	0.626264	1.08867	membrane protein
BP1059	-0.493688	0.249067	-1.98114	0.0475754	0.101224	-1.40804	hypothetical protein
BP1060	-0.43501	0.351659	-1.20593	0.227844	0.345604	-1.35192	3-octaprenyl-4-hydroxybenzoate carboxy-lyase
BP1061	-0.757099	0.328468	-2.21664	0.0266477	0.0623708	-1.69009	transglycosylase
BP1062	-2.26209	0.573008	-3.57671	0.000347943	0.00145595	-4.79685	aminotransferase
BP1063	-1.38747	0.297085	-4.63683	3.53798e-06	2.09707e-05	-2.61619	hypothetical protein
BP1064	-0.833274	0.576803	-1.5078	0.131606	0.226113	-1.78172	NADP-dependent malic enzyme
BP1065	-1.25446	0.355124	-3.44253	0.000576293	0.0022968	-2.38578	pseudogene
BP1066	-0.190041	0.49234	-0.401486	0.688062	0.779862	-1.1408	hypothetical protein
BP1068	0.0465326	0.416724	0.0757994	0.939579	0.959617	1.03278	phosphate transporter ATP-binding protein PstB
BP1070	0.561502	0.598914	1.10881	0.267511	0.388955	1.4758	phosphate ABC transporter permease PstC
BP1071	-0.714299	0.300325	-2.39626	0.0165633	0.0425651	-1.64069	phosphate ABC transporter substrate-binding protein PstS
BP1072	0.827232	0.382226	2.17208	0.0298496	0.0685608	1.77428	polyphosphate kinase
BP1073	-0.0569157	0.403769	-0.147281	0.882911	0.922668	-1.04024	exopolyphosphatase
BP1074	-0.709689	0.291288	-2.39213	0.016751	0.0429379	-1.63545	hypothetical protein
BP1075	-1.09845	0.200396	-5.47396	4.40077e-08	3.311e-07	-2.14125	phosphoglucosamine mutase
BP1076	-1.55749	0.216418	-7.18851	6.55013e-13	7.81097e-12	-2.94341	dihydropteroate synthase
BP1077	-0.50849	0.111045	-4.58277	4.58849e-06	2.68806e-05	-1.42256	ATP-dependent zinc metalloprotease FtsH
BP1078	1.32136	0.257139	5.13129	2.8776e-07	1.97761e-06	2.49902	rRNA large subunit methyltransferase E
BP1079	-0.504308	0.294835	-1.71843	0.0857173	0.161304	-1.41844	hypothetical protein
BP1083	-0.492112	0.543733	-0.914276	0.360572	0.490462	-1.4065	membrane protein
BP1084	-1.10678	0.66252	-1.65596	0.0977301	0.177943	-2.15364	homoserine kinase
BP1085	-0.29631	0.299774	-0.980877	0.326654	0.453318	-1.228	tRNA-dihydrouridine synthase A
BP1087	2.5102	0.289414	8.51326	1.69116e-17	2.93231e-16	5.69698	hypothetical protein
BP1088	1.25023	0.270296	4.61602	3.91176e-06	2.30954e-05	2.3788	membrane protein
BP1089	-0.59975	0.522276	-1.10559	0.268902	0.390601	-1.51545	membrane protein
BP1090	0.831082	0.280425	2.96172	0.00305928	0.0100324	1.77902	hypothetical protein
BP1091	0.394891	0.310208	1.27091	0.203762	0.31689	1.31484	two component system response regulator
BP1092	0.146983	0.253448	0.604713	0.54537	0.657132	1.10725	two component system sensor histidine kinase
BP1098	1.14794	0.69636	1.7503	0.0800671	0.152493	2.21598	ABC transporter ATP-binding protein
BP1102	-1.09614	0.276408	-3.9806	6.87422e-05	0.000332364	-2.13783	lysine--tRNA ligase
BP1103	-1.04671	0.512143	-1.91756	0.0551667	0.113765	-2.06582	short chain dehydrogenase
BP1104	1.16991	0.175989	6.64798	2.97134e-11	3.03883e-10	2.24998	peptide chain release factor 2
BP1105	-0.664762	0.371777	-1.79379	0.072847	0.141702	-1.58531	single-stranded-DNA-specific exonuclease
BP1106	-0.652995	0.42979	-1.52309	0.127735	0.22072	-1.57243	exported protein
BP1107	0.627389	0.335802	1.94381	0.0519185	0.108776	1.54477	lipoprotein releasing system transmembrane protein
BP1108	-0.229716	0.467983	-0.488451	0.625231	0.726626	-1.1726	lipoprotein releasing system ATP-binding protein
BP1110	2.86502	0.756133	3.77237	0.000161706	0.000725991	7.28546	serine protease
BP1112	-0.55814	0.191766	-2.87899	0.0039895	0.0126432	-1.47237	outer membrane ligand binding protein
BP1113	-1.7319	0.205925	-8.3578	6.3899e-17	1.04207e-15	-3.32166	pseudogene
BP1115	-1.15725	0.376357	-3.07414	0.00211109	0.0072957	-2.23032	hydrolase
BP1116	-1.58547	0.180109	-8.80166	1.34803e-18	2.52609e-17	-3.00105	hypothetical protein
BP1117	1.94273	0.288542	6.75719	1.40692e-11	1.46831e-10	3.84432	transcription elongation factor GreB
BP1118	-0.729355	0.533374	-1.37089	0.170409	0.276411	-1.6579	transposase
BP1119	1.10099	0.4059	2.54368	0.0109693	0.0301681	2.14502	serotype 2 fimbrial subunit
BP1120	-0.316612	0.167746	-1.90155	0.0572301	0.117538	-1.2454	NADP-dependent malic enzyme
BP1121	0.0356155	0.695302	0.150519	0.880355	0.921273	1.02499	pyruvate dehydrogenase subunit E1
BP1123	-0.838	0.282189	-2.93294	0.00335768	0.0108459	-1.78757	membrane protein
BP1124	0.88989	0.12285	7.24258	4.40214e-13	5.33383e-12	1.85303	2-oxoglutarate dehydrogenase subunit E1
BP1125	-0.527734	0.144852	-3.63919	0.000273502	0.00116878	-1.44166	2-oxoglutarate dehydrogenase complex subunit dihydrolipoamide succinyltransferase
BP1126	-0.174657	0.165802	-1.05198	0.292808	0.416896	-1.1287	2-oxoglutarate dehydrogenase complex subunit dihydrolipoamide dehydrogenase
BP1127	-0.861973	0.459985	-1.87033	0.0614384	0.124377	-1.81752	hypothetical protein
BP1129	0.298892	0.435821	0.68363	0.494209	0.616892	1.2302	LysR family transcriptional regulator
BP1132	1.07672	0.720819	1.75576	0.0791302	0.151003	2.10923	short-chain dehydrogenase
BP1135	0.830274	0.675789	1.20936	0.226525	0.344121	1.77802	pseudogene
BP1143	-0.0771642	0.278178	-0.283482	0.776807	0.846992	-1.05494	tryptophan--tRNA ligase
BP1144	-1.08701	0.165686	-6.55005	5.75176e-11	5.76513e-10	-2.12433	transcription accessory protein
BP1145	-1.22378	0.259752	-4.67658	2.91702e-06	1.76013e-05	-2.33559	ATP-dependent helicase
BP1146	0.222416	0.263883	0.818508	0.413067	0.542308	1.16669	outer membrane protein assembly factor
BP1147	-0.807715	0.214312	-3.7579	0.000171348	0.000764728	-1.75044	ribosomal large subunit pseudouridine synthase D
BP1148	-1.0951	0.49549	-2.15451	0.0312001	0.0709886	-2.13627	hypothetical protein
BP1149	0.628149	0.242059	2.57653	0.00997965	0.0276734	1.54558	poly-beta-hydroxybutyrate polymerase
BP1150	1.33685	0.311132	4.28443	1.83206e-05	9.8351e-05	2.52598	acetoacetyl-CoA reductase
BP1151	1.52737	0.33513	4.39951	1.08496e-05	6.00611e-05	2.88259	hypothetical protein
BP1152	0.600681	0.257006	2.32277	0.0201913	0.0498502	1.51643	exported protein
BP1153	0.241603	0.416587	0.585666	0.5581	0.667393	1.18231	exported protein
BP1154	-0.333225	0.423023	-0.76166	0.446263	0.571909	-1.25983	membrane protein
BP1155	-0.279473	0.539756	-0.442555	0.658087	0.756074	-1.21375	4Fe-4S binding domain-containing protein
BP1156	-0.512377	0.550629	-0.90023	0.367998	0.496978	-1.4264	hypothetical protein
BP1158	0.110303	0.582078	0.183374	0.854504	0.906165	1.07945	dioxygenase
BP1160	1.50544	0.924933	1.7608	0.0782715	0.149866	2.83912	lipoprotein
BP1162	-1.5186	0.651742	-2.11957	0.0340424	0.076532	-2.86514	LysR family transcriptional regulator
BP1165	-0.882952	0.638269	-1.44332	0.14893	0.2499	-1.84414	sodium/solute symporter
BP1166	-1.89611	0.422413	-4.45402	8.42771e-06	4.75609e-05	-3.72209	muramoyltetrapeptide carboxypeptidase
BP1168	-0.0898647	0.283343	-0.32367	0.746188	0.823126	-1.06427	LysR family transcriptional regulator
BP1174	-0.933833	0.477992	-1.73755	0.0822901	0.156242	-1.91034	hypothetical protein
BP1175	-1.39574	0.232009	-6.12634	8.99213e-10	8.07418e-09	-2.63124	exported protein
BP1176	-0.727206	0.360197	-2.00255	0.0452252	0.0969066	-1.65543	succinylglutamate desuccinylase
BP1178	-0.261825	0.633068	-0.390395	0.696244	0.785847	-1.19899	membrane protein
BP1180	1.12543	0.298727	3.79734	0.000146257	0.000661555	2.18167	LysR family transcriptional regulator
BP1181	-0.350666	0.233904	-1.49839	0.134032	0.229367	-1.27515	amino acid ABC transporter ATP-binding protein
BP1184	1.45287	0.782023	2.21485	0.0267701	0.0626089	2.73752	amino acid ABC transporter substrate-binding protein
BP1185	0.0122323	0.589942	0.352203	0.724686	0.807676	1.00851	aspartate aminotransferase
BP1186	-1.21686	0.509114	-2.40488	0.0161778	0.0417779	-2.32441	hypothetical protein
BP1188	-0.0580819	0.679251	-0.0967444	0.922929	0.950139	-1.04108	hypothetical protein
BP1188A	-1.91226	0.6135	-3.10463	0.00190516	0.00663727	-3.76397	hypothetical protein
BP1189	-1.1323	0.278048	-4.08332	4.43966e-05	0.000223613	-2.19208	lipoprotein
BP1191	-0.462752	0.595767	-0.762462	0.445784	0.571909	-1.37817	RNA polymerase sigma factor SigJ
BP1192	-0.23959	0.497272	-0.53111	0.595342	0.697804	-1.18066	exported protein
BP1194	0.298404	0.351983	0.847976	0.396451	0.526317	1.22978	hypothetical protein
BP1195	-0.786906	0.626669	-1.2449	0.213168	0.328629	-1.72537	ferredoxin
BP1196	-0.122427	0.313486	-0.387671	0.698259	0.787238	-1.08856	exported protein
BP1197	0.858624	0.230686	3.73559	0.000187273	0.00082845	1.81331	transcriptional regulatory protein
BP1198	2.36248	0.19656	12.0067	3.27689e-33	1.1631e-31	5.14253	chaperone protein ClpB
BP1200	0.92551	0.434148	2.12545	0.0335488	0.0755913	1.89936	pseudogene
BP1201	-0.253792	0.121108	-2.08955	0.0366581	0.0812023	-1.19234	tracheal colonization factor
BP1202	-1.09416	0.359112	-3.05558	0.00224625	0.00770107	-2.13489	TetR family transcriptional regulator
BP1203	-0.256066	0.2389	-1.07341	0.283086	0.40612	-1.19422	hypothetical protein
BP1204	-0.784264	0.384242	-1.87769	0.0604234	0.122759	-1.72221	hypothetical protein
BP1205	-0.508769	0.337927	-1.46855	0.141956	0.240554	-1.42284	hypothetical protein
BP1207	0.0485523	0.517166	0.0954131	0.923987	0.950449	1.03423	N-acyl-D-glutamate deacylase
BP1208	0.58411	0.538018	1.07294	0.283298	0.406151	1.49911	exported protein
BP1211	-0.349475	0.562255	-0.615984	0.537905	0.651228	-1.2741	exported protein
BP1212	3.30652	0.910521	3.61552	0.00029975	0.00126482	9.8938	exported protein
BP1214	-1.49498	0.485117	-3.03411	0.00241243	0.00817785	-2.81861	ABC transporter ATP-binding protein
BP1215	-1.06086	0.675591	-1.56243	0.118187	0.206944	-2.08617	ABC transporter permease
BP1216	-0.421531	0.242133	-1.7186	0.0856875	0.161304	-1.33935	membrane protein
BP1217	-1.02059	0.527582	-1.93469	0.0530279	0.110487	-2.02875	fluoride ion transporter CrcB
BP1218	-1.4899	0.392354	-3.73397	0.000188485	0.000832592	-2.80869	exported protein
BP1219	-1.22307	0.41484	-2.92311	0.00346552	0.0111485	-2.33443	phytoene synthase
BP1220	-0.581292	0.596434	-0.742768	0.457622	0.58206	-1.49619	phytoene synthase
BP1221	-0.353729	0.400383	-0.874207	0.382006	0.510865	-1.27786	alanine racemase
BP1222	-1.62895	0.311532	-5.21761	1.81247e-07	1.26287e-06	-3.09288	short chain dehydrogenase
BP1223	-0.436447	0.318806	-1.34097	0.17993	0.289058	-1.35327	membrane protein
BP1225	-1.08788	0.517863	-2.09573	0.0361063	0.0801566	-2.12562	ECF-family RNA polymerase sigma factor
BP1226	-1.84701	0.354112	-5.18731	2.13351e-07	1.47972e-06	-3.59753	hypothetical protein
BP1227	-0.591515	0.278481	-2.09523	0.0361508	0.0801962	-1.50683	DNA repair protein RadA
BP1228	-0.437934	0.647346	-0.661434	0.508334	0.628028	-1.35466	membrane protein
BP1229	0.653016	0.338984	2.01985	0.0433987	0.093658	1.57245	exported protein
BP1230	0.601685	0.5285	1.13236	0.257484	0.378756	1.51749	multidrug resistance protein
BP1231	-0.47108	0.421655	-1.0019	0.31639	0.443152	-1.38615	membrane protein
BP1232	1.46078	0.240555	6.06021	1.35941e-09	1.20274e-08	2.75256	50S ribosomal protein L31 type B
BP1233	1.73871	0.728141	2.24915	0.0245028	0.0582546	3.33736	tryptophan 23-dioxygenase
BP1236	-0.983225	0.33704	-2.91632	0.00354182	0.0113798	-1.97688	peptidyl-prolyl cis-trans isomerase
BP1237	-0.042595	0.238494	-0.177484	0.859128	0.908614	-1.02996	4-hydroxy-3-methylbut-2-enyl diphosphate reductase
BP1238	0.666225	0.489664	1.50629	0.131992	0.226518	1.58691	glutathione-S-transferase
BP1239	2.15747	0.380875	5.64302	1.67089e-08	1.29924e-07	4.46133	hypothetical protein
BP1240	0.301596	0.377049	0.86838	0.385186	0.513669	1.23251	hypothetical protein
BP1241	-0.814518	0.247325	-3.30301	0.00095654	0.00356722	-1.75871	hypothetical protein
BP1242	-0.73557	0.255845	-2.87306	0.00406523	0.0128562	-1.66506	LysR family transcriptional regulator
BP1243	-0.509973	0.135033	-3.77657	0.000159006	0.000714934	-1.42402	hypothetical protein
BP1244	-2.08313	0.159783	-13.032	8.04934e-39	3.4204e-37	-4.23725	23S rRNA pseudouridylate synthase B
BP1245	0.335742	0.1789	1.89507	0.0580827	0.118684	1.26203	ribosome maturation factor RimP
BP1246	0.64279	0.110681	5.81388	6.10423e-09	5.00447e-08	1.56135	transcription elongation factor NusA
BP1247	1.70984	0.148151	11.5373	8.56056e-31	2.93491e-29	3.27125	translation initiation factor IF-2
BP1248	0.488802	0.489909	1.12925	0.258791	0.379289	1.40328	ribosome-binding factor A
BP1249	0.298986	0.486211	0.606505	0.54418	0.656612	1.23028	tRNA pseudouridine synthase B
BP1250	0.251495	0.232525	1.08096	0.279717	0.403135	1.19044	GTP-binding elongation factor
BP1251	-1.38607	0.412843	-3.33792	0.000844082	0.00318325	-2.61365	toxin
BP1252	0.7346	0.670239	1.1919	0.2333	0.351056	1.66394	exported protein
BP1253	0.393003	0.398626	0.855299	0.392386	0.52197	1.31312	exported protein
BP1254	-0.251486	0.239671	-1.01485	0.310177	0.437088	-1.19043	DNA polymerase I
BP1255	0.80226	0.482057	1.68004	0.0929493	0.171516	1.74383	membrane protein
BP1256	-0.770422	0.541444	-1.3387	0.180669	0.289473	-1.70577	carboxymethylenebutenolidase
BP1257	-0.260675	0.380542	-0.680716	0.496051	0.61868	-1.19804	membrane protein
BP1258	0.0248088	0.244364	0.0965859	0.923055	0.950139	1.01734	L-serine dehydratase 1
BP1259	0.171786	0.222743	0.774669	0.438535	0.565169	1.12645	hypothetical protein
BP1260	-0.833327	0.243953	-3.4159	0.000635726	0.00248444	-1.78179	bifunctional glutamine-synthetase adenylyltransferase/deadenyltransferase
BP1261	0.00976441	0.358661	0.0274028	0.978138	0.983578	1.00679	pseudogene
BP1262	0.794627	0.182406	4.35579	1.32586e-05	7.25974e-05	1.73463	transcription termination factor Rho
BP1263	2.18355	0.233595	9.30398	1.35278e-20	2.91525e-19	4.54271	thioredoxin 1
BP1264	-0.0629742	0.189899	-0.314275	0.753312	0.828561	-1.04462	DNA topoisomerase IV subunit B
BP1265	-1.12013	0.405331	-2.70949	0.00673866	0.0200856	-2.17367	membrane protein
BP1266	0.100646	0.134031	0.76002	0.447242	0.572721	1.07225	DNA topoisomerase IV subunit A
BP1267	-0.49111	0.50883	-0.938488	0.347994	0.476144	-1.40553	membrane protein
BP1273	2.03178	0.749228	2.70573	0.00681537	0.0202781	4.08909	ABC transporter ATP-binding protein
BP1274	0.674577	0.593423	1.19151	0.233455	0.351113	1.59613	ABC transporter ATP-binding protein
BP1275	-0.269872	0.592013	-0.432674	0.665252	0.761405	-1.2057	leucine/isoleucine/valine ABC transporter permease
BP1277	-0.146012	0.364512	-0.439676	0.660172	0.757892	-1.10651	leucine/isoleucine/valine ABC transporter substrate-binding protein
BP1279	-0.84007	0.31452	-2.51249	0.0119884	0.0324385	-1.79014	membrane protein
BP1280	-1.07115	0.282551	-3.78563	0.000153322	0.000690408	-2.10111	pyrroline-5-carboxylate reductase
BP1281	1.2263	0.2182	5.61046	2.01793e-08	1.55706e-07	2.33966	sn-glycerol-3-phosphate ABC transporter substrate-binding protein UgpB
BP1282	-0.780415	0.619987	-1.18041	0.237839	0.356463	-1.71762	sn-glycerol-3-phosphate ABC transporter permease UgpA
BP1283	0.046572	0.825052	0.292813	0.769665	0.841375	1.03281	sn-glycerol-3-phosphate ABC transporter permease UgpE
BP1284	0.156307	0.559164	0.33842	0.735047	0.81513	1.11443	sn-glycerol-3-phosphate ABC transporter ATP-binding protein UgpC
BP1285	2.75985	0.149496	18.4507	5.14621e-76	6.21044e-74	6.77326	leu/Ile/val-binding protein
BP1290	-1.32984	0.19563	-6.80153	1.03517e-11	1.09199e-10	-2.51376	hypothetical protein
BP1291	-1.12814	0.323589	-3.43795	0.000586141	0.00233296	-2.18577	hypothetical protein
BP1292	-0.37133	0.357151	-1.03714	0.29967	0.42506	-1.29354	exported protein
BP1293	-0.443148	0.774045	-0.50799	0.611461	0.712544	-1.35957	L-lactate dehydrogenase
BP1294	-0.20135	0.404067	-0.515329	0.606323	0.707925	-1.14977	phosphatidylserine decarboxylase
BP1296	-0.603484	0.590933	-1.14476	0.25231	0.373524	-1.51938	lipoprotein
BP1297	0.179591	0.740916	0.215161	0.829642	0.88697	1.13256	lipoate-protein ligase A
BP1299	-0.0458032	0.731331	0.109847	0.912531	0.94434	-1.03226	acetyltransferase
BP1300	-0.942368	0.456787	-2.05537	0.0398433	0.0871698	-1.92168	glutathione transferase
BP1301	-0.982065	0.34605	-2.86217	0.00420756	0.0132369	-1.97529	glutathione peroxidase
BP1302	-1.52343	0.662014	-2.28733	0.0221765	0.0536971	-2.87474	exported protein
BP1303	0.062806	0.426862	0.163712	0.869957	0.914516	1.0445	pseudogene
BP1304	0.246466	0.371962	0.688392	0.491206	0.61416	1.1863	hypothetical protein
BP1305	-0.358458	0.187146	-1.91654	0.0552965	0.113877	-1.28205	hypothetical protein
BP1306	0.284428	0.337693	0.778788	0.436105	0.56324	1.21793	arsenate reductase
BP1307	-0.522225	0.488001	-0.950759	0.341727	0.469387	-1.43617	bacterioferritin comigratory protein
BP1312	1.59249	0.243157	6.54045	6.13355e-11	6.12746e-10	3.01569	pseudogene
BP1314	0.051201	0.443628	0.18512	0.853135	0.905601	1.03613	exported protein
BP1315	0.148776	0.237312	0.653128	0.513674	0.631779	1.10863	universal stress family protein
BP1319	-1.35691	0.241726	-5.60518	2.0804e-08	1.60116e-07	-2.56136	GntR family transcriptional regulator
BP1320	-0.596808	0.146328	-4.07895	4.52405e-05	0.000226728	-1.51237	hypothetical protein
BP1321	-0.997443	0.223734	-4.45369	8.4407e-06	4.75609e-05	-1.99646	pyridoxine kinase
BP1322	-0.420626	0.180647	-2.31397	0.0206694	0.050763	-1.33851	pseudogene
BP1342	-2.19832	0.656132	-3.25913	0.00111754	0.00409176	-4.58945	hypothetical protein
BP1343	-2.42749	0.778244	-3.00052	0.00269517	0.00897499	-5.37956	pseudogene
BP1344	-1.52386	0.594698	-2.53202	0.0113406	0.0310478	-2.87559	autotransporter
BP1345	-0.901938	0.366625	-2.42415	0.0153445	0.0400123	-1.86857	hypothetical protein
BP1346	0.448419	0.419403	1.07804	0.281014	0.404374	1.36454	LysR family transcriptional regulator
BP1347	0.736855	0.575206	1.26016	0.207612	0.321267	1.66654	reductase
BP1348	-1.25648	0.473273	-2.63513	0.00841041	0.0241429	-2.38912	citrate lyase subunit beta
BP1349	-0.265369	0.415529	-0.648621	0.516583	0.633895	-1.20194	GntR family transcriptional regulator
BP1355	-0.550661	0.41175	-1.33182	0.18292	0.292304	-1.46476	LacI family transcriptional regulator
BP1356	-0.532278	0.372328	-1.4312	0.152373	0.253883	-1.44621	3-isopropylmalate dehydratase small subunit
BP1357	0.371059	0.221448	1.68408	0.0921667	0.170489	1.2933	pseudogene
BP1358	4.17934	0.31411	13.1842	1.08208e-39	4.73137e-38	18.1179	exported protein
BP1359	1.73224	0.220822	7.8509	4.13047e-15	5.96251e-14	3.32243	mandelate racemase
BP1360	0.311075	0.278533	1.26331	0.20648	0.319953	1.24063	2-dehydropantoate 2-reductase
BP1362	-0.482455	0.362513	-1.2583	0.208285	0.321923	-1.39712	amino acid ABC transporter ATP-binding protein
BP1363	0.793022	0.668797	1.21533	0.224239	0.3422	1.7327	amino acid ABC transporter permease
BP1364	0.0298688	0.330123	0.0118787	0.990522	0.991837	1.02092	amino acid ABC transporter substrate-binding protein
BP1365	0.428702	0.383065	1.13916	0.254638	0.375301	1.34602	transposase for IS1663
BP1371	0.0269466	0.809833	-0.0671023	0.9465	0.963425	1.01885	negative regulator of flagellin synthesis
BP1372	-0.55314	0.676533	-0.758932	0.447893	0.572885	-1.46728	flagellar basal body P-ring biosynthesis protein FlgA
BP1384	-0.25438	0.443215	-0.324524	0.745541	0.822713	-1.19282	methyl-accepting chemotaxis protein I
BP1385	0.355056	0.394816	0.885952	0.375643	0.504818	1.27904	methyl-accepting chemotaxis protein II
BP1386	0.0711906	0.577528	0.210445	0.833321	0.889642	1.05058	pseudogene
BP1402	4.08397	0.874388	4.67399	2.95409e-06	1.77894e-05	16.9589	flagellar motor switch protein FliG
BP1410	1.24433	0.843323	1.63836	0.101347	0.182873	2.36909	flagellar hook-associated protein FliD
BP1412	-0.188249	0.219345	-0.862512	0.388406	0.51736	-1.13938	bifunctional folylpolyglutamate synthase/dihydrofolate synthase FolC
BP1413	-1.31833	0.24816	-5.32791	9.93514e-08	7.08613e-07	-2.49378	hypothetical protein
BP1414	0.160799	0.572909	0.289033	0.772556	0.843272	1.11791	colicin V production protein
BP1415	-0.713399	0.200116	-3.56376	0.000365581	0.00152553	-1.63966	amidophosphoribosyltransferase
BP1417	-0.670898	0.231513	-2.88303	0.00393864	0.0125318	-1.59206	bifunctional uridylyltransferase/uridylyl-removing protein
BP1418	-0.0926864	0.354434	-0.248113	0.804047	0.868843	-1.06635	methionine aminopeptidase
BP1419	0.734094	0.194467	3.75793	0.000171325	0.000764728	1.66335	30S ribosomal protein S2
BP1420	1.20994	0.207429	5.82932	5.56524e-09	4.60009e-08	2.31327	elongation factor Ts
BP1421	0.785996	0.262059	3.01436	0.00257519	0.00863262	1.72428	uridylate kinase
BP1422	0.83737	0.207128	4.03894	5.36928e-05	0.000266278	1.78679	ribosome recycling factor
BP1423	0.323293	0.331503	0.968883	0.332604	0.459252	1.25118	isoprenyl transferase
BP1424	-0.718692	0.448715	-1.59769	0.110112	0.195119	-1.64569	phosphatidate cytidylyltransferase
BP1425	-0.350578	0.293464	-1.1657	0.243734	0.363673	-1.27507	1-deoxy-D-xylulose 5-phosphate reductoisomerase
BP1426	-0.0820671	0.276699	-0.308305	0.75785	0.831129	-1.05853	membrane protein
BP1427	0.395001	0.154221	2.54888	0.0108068	0.0297756	1.31494	outer membrane protein assembly factor
BP1428	0.376767	0.162048	2.32783	0.0199213	0.0493048	1.29843	outer membrane protein
BP1429	-0.953802	0.223489	-4.26476	2.0012e-05	0.000106296	-1.93697	UDP-3-O-acylglucosamine N-acyltransferase
BP1430	2.56025	0.258358	9.8677	5.74675e-23	1.40959e-21	5.8981	3-hydroxymyristoyl-ACP dehydratase
BP1431	0.719684	0.295164	2.46175	0.0138262	0.0367198	1.64682	acyl-[acyl-carrier-protein]--UDP-N-acetylglucosamine O-acyltransferase
BP1432	-0.574717	0.304209	-1.88472	0.0594679	0.121144	-1.48938	lipid-A-disaccharide synthase
BP1433	-1.37285	0.563453	-2.43613	0.0148453	0.0389677	-2.58982	ribonuclease HII
BP1434	-0.970433	0.412379	-2.34485	0.0190347	0.0475001	-1.95943	RNA methyltransferase
BP1435	-0.861482	0.283477	-3.04928	0.00229389	0.00782881	-1.8169	phosphoenolpyruvate synthase regulatory protein
BP1436	1.21774	0.110019	11.0693	1.76826e-28	5.67535e-27	2.32583	phosphoenolpyruvate synthase
BP1437	-1.55856	0.49562	-3.07787	0.00208488	0.00721341	-2.94561	glutamine amidotransferase
BP1438	0.228207	0.477568	0.568405	0.56976	0.675266	1.17138	membrane protein
BP1440	0.0589521	0.202831	0.284792	0.775803	0.846203	1.04171	membrane protein
BP1441	0.28541	0.436064	0.756328	0.449453	0.573846	1.21876	membrane protein
BP1442	0.97766	0.400846	2.64141	0.00825613	0.0238361	1.96927	SsrA-binding protein
BP1443	-1.51689	0.597839	-2.56401	0.010347	0.0286392	-2.86174	hypothetical protein
BP1444	-0.834384	0.620136	-1.31264	0.189305	0.299808	-1.7831	hypothetical protein
BP1445	1.68072	0.296739	5.64686	1.63406e-08	1.27389e-07	3.20589	acyl-CoA dehydrogenase
BP1446	-0.720435	0.37186	-1.94598	0.0516572	0.10838	-1.64768	enoly-CoA hydratase
BP1447	-0.990938	0.498864	-1.94989	0.0511892	0.107772	-1.98748	3-hydroxyisobutyrate dehydrogenase
BP1449	-1.15647	0.495198	-2.35084	0.0187308	0.0469661	-2.22911	membrane protein
BP1451	-0.0830589	0.219661	-0.376191	0.706775	0.794759	-1.05926	transaldolase B
BP1452	0.0527099	0.268262	0.226235	0.821019	0.882936	1.03721	carbamoyl phosphate synthase small subunit
BP1453	0.158913	0.140422	1.13097	0.258069	0.378905	1.11645	carbamoyl phosphate synthase large subunit
BP1454	-0.610638	0.507782	-1.20906	0.226639	0.344121	-1.52693	pseudogene
BP1455	-0.12065	0.375425	-0.302365	0.762374	0.834876	-1.08722	phosphoglycerate mutase
BP1460	1.81044	0.569694	3.38423	0.000713773	0.0027715	3.5075	pseudogene
BP1462	-0.431794	0.229763	-1.86449	0.0622526	0.12544	-1.34891	chorismate synthase
BP1463	-0.907929	0.351434	-2.57902	0.0099081	0.0275509	-1.87635	lipoprotein
BP1464	-0.312373	0.580018	-0.552799	0.580401	0.685082	-1.24175	molybdopterin-guanine dinucleotide biosynthesis protein B
BP1465	-0.631208	0.33101	-1.87312	0.0610518	0.123786	-1.54886	molybdopterin biosynthesis protein
BP1466	0.915478	0.468972	1.93937	0.0524561	0.109674	1.88619	molybdenum cofactor guanylyltransferase
BP1467	-0.446839	0.21664	-2.07304	0.038169	0.0838106	-1.36305	iron sulfur binding protein
BP1468	1.29419	0.33235	3.87723	0.000105651	0.000491138	2.45239	hypothetical protein
BP1469	0.7348	0.342492	2.17032	0.0299829	0.0687897	1.66417	hypothetical protein
BP1470	-0.518409	0.374797	-1.37954	0.167727	0.273383	-1.43237	iron-sulfur binding protein
BP1471	-0.0434939	0.494113	-0.0879589	0.929909	0.953291	-1.03061	hypothetical protein
BP1472	0.267512	0.26861	0.989011	0.322658	0.449635	1.20373	formate dehydrogenase large subunit
BP1473	1.69289	0.599328	2.94973	0.00318054	0.0103737	3.23304	pseudogene
BP1475	0.183705	0.528817	0.352418	0.724525	0.807676	1.1358	formate dehydrogenase subunit C
BP1476	-0.388889	0.638867	-0.477208	0.633214	0.73308	-1.30938	exported protein
BP1477	-0.633757	0.495779	-1.27284	0.203076	0.316504	-1.5516	hypothetical protein
BP1478	1.14953	0.90251	1.61345	0.106646	0.190273	2.21841	pseudogene
BP1479	-0.620211	0.694334	0.217649	0.827702	0.886153	-1.5371	ABC transporter ATP-binding protein
BP1480	0.513044	0.523464	0.94191	0.346239	0.474315	1.42706	exported protein
BP1481	-0.536266	0.196298	-2.73744	0.00619187	0.0186622	-1.45021	3-isopropylmalate dehydratase large subunit
BP1482	-0.263533	0.421218	-0.626072	0.531268	0.647867	-1.20042	3-isopropylmalate dehydratase small subunit
BP1483	-1.72018	0.340733	-5.04761	4.47376e-07	3.00609e-06	-3.29477	3-isopropylmalate dehydrogenase
BP1484	0.122136	0.1698	0.718921	0.472189	0.594579	1.08835	aspartate-semialdehyde dehydrogenase
BP1485	-1.92663	0.196475	-9.80288	1.09417e-22	2.61992e-21	-3.80167	membrane protein
BP1486	0.0593853	0.48572	0.129065	0.897306	0.933527	1.04202	tRNA pseudouridine synthase A
BP1487	1.55384	0.26619	5.79664	6.76565e-09	5.5317e-08	2.93597	ABC transporter substrate-binding protein
BP1489	1.39973	0.777038	1.7262	0.0843117	0.159279	2.63851	membrane protein
BP1490	1.12422	0.448376	2.52237	0.0116565	0.0318261	2.17983	N-(5'-phosphoribosyl)anthranilate isomerase
BP1492	1.18288	0.536282	2.22778	0.0258953	0.0611795	2.2703	hypothetical protein
BP1494	0.0103471	0.424691	0.0458038	0.963467	0.974122	1.0072	pseudogene
BP1495	-0.782915	0.482184	-1.67258	0.0944103	0.172948	-1.7206	hypothetical protein
BP1496	-0.197483	0.407731	-0.53347	0.593708	0.696972	-1.1467	two component system response regulator
BP1497	0.867566	0.165605	5.24121	1.59527e-07	1.11669e-06	1.82458	threonine--tRNA ligase
BP1498	0.565399	0.207906	2.73151	0.00630449	0.0189638	1.4798	translation initiation factor IF-3
BP1499	-1.18294	0.234443	-5.04391	4.56109e-07	3.05796e-06	-2.27039	glutathione synthetase
BP1500	0.147801	0.59354	0.241246	0.809365	0.87365	1.10788	PTS system sugar transporter subunit IIA
BP1501	0.412389	0.375582	1.09337	0.274232	0.396624	1.33089	phosphocarrier protein HPr
BP1502	-0.675418	0.313494	-2.15929	0.0308274	0.0702114	-1.59706	phosphoenolpyruvate-protein phosphotransferase
BP1503	-0.423617	0.799963	-0.426395	0.66982	0.765718	-1.34129	hypothetical protein
BP1504	-0.908031	0.282158	-3.18302	0.00145747	0.00520994	-1.87648	pseudogene
BP1505	-0.203619	0.443451	-0.312019	0.755026	0.830143	-1.15158	ornithine cyclodeaminase
BP1506	1.01179	0.185066	5.47953	4.26452e-08	3.22457e-07	2.01641	amino acid ABC transporter substrate-binding protein
BP1507	1.8796	0.498812	3.72779	0.00019317	0.000850794	3.67974	extracellular solute-binding protein
BP1518	-0.128065	0.488835	-0.260871	0.794192	0.860351	-1.09283	hypothetical protein
BP1519	-0.555102	0.18576	-3.02351	0.00249861	0.00841742	-1.46927	fructose-16-bisphosphate aldolase
BP1520	-0.117852	0.665922	-0.119622	0.904783	0.939098	-1.08512	hypothetical protein
BP1521	0.352244	0.29387	1.34186	0.179641	0.288746	1.27654	phosphoribosylaminoimidazole-succinocarboxamide synthase
BP1526	-0.449677	0.341667	-1.13797	0.255134	0.375849	-1.36573	5-(carboxyamino)imidazole ribonucleotide mutase
BP1527	-0.413722	0.273779	-1.51287	0.130312	0.224146	-1.33212	5-(carboxyamino)imidazole ribonucleotide synthase
BP1528	-1.7493	0.37943	-4.61542	3.92309e-06	2.31171e-05	-3.36196	hypothetical protein
BP1529	0.693137	0.211652	3.27006	0.00107526	0.00396584	1.6168	extracellular solute-binding protein
BP1530	1.36908	0.481185	2.82236	0.00476723	0.0147364	2.58307	transcriptional regulator
BP1531	1.83635	0.308372	5.92555	3.11253e-09	2.6602e-08	3.57105	arginase
BP1532	2.55767	0.46788	5.38987	7.05078e-08	5.16316e-07	5.88756	amino acid-binding periplasmic protein
BP1533	1.73869	0.717385	2.38601	0.0170325	0.0434417	3.33731	binding-protein-dependent transport system inner membrane protein
BP1534	1.60642	0.609057	2.65887	0.00784024	0.0227881	3.04495	ABC transporter ATP-binding protein
BP1535	-1.44685	0.389096	-3.68343	0.00023012	0.000997519	-2.72612	hypothetical protein
BP1536	0.173483	0.324985	0.651895	0.514469	0.632499	1.12778	hypothetical protein
BP1537	-0.100299	0.235984	-0.435246	0.663384	0.760025	-1.072	glutaryl-CoA dehydrogenase
BP1538	-0.93714	0.334373	-2.78736	0.00531398	0.0161942	-1.91473	thiamine pyrophosphate protein
BP1539	-0.93487	0.296074	-3.17423	0.00150237	0.00535141	-1.91172	LysR family transcriptional regulator
BP1540	-1.02799	0.309919	-3.28696	0.00101276	0.00375831	-2.03918	tyrosine recombinase XerD
BP1541	0.241634	0.616542	0.632455	0.527089	0.643817	1.18233	hypothetical protein
BP1546	-0.291836	0.301558	-0.963684	0.335205	0.461997	-1.2242	membrane protein
BP1547	-0.810429	0.304231	-2.66409	0.00771972	0.0224594	-1.75373	hypothetical protein
BP1548	-0.653279	0.311203	-2.09859	0.0358533	0.0797503	-1.57274	nuclease/helicase
BP1549	-0.738253	0.180329	-4.09075	4.29988e-05	0.000216935	-1.66816	DNA polymerase III subunits gamma and tau
BP1550	0.46735	0.342888	1.37888	0.167932	0.273569	1.38257	nucleoid-associated protein
BP1551	-0.0899004	0.341538	-0.224478	0.822385	0.883281	-1.0643	recombination protein RecR
BP1553	1.92298	0.791347	2.35061	0.0187429	0.0469661	3.79206	hypothetical protein
BP1555	0.66397	0.561141	1.29734	0.194513	0.306447	1.58444	membrane protein
BP1556	0.108683	0.254705	0.419967	0.67451	0.769957	1.07824	hypothetical protein
BP1559	-1.18211	0.383412	-2.95464	0.00313033	0.0102321	-2.26908	pseudogene
BP1560	0.111859	0.552609	0.193083	0.846894	0.900627	1.08062	hypothetical protein
BP1561	0.541124	0.367246	1.54676	0.121922	0.212255	1.45511	exported protein
BP1563	-0.410112	0.440403	-0.957049	0.338542	0.466097	-1.32879	chromate reductase
BP1565	-0.737379	0.473123	-1.54717	0.121822	0.212204	-1.66714	hypothetical protein
BP1566	-0.651398	0.299984	-2.17442	0.0296734	0.0683414	-1.57069	DNA mismatch repair protein MutS
BP1567	-0.800793	0.378787	-2.10024	0.0357074	0.0796224	-1.74206	hypothetical protein
BP1568	-0.367965	0.53508	-0.819121	0.412717	0.542308	-1.29053	serotype 3 fimbrial subunit
BP1569	0.197255	0.155682	1.2706	0.203872	0.31689	1.14651	lipoprotein
BP1570	0.438717	0.195864	2.21864	0.0265115	0.0621969	1.3554	4-hydroxy-tetrahydrodipicolinate synthase
BP1571	-0.997519	0.565632	-1.67733	0.0934786	0.171966	-1.99656	pseudogene
BP1573	2.24962	0.208378	10.7737	4.58287e-27	1.35554e-25	4.75557	glutamine ABC transporter substrate-binding protein
BP1574	1.73427	0.374393	4.61988	3.83958e-06	2.27137e-05	3.32711	glutamine ABC transporter permease
BP1575	0.887401	0.438997	2.02719	0.0426425	0.0923564	1.84984	glutamine ABC transporter ATP-binding protein
BP1576	-1.25409	0.164023	-7.64765	2.0469e-14	2.76929e-13	-2.38517	guanosine-3'5'-bis(diphosphate) 3'-pyrophosphohydrolase
BP1577	-0.969336	0.379762	-2.52042	0.0117216	0.0319171	-1.95794	DNA-directed RNA polymerase subunit omega
BP1578	0.70995	0.423468	1.67874	0.0932021	0.1717	1.63575	guanylate kinase
BP1581	2.7074	0.298643	8.99209	2.42571e-19	4.78324e-18	6.53143	oxidoreductase
BP1582	-1.3465	0.343328	-3.78754	0.000152145	0.000686131	-2.54294	exported protein
BP1583	-0.996784	0.370542	-2.6805	0.0073512	0.0216165	-1.99555	AMP nucleosidase
BP1585	1.56263	0.888251	1.81689	0.0692347	0.135725	2.95392	hypothetical protein
BP1587	0.0717652	0.356053	0.21152	0.832482	0.889292	1.051	hypothetical protein
BP1588	-0.453345	0.435734	-0.796963	0.425473	0.553298	-1.36921	ribonuclease PH
BP1589	-1.51197	0.679452	-2.21301	0.0268973	0.0628576	-2.852	hypothetical protein
BP1590	1.84409	0.203572	9.05071	1.42042e-19	2.81935e-18	3.59028	transcriptional regulator
BP1591	0.316651	0.430397	0.738611	0.460143	0.584281	1.24544	methyl-accepting chemotaxis protein
BP1592	-0.640669	0.258987	-2.49106	0.0127361	0.0342101	-1.55905	hypothetical protein
BP1593	0.737986	0.504681	1.45473	0.145745	0.245512	1.66785	non-canonical purine NTP pyrophosphatase
BP1596	-0.37324	0.209265	-1.78953	0.0735299	0.142648	-1.29526	glutamine synthetase
BP1597	0.99219	0.384821	2.57133	0.0101308	0.0280666	1.9892	nitrogen regulation protein NR(II)
BP1598	-0.404206	0.240814	-1.67192	0.0945409	0.173076	-1.32336	nitrogen regulation protein NR(I)
BP1599	-0.765071	0.25381	-2.98643	0.00282259	0.00935798	-1.69945	LysR family transcriptional regulator
BP1600	-0.252182	0.444203	-0.573155	0.56654	0.672933	-1.19101	hypothetical protein
BP1601	1.10176	0.262936	4.18403	2.86389e-05	0.000147951	2.14616	hypothetical protein
BP1603	-0.815658	0.58085	-1.36906	0.17098	0.276995	-1.7601	pseudogene
BP1604	-0.161129	0.370409	-0.348446	0.727506	0.810219	-1.11816	binding-protein-dependent transport system inner membrane protein
BP1605	0.181472	0.231633	0.811145	0.417282	0.546415	1.13404	iron binding protein
BP1606	-0.323977	0.199883	-1.62499	0.104164	0.186601	-1.25178	ferredoxin--NADP reductase
BP1608	-0.378954	0.888343	-0.330321	0.741157	0.819989	-1.3004	pseudogene
BP1609	-0.36063	0.706727	-0.533918	0.593398	0.696911	-1.28399	25-diketo-D-gluconate reductase B
BP1610	0.0134473	0.226677	0.0880556	0.929832	0.953291	1.00936	pseudogene
BP1611	-0.850415	0.263629	-3.20566	0.00134752	0.00486884	-1.80302	translational inhibitor
BP1612	-0.558032	0.172756	-3.19228	0.00141157	0.00506384	-1.47226	ATP-dependent DNA helicase
BP1613	0.528958	0.231769	2.28218	0.0224787	0.0543416	1.44289	LysR family transcriptional regulator
BP1615	1.19015	0.41932	2.82749	0.00469141	0.0145617	2.28177	aldehyde dehydrogenase
BP1616	0.980741	0.238488	4.15199	3.29597e-05	0.000168827	1.97348	DNA-binding protein
BP1618	-2.38064	0.274308	-8.67278	4.21678e-18	7.71032e-17	-5.20766	pseudogene
BP1619	-3.37243	0.400115	-8.31691	9.02896e-17	1.44896e-15	-10.3563	hypothetical protein
BP1620	0.282055	0.416474	0.686917	0.492135	0.614812	1.21593	pseudogene
BP1626	-2.41563	0.784927	-2.93231	0.00336448	0.0108563	-5.33554	capsular polysaccharide biosynthesis protein
BP1631	-1.63642	0.665371	-2.41538	0.015719	0.0407425	-3.10894	capsular polysaccharide export protein
BP1635	3.02312	0.878367	3.41366	0.00064096	0.00249842	8.12923	arylsulfatase
BP1642	-0.228974	0.39197	-0.59904	0.549146	0.660333	-1.172	pseudogene
BP1643	0.679099	0.493661	1.40789	0.159164	0.261888	1.60114	exported protein
BP1645	-2.14042	0.879177	-2.36655	0.0179547	0.0452543	-4.40891	short-chain dehydrogenase
BP1651	0.915511	0.293979	3.06547	0.00217326	0.00747632	1.88624	TetR family transcriptional regulator
BP1652	-0.828227	0.23394	-3.3013	0.000962389	0.0035846	-1.7755	pseudogene
BP1657	1.79439	0.641097	2.71519	0.0066238	0.0198254	3.4687	hypothetical protein
BP1659	1.76691	0.915767	1.89907	0.0575555	0.118046	3.40325	response regulator protein
BP1662	2.05515	0.290269	7.04581	1.84389e-12	2.09925e-11	4.15586	DNA-binding protein
BP1663	2.43748	0.42805	5.6422	1.67894e-08	1.30215e-07	5.41693	conserved hypothetical protein
BP1664	-0.0470208	0.339624	-0.139432	0.889109	0.92818	-1.03313	glutathione S-transferase
BP1671	0.884575	0.785251	1.06369	0.28747	0.410653	1.84622	short chain dehydrogenase
BP1684	3.34553	0.311318	10.6713	1.38743e-26	3.98655e-25	10.1649	pseudogene
BP1685	1.26904	0.406361	3.09882	0.00194293	0.00675325	2.41002	exported protein
BP1686	0.419046	0.746466	0.793426	0.42753	0.555733	1.33704	short chain dehydrogenase
BP1687	-0.773054	0.469686	-1.66049	0.0968164	0.176492	-1.70888	LysR family transcriptional regulator
BP1690	-0.0643182	0.496306	-0.115715	0.907879	0.940938	-1.04559	pseudogene
BP1691	-0.683593	0.241352	-2.80712	0.00499865	0.0153887	-1.60614	monovalent cation/H+ antiporter subunit A
BP1693	-0.319098	0.484175	-0.654011	0.513105	0.631779	-1.24755	monovalent cation/H+ antiporter subunit D
BP1694	1.96229	0.961618	2.03188	0.0421655	0.0915203	3.8968	monovalent cation/H+ antiporter subunit E
BP1698	-1.48744	0.555298	-2.69505	0.00703781	0.0207963	-2.80392	exported protein
BP1699	-0.249869	0.489134	-0.482237	0.629638	0.730903	-1.1891	hypothetical protein
BP1700	1.62375	0.38728	4.19633	2.71279e-05	0.0001416	3.08174	tRNA-specific adenosine deaminase
BP1701	2.2418	0.343469	6.48291	8.99731e-11	8.78476e-10	4.72987	muramoyltetrapeptide carboxypeptidase
BP1702	0.0889181	0.398599	0.216929	0.828264	0.886287	1.06357	hydratase/isomerase
BP1703	-1.71856	0.66276	-2.48182	0.0130714	0.0350234	-3.29108	membrane protein
BP1706	0.92235	0.187201	4.92903	8.26407e-07	5.37756e-06	1.8952	ABC-F family ATPase
BP1707	0.628432	0.372626	1.66637	0.0956396	0.17477	1.54588	ABC transporter ATP-binding protein
BP1708	0.448811	0.392183	1.0952	0.273431	0.396034	1.36492	ABC transporter substrate-binding protein
BP1709	-1.27704	0.674844	-1.92073	0.0547653	0.113289	-2.42341	ABC transporter permease
BP1710	-1.22521	0.55085	-2.22619	0.0260017	0.0612878	-2.3379	pseudogene
BP1712	0.00910828	0.329326	0.0267137	0.978688	0.983578	1.00633	hypothetical protein
BP1713	-1.23159	0.523047	-2.3483	0.0188593	0.0471405	-2.34825	thioredoxin 2
BP1714	-0.836209	0.365234	-2.28735	0.0221751	0.0536971	-1.78535	pseudogene
BP1715	-0.106582	0.551649	-0.00752547	0.993996	0.994985	-1.07667	permease
BP1716	-0.210804	0.416841	-0.480321	0.630999	0.731183	-1.15733	tRNA N6-adenosine threonylcarbamoyltransferase
BP1718	0.166076	0.773338	0.317363	0.750968	0.826887	1.122	glycerol-3-phosphate acyltransferase
BP1719	-0.314014	0.320095	-0.983953	0.325139	0.452465	-1.24316	5'-nucleotidase SurE
BP1720	-0.255258	0.282393	-0.892784	0.371973	0.500778	-1.19355	protein-L-isoaspartate O-methyltransferase
BP1721	-0.881589	0.225344	-3.91723	8.95706e-05	0.00042423	-1.8424	peptidase
BP1722	-0.476806	0.384104	-1.242	0.214238	0.329773	-1.39166	hypothetical protein
BP1723	0.463525	0.425009	1.08338	0.278639	0.402035	1.37891	exported protein
BP1724	0.43353	0.725665	0.809734	0.418093	0.547002	1.35053	exported protein
BP1725	0.421158	0.263567	1.69379	0.0903056	0.167766	1.339	23S rRNA (uracil(1939)-C(5))-methyltransferase RlmD
BP1726	0.00654304	0.287737	0.0571474	0.954428	0.968553	1.00455	MerR family transcriptional regulator
BP1727	1.54304	0.67798	2.21906	0.0264826	0.0621774	2.91407	exported protein
BP1728	1.28853	0.461409	2.76154	0.00575293	0.0174263	2.4428	glutaredoxin
BP1729	-1.26397	0.519881	-2.43765	0.014783	0.0388504	-2.40156	pyridine nucleotide-disulfide oxidoreductase
BP1730	-0.33161	0.431394	-0.76555	0.443944	0.570677	-1.25842	rRNA large subunit methyltransferase J
BP1731	-0.258218	0.687481	-0.0478434	0.961841	0.973648	-1.196	glycerophosphodiester phosphodiesterase
BP1732	-0.702258	0.202942	-3.43705	0.000588078	0.00233759	-1.62705	peptidyl-prolyl cis-trans isomerase D
BP1733	-1.1795	0.607734	-1.97742	0.0479947	0.102044	-2.26498	acyl-CoA thioesterase
BP1734	0.416129	0.699212	0.715276	0.474439	0.596907	1.33434	pseudogene
BP1736	2.75871	0.33225	8.21106	2.19242e-16	3.39206e-15	6.76792	exported protein
BP1737	2.3517	0.696047	3.26301	0.00110236	0.00404602	5.10427	membrane protein
BP1738	1.48432	0.258061	5.74913	8.97058e-09	7.21713e-08	2.79785	hypothetical protein
BP1739	-0.394477	0.646257	-0.397342	0.691115	0.78152	-1.31447	cyanophycin synthetase
BP1740	-0.231388	0.555824	-0.3999	0.68923	0.780458	-1.17396	cyanophycin synthetase
BP1741	0.615256	0.446516	1.46189	0.143772	0.243002	1.53183	pseudogene
BP1745	-0.328265	0.404008	-0.828338	0.407479	0.537544	-1.2555	exported protein
BP1746	-1.75243	0.243713	-7.19158	6.40457e-13	7.6677e-12	-3.36925	peptidoglycan-binding protein
BP1747	-0.149405	0.389724	-0.339622	0.734141	0.81513	-1.10911	hypothetical protein
BP1749	1.40809	0.357825	3.9415	8.0972e-05	0.000385928	2.65386	AsnC family transcriptional regulator
BP1750	-0.398716	0.342012	-1.12815	0.259258	0.3797	-1.31833	membrane protein
BP1751	2.46335	0.267393	9.10593	8.55266e-20	1.73177e-18	5.51495	bifunctional phosphopantothenoylcysteine decarboxylase/phosphopantothenate synthase
BP1753	-0.619475	0.204135	-3.05199	0.0022733	0.00777611	-1.53632	isoleucine--tRNA ligase
BP1754	0.840248	0.493565	1.69524	0.0900302	0.167461	1.79036	bifunctional riboflavin kinase/FMN adenylyltransferase
BP1755	-0.565788	0.351584	-1.56547	0.117472	0.206054	-1.4802	pseudogene
BP1756	-0.696318	0.274893	-2.52121	0.0116952	0.031874	-1.62036	hypothetical protein
BP1757A	1.30645	0.752958	1.98548	0.0470913	0.100406	2.47333	exported protein
BP1758	1.41309	0.167008	8.45891	2.69886e-17	4.62639e-16	2.66306	fatty acid desaturase
BP1759	-0.147423	0.164211	-0.896925	0.369759	0.498687	-1.10759	DNA helicase II
BP1760	-0.756494	0.342081	-2.23024	0.0257317	0.0608883	-1.68938	exported protein
BP1761	0.468074	0.33414	1.4215	0.155172	0.257369	1.38326	ABC transporter ATP-binding protein
BP1762	0.659777	0.434036	1.56092	0.118543	0.207209	1.57984	50S ribosomal protein L3 glutamine methyltransferase
BP1763	0.50484	0.229858	2.24084	0.0250366	0.0593832	1.41897	succinyl-diaminopimelate desuccinylase
BP1764	0.167904	0.206886	0.797485	0.425169	0.553142	1.12343	2345-tetrahydropyridine-26-dicarboxylate N-succinyltransferase
BP1765	-0.327373	0.281583	-1.15471	0.248208	0.369253	-1.25473	pseudogene
BP1766	1.96774	0.600065	3.21957	0.00128384	0.00466107	3.91156	exported protein
BP1767	-0.0847967	0.473212	-0.168637	0.866082	0.912031	-1.06054	autotransporter
BP1768	0.415967	0.469536	0.981625	0.326285	0.453223	1.33419	membrane protein
BP1769	1.19819	0.375692	3.30449	0.00095149	0.00355278	2.29451	hypothetical protein
BP1770	0.206828	0.273335	0.731256	0.464623	0.588236	1.15415	cold shock protein CspA
BP1771	1.00554	0.736089	1.36885	0.171045	0.276995	2.00769	hypothetical protein
BP1772	2.82798	0.278609	10.1425	3.57803e-24	9.07135e-23	7.10081	cold shock-like protein
BP1774	-0.149644	0.159856	-0.935524	0.349519	0.477797	-1.1093	trigger factor
BP1775	-0.062591	0.203647	-0.310429	0.756235	0.830788	-1.04434	ATP-dependent Clp protease proteolytic subunit
BP1776	0.0915288	0.193477	0.465571	0.641522	0.740566	1.0655	ATP-dependent Clp protease ATP-binding protein
BP1777	2.88172	0.154851	18.6017	3.11456e-77	4.08549e-75	7.37029	Lon protease
BP1778	0.071613	0.482621	0.161038	0.872063	0.916073	1.05089	LysR family transcriptional regulator
BP1779	-0.00752818	0.656782	0.263733	0.791986	0.859195	-1.00523	hypothetical protein
BP1790	-0.348477	0.727333	-0.531126	0.595332	0.697804	-1.27322	pseudogene
BP1793	1.06439	0.370676	2.85873	0.00425337	0.0133536	2.09129	pseudogene
BP1794	0.245303	0.239489	1.0479	0.294685	0.418778	1.18534	LexA repressor
BP1795	-0.0380575	0.244889	-0.148211	0.882176	0.922539	-1.02673	aromatic amino acid aminotransferase
BP1796	0.804081	0.234033	3.43447	0.000593725	0.00235383	1.74603	excinuclease ABC subunit B
BP1797	-0.510339	0.240029	-2.14236	0.0321646	0.0727987	-1.42438	low molecular weight protein-tyrosine-phosphatase
BP1798	0.0588739	0.371728	0.278154	0.780894	0.850582	1.04165	DNA-binding protein
BP1799	-0.381699	0.215615	-1.76072	0.078286	0.149866	-1.30288	cysteine desulfurase
BP1800	-0.115603	0.326419	-0.34192	0.732411	0.81388	-1.08343	[Fe-S] cluster scaffold protein
BP1801	0.0523927	0.413965	0.166803	0.867525	0.912914	1.03698	[Fe-S] cluster formation/repair protein
BP1802	-0.0207088	0.333994	-0.0608062	0.951514	0.967223	-1.01446	co-chaperone HscB
BP1803	-0.944128	0.284081	-3.28315	0.00102653	0.00380472	-1.92403	chaperone protein HscA
BP1806	-0.572074	0.366661	-1.51097	0.130796	0.22485	-1.48666	hypothetical protein
BP1808	-1.14452	0.630274	-1.75738	0.0788527	0.150723	-2.21072	enoyl-CoA hydratase
BP1812	-2.00165	0.494136	-4.0333	5.49978e-05	0.000270242	-4.00457	hypothetical protein
BP1813	-2.19232	0.722716	-2.93814	0.0033019	0.0107116	-4.57039	pyridoxal phosphate biosynthetic protein
BP1814	-2.79292	0.627748	-4.35647	1.32177e-05	7.25405e-05	-6.9303	GntR family transcriptional regulator
BP1815	-0.580715	0.452268	-1.17969	0.238125	0.356715	-1.49559	hypothetical protein
BP1816	-0.318271	0.28819	-1.13238	0.257473	0.378756	-1.24683	aspartate 1-decarboxylase
BP1817	-0.102957	0.194214	-0.531349	0.595177	0.697804	-1.07397	CDP-6-deoxy-L-threo-D-glycero-4-hexulose-3-dehy drase reductase
BP1818	-0.180053	0.289075	-0.602481	0.546854	0.658101	-1.13293	D-amino acid dehydrogenase small subunit
BP1819	0.66954	0.239708	2.78999	0.00527104	0.0161122	1.59057	glycerol-3-phosphate ABC transporter substrate-binding protein
BP1820	1.68988	0.922727	2.08702	0.0368864	0.0815883	3.2263	LysR family transcriptional regulator
BP1822	7.25593	0.837477	8.66886	4.36463e-18	7.92702e-17	152.846	hypothetical protein
BP1836	-0.273386	0.142812	-1.91717	0.0552165	0.11379	-1.20864	alanine--tRNA ligase
BP1837	-1.95651	0.702968	-2.71463	0.00663497	0.0198391	-3.88121	hypothetical protein
BP1838	-0.347491	0.554845	-0.635628	0.525019	0.641808	-1.27235	exported protein
BP1839	0.937066	0.317848	2.9826	0.00285809	0.00945489	1.91463	30S ribosomal protein S16
BP1840	-0.651426	0.341042	-1.89442	0.0581688	0.118738	-1.57072	ribosome maturation factor
BP1841	-0.0300234	0.353901	-0.0848131	0.93241	0.954649	-1.02103	tRNA (guanine-N(1)-)-methyltransferase
BP1842	-1.37817	0.307337	-4.46041	8.18037e-06	4.63043e-05	-2.59938	class-V aminotransferase
BP1843	-1.18637	0.419921	-2.81821	0.00482916	0.0149106	-2.2758	hypothetical protein
BP1845	-0.576556	0.404545	-1.32891	0.183877	0.293056	-1.49129	hypothetical protein
BP1846	-0.559615	0.38822	-1.32791	0.184209	0.293432	-1.47388	exported protein
BP1847	-1.18609	0.288209	-4.10871	3.97878e-05	0.000201409	-2.27535	thymidylate kinase
BP1848	-0.287645	0.333563	-0.818719	0.412947	0.542308	-1.22065	DNA polymerase III subunit delta'
BP1849	0.519767	0.533538	1.00197	0.316356	0.443152	1.43372	hypothetical protein
BP1850	0.414242	0.560269	0.729814	0.465504	0.588857	1.3326	exported protein
BP1852	0.116687	0.574956	0.219563	0.826212	0.886129	1.08424	glutamine ABC transporter substrate-binding protein
BP1856	-1.25273	0.671061	-1.85811	0.0631531	0.126511	-2.38292	pseudogene
BP1857	-0.174427	0.192698	-0.940949	0.346731	0.474632	-1.12852	glutamate dehydrogenase
BP1859	-0.992027	0.754969	-1.36209	0.173169	0.279534	-1.98898	N-carbamoyl-L-amino acid amidohydrolase
BP1860	-0.456513	0.879798	0.0843021	0.932816	0.954649	-1.37222	acetolactate synthase large subunit
BP1867	-0.629246	0.655691	-0.907067	0.364372	0.493535	-1.54676	pseudogene
BP1869	-0.830678	0.726351	-1.00873	0.313103	0.440679	-1.77852	transposase, partial
BP1874	-0.640508	0.488822	-1.29268	0.196123	0.308018	-1.55888	amidase
BP1876	-0.170284	0.233596	-0.730642	0.464998	0.588464	-1.12528	regulatory protein BvgR
BP1877	1.09604	0.144673	7.57732	3.52776e-14	4.60747e-13	2.13768	virulence sensor protein BvgS
BP1878	0.167301	0.234571	0.709112	0.478255	0.600956	1.12296	virulence factors transcription regulator BvgA
BP1879	0.956658	0.106593	8.97651	2.79495e-19	5.44024e-18	1.94081	filamentous hemagglutinin/adhesin
BP1880	1.33939	0.160852	8.33093	8.02064e-17	1.29402e-15	2.53045	pseudogene
BP1881	0.179394	0.135597	1.32307	0.185813	0.295519	1.13241	chaperone protein FimB/FhaD
BP1882	-0.310429	0.129201	-2.40466	0.0161877	0.0417779	-1.24008	outer membrane usher protein FimC
BP1883	0.908395	0.175529	5.16938	2.34877e-07	1.62156e-06	1.87696	fimbrial adhesin
BP1884	1.13333	0.173435	6.52789	6.67035e-11	6.61988e-10	2.19364	filamentous hemagglutinin transporter protein FhaC
BP1885	-1.0069	0.477127	-2.15919	0.0308353	0.0702114	-2.00959	pseudogene
BP1887	2.35067	0.30819	7.58406	3.34899e-14	4.393e-13	5.1006	exported protein
BP1893	0.160822	0.6018	0.27643	0.782218	0.851661	1.11792	pseudogene
BP1894	0.573114	0.74571	0.905502	0.3652	0.494059	1.48773	hypothetical protein
BP1895	-1.29813	0.168422	-7.68723	1.50354e-14	2.08082e-13	-2.4591	5-oxoprolinase
BP1896	-0.13443	0.494157	-0.296947	0.766507	0.838793	-1.09766	hypothetical protein
BP1898	-0.40401	0.371667	-1.07793	0.281065	0.404374	-1.32318	membrane protein
BP1899	-0.185515	0.305057	-0.588816	0.555985	0.665638	-1.13722	transcriptional regulator
BP1900	1.82477	0.581185	3.08984	0.00200262	0.00694472	3.54249	exported protein
BP1901	5.49032	0.498994	10.7113	9.00649e-27	2.61275e-25	44.9523	methyltransferase
BP1902	-0.514793	0.39776	-1.28296	0.199506	0.312194	-1.42879	inositol monophosphatase
BP1903	-0.292416	0.335013	-0.781936	0.434252	0.561568	-1.22469	membrane protein
BP1904	0.0865049	0.707644	0.257394	0.796875	0.862638	1.06179	undecaprenyl-diphosphatase
BP1905	-0.938748	0.252511	-3.69558	0.000219386	0.000955104	-1.91686	UDP-23-diacylglucosamine hydrolase
BP1906	-0.357574	0.259578	-1.4142	0.157304	0.259858	-1.28127	peptidyl-prolyl cis-trans isomerase B
BP1907	-0.459462	0.286785	-1.59859	0.109911	0.19506	-1.37503	exported protein
BP1908	-0.433476	0.180727	-2.39637	0.0165583	0.0425651	-1.35048	cysteine--tRNA ligase
BP1909	-0.0821306	0.481927	0.460549	0.645122	0.743727	-1.05858	DNA-3-methyladenine glycosylase
BP1910	0.706047	0.309243	2.2766	0.02281	0.0548786	1.63133	acetyl-CoA carboxylase carboxyl transferase subunit alpha
BP1912	-1.43146	0.593624	-2.37947	0.0173374	0.0439186	-2.69719	tRNA(Ile)-lysidine synthase
BP1913	1.1978	0.157827	7.59899	2.98453e-14	3.93202e-13	2.2939	aspartate kinase
BP1924	2.36847	0.328758	7.15468	8.3869e-13	9.88409e-12	5.16393	TetR family transcriptional regulator
BP1925	-0.909154	0.481712	-1.89795	0.0577025	0.118106	-1.87794	LysR family transcriptional regulator
BP1926	0.359642	0.647656	0.547032	0.584357	0.688466	1.28311	extracellular solute-binding protein
BP1940	-0.923458	0.486787	-1.82055	0.0686752	0.135309	-1.89666	N-ethylmaleimide reductase
BP1944	3.17624	0.778634	4.0695	4.71143e-05	0.000234561	9.03949	hemin storage protein
BP1945	1.3934	0.63436	2.18535	0.0288632	0.0668818	2.62698	membrane protein
BP1946	0.0411958	0.567112	0.12265	0.902384	0.937175	1.02897	MarR family transcriptional regulator
BP1947	2.1701	0.83723	2.61692	0.00887267	0.0251587	4.50054	transposase
BP1948	1.39389	0.423679	3.26739	0.00108543	0.00399666	2.62787	branched-chain amino acid ABC transporter substrate-binding protein
BP1949	0.117421	0.701565	0.800965	0.423152	0.550993	1.08479	branched-chain amino acid transport system permease
BP1950	0.0046153	0.597008	0.016178	0.987092	0.990046	1.0032	ABC transporter ATP-binding protein
BP1955	1.83161	0.892263	1.9574	0.0503002	0.106271	3.55934	maleate isomerase
BP1961	1.6644	0.410774	4.03366	5.4915e-05	0.000270242	3.16981	flavocytochrome
BP1962	-0.216468	0.688582	-0.289795	0.771973	0.84294	-1.16189	ferrisiderophore receptor
BP1965	4.40137	0.716903	5.90525	3.52121e-09	2.97882e-08	21.1322	exported protein
BP1972	-0.701206	0.41685	-1.67862	0.0932253	0.1717	-1.62586	serine acetyltransferase
BP1975	0.0384203	0.541616	0.069527	0.94457	0.962109	1.02699	inositol monophosphatase
BP1976	-0.436213	0.276265	-1.56872	0.116713	0.204961	-1.35305	succinate-semialdehyde dehydrogenase
BP1977	-0.633493	0.318621	-2.01421	0.0439879	0.0945912	-1.55132	4-aminobutyrate transaminase
BP1978	0.536052	0.159538	3.36316	0.000770569	0.00297671	1.45	pseudogene
BP1979	-0.701657	0.641868	-1.07276	0.283377	0.406151	-1.62637	hypothetical protein
BP1980	-0.534121	0.394624	-1.28467	0.198907	0.311741	-1.44806	ATP-dependent DNA helicase
BP1981	0.850846	0.417875	2.07864	0.0376504	0.0828528	1.80356	pseudogene
BP1983	0.320889	0.380724	0.858748	0.39048	0.519664	1.2491	extracellular solute-binding protein
BP1984	-1.10667	0.593187	-1.8114	0.0700797	0.137166	-2.15347	oligopeptide transport system permease
BP1985	-0.412125	0.437543	-0.924326	0.355316	0.484844	-1.33064	oligopeptide transport integral membrane protein
BP1986	-1.55677	0.222013	-7.00628	2.44737e-12	2.74487e-11	-2.94194	ABC transporter ATP-binding protein
BP1989	0.103193	0.532399	0.196477	0.844237	0.899509	1.07415	exported protein
BP2004	0.636893	0.499287	1.26604	0.2055	0.318762	1.55498	response regulator
BP2005	1.06154	0.411757	2.6359	0.00839154	0.0241322	2.08716	lipoprotein
BP2006	-0.391412	0.662402	-0.59183	0.553964	0.664273	-1.31168	hypothetical protein
BP2010	1.35703	0.169259	8.01872	1.06856e-15	1.58032e-14	2.56157	elongation factor P
BP2011	-0.920638	0.378288	-2.38422	0.0171155	0.0435392	-1.89295	hypothetical protein
BP2012	-0.131014	0.22772	-0.575757	0.56478	0.671371	-1.09506	hypothetical protein
BP2013	-0.688966	0.670969	-0.640132	0.522087	0.639	-1.61213	hypothetical protein
BP2014	1.96543	0.200288	9.81007	1.01897e-22	2.45938e-21	3.90529	aconitate hydratase
BP2015	0.957924	0.400456	2.38988	0.0168538	0.0431446	1.94251	lipoprotein
BP2017	0.469387	0.471672	0.998252	0.318157	0.444789	1.38452	haloacid-type dehydrogenase
BP2021	0.106674	0.181805	0.575924	0.564667	0.671371	1.07674	aconitate hydratase B
BP2022	-0.828355	0.567278	-1.30528	0.191797	0.303276	-1.77566	exonuclease
BP2023	-0.0610502	0.793076	-0.0634413	0.949415	0.965415	-1.04322	hypothetical protein
BP2024	1.89841	0.502031	3.73356	0.000188791	0.000832721	3.72803	hypothetical protein
BP2025	0.369478	0.610783	0.590533	0.554833	0.66505	1.29189	hypothetical protein
BP2026	-1.10585	0.631248	-1.49741	0.134287	0.229674	-2.15226	integral membrane protein
BP2028	2.56449	0.757409	3.62169	0.000292681	0.00123845	5.91547	exported protein
BP2029A	0.90382	0.779819	1.24333	0.213748	0.329187	1.87101	pseudogene
BP2034	-0.807543	0.236189	-3.41776	0.000631385	0.0024771	-1.75023	LysR family transcriptional regulator
BP2038	-0.554097	0.536854	-1.03431	0.300993	0.426736	-1.46825	hydroxlacyl-CoA dehydrogenase
BP2039	-0.304176	0.287425	-1.05746	0.290302	0.413522	-1.23471	amidase
BP2040	-0.231258	0.643956	-0.381123	0.703112	0.791821	-1.17386	membrane protein
BP2041	-0.464369	0.334837	-1.33561	0.181675	0.290777	-1.37971	gamma-glutamyl phosphate reductase
BP2042	-0.960684	0.311992	-3.06924	0.00214607	0.0073912	-1.94623	DNA polymerase III subunit delta
BP2043	-0.0133684	0.340119	-0.0403418	0.967821	0.976905	-1.00931	LPS-assembly lipoprotein LptE
BP2044	0.200448	0.200785	1.00224	0.31623	0.443152	1.14906	leucine--tRNA ligase
BP2047	0.761168	0.23885	3.17281	0.00150971	0.00537121	1.69486	DNA-binding protein Bph2
BP2049	0.997055	0.310486	3.19824	0.00138268	0.00497205	1.99592	sulfate transporter
BP2050	5.85622	1.03625	5.64954	1.60877e-08	1.26069e-07	57.9292	50S ribosomal protein L33
BP2051	4.74584	0.251905	18.76	1.60316e-78	2.19851e-76	26.8312	50S ribosomal protein L28
BP2052	-0.0618877	0.516282	-0.175016	0.861067	0.908971	-1.04383	transmembrane transport protein
BP2053	-0.0715925	0.214444	-0.329562	0.741731	0.820056	-1.05088	pseudogene
BP2055	-0.299561	0.162848	-1.83986	0.0657888	0.130325	-1.23077	glycine/betaine ABC transporter substrate-binding protein
BP2056	0.996246	0.326961	3.04126	0.0023559	0.00800423	1.9948	binding-protein-dependent transport protein
BP2057	0.497015	0.232023	2.16267	0.0305663	0.0698097	1.41129	ABC transporter ATP-binding protein
BP2058	-1.19628	0.172713	-6.90536	5.00756e-12	5.45408e-11	-2.29149	tautomerase
BP2059	-1.59145	0.18844	-8.43792	3.23044e-17	5.47542e-16	-3.01352	beta-ketothiolase
BP2060	-1.08116	0.449629	-2.39371	0.0166792	0.0428264	-2.11573	hypothetical protein
BP2061	0.782108	0.56908	1.42813	0.153255	0.255031	1.71964	GntR family transcriptional regulator
BP2062	-1.53084	0.611263	-2.49081	0.0127452	0.0342101	-2.88954	malonyl-CoA decarboxylase
BP2063	-1.04127	0.744743	-1.39459	0.163139	0.267035	-2.05804	hypothetical protein
BP2064	0.842374	0.388115	2.05351	0.0400235	0.0873739	1.793	pseudogene
BP2066	2.37778	0.65339	3.54452	0.000393333	0.00163006	5.19738	exported protein
BP2067	0.622477	0.18229	3.41399	0.000640196	0.00249842	1.53952	superoxide dismutase
BP2068	1.57294	0.252556	6.21644	5.08547e-10	4.64936e-09	2.97511	exported protein
BP2070	0.831567	0.626921	1.42646	0.153736	0.255549	1.77962	ABC transporter ATP-binding protein
BP2071	-0.196139	0.436023	-0.437551	0.661712	0.759081	-1.14563	molybdenum-binding protein
BP2072	-0.73116	0.376384	-1.95083	0.0510773	0.107612	-1.65997	lipoprotein
BP2073	-0.803666	0.536876	-1.09965	0.271485	0.393974	-1.74553	hypothetical protein
BP2075	0.21826	0.206742	1.06826	0.285402	0.408278	1.16333	efflux system inner membrane protein
BP2076	-0.443102	0.158294	-2.78355	0.00537682	0.0163495	-1.35952	efflux system transmembrane protein
BP2077	-0.5961	0.178179	-3.34742	0.00081569	0.00310724	-1.51162	pseudogene
BP2078	-1.5814	0.232138	-6.80599	1.00355e-11	1.06236e-10	-2.99259	pyridoxine 5'-phosphate synthase
BP2079	-0.0426873	0.430635	-0.108024	0.913977	0.944393	-1.03003	holo-ACP synthase
BP2080	1.13688	0.360498	3.11759	0.00182335	0.00638172	2.19905	beta-hexosaminidase
BP2081	0.44433	0.275416	1.6119	0.106984	0.190537	1.36068	excinuclease ABC subunit C
BP2082	3.31614	0.483916	6.80842	9.86757e-12	1.04826e-10	9.95998	CDP-diacylglycerol--glycerol-3-phosphate 3-phosphatidyltransferase
BP2083	1.69029	0.615655	2.75119	0.00593795	0.0179687	3.22721	pseudogene
BP2084	-0.694354	0.644709	-0.745227	0.456135	0.580701	-1.61816	7-cyano-7-deazaguanine reductase
BP2085	2.73556	0.28154	9.6679	4.12777e-22	9.65387e-21	6.66017	isocitrate lyase
BP2090	2.32113	0.778519	2.91583	0.00354744	0.0113858	4.99723	ABC transporter substrate-binding protein
BP2091	2.2346	0.623922	3.52252	0.000427462	0.00175463	4.70632	dioxygenase hydroxylase large subunit
BP2098	0.722276	0.930436	0.820081	0.41217	0.542271	1.64978	acyl-CoA ligase
BP2101	-0.426755	0.476004	-0.886803	0.375185	0.504426	-1.34421	pseudogene
BP2102	-0.0075452	0.273523	-0.000148629	0.999881	0.999881	-1.00524	LysR family transcriptional regulator
BP2103	2.12933	0.41983	5.016	5.27577e-07	3.51368e-06	4.37514	exported protein
BP2106	0.984406	0.578143	1.70384	0.0884112	0.165469	1.9785	hypothetical protein
BP2110	2.2452	0.410737	5.41906	5.99137e-08	4.43038e-07	4.74103	exodeoxyribonuclease III
BP2116	0.525953	0.732549	0.733623	0.463179	0.586901	1.43988	exported protein
BP2117	-1.24423	0.660891	-1.82004	0.0687531	0.135309	-2.36892	pseudogene
BP2119	1.90363	0.809137	2.28855	0.0221054	0.0536109	3.74154	membrane protein
BP2120	-0.44314	0.275735	-1.5782	0.114519	0.201813	-1.35956	glutathione reductase
BP2122	-0.107534	0.457486	-0.254127	0.799397	0.864748	-1.07738	pseudogene
BP2123	0.855824	0.161629	5.29177	1.21139e-07	8.57927e-07	1.80979	pseudogene
BP2125A	-0.758355	0.45538	-1.68955	0.0911148	0.168957	-1.69156	exported protein
BP2129	-1.70694	0.693817	-2.47872	0.0131855	0.0352353	-3.26468	AraC family transcriptional regulator
BP2130	-0.606611	0.352551	-1.67836	0.0932767	0.1717	-1.52268	hypothetical protein
BP2131	-0.88838	0.60937	-0.967354	0.333367	0.459885	-1.8511	hypothetical protein
BP2132	3.64078	0.411815	8.66645	4.4582e-18	8.00619e-17	12.4734	hypothetical protein
BP2133	1.49997	0.644421	2.38197	0.0172202	0.0436583	2.82836	transmembrane efflux protein
BP2138	-0.0294254	0.740578	-0.0362684	0.971068	0.979116	-1.02061	ABC transporter ATP-binding protein
BP2139	-0.149946	0.286374	-0.496415	0.619601	0.720917	-1.10953	lipoprotein
BP2140	-1.18255	0.575733	-2.05542	0.0398382	0.0871698	-2.26978	membrane protein
BP2141	0.019239	0.5353	0.0227216	0.981872	0.985793	1.01342	exported protein
BP2142	-0.863634	0.292633	-2.93604	0.00332428	0.0107611	-1.81962	GntR family transcriptional regulator
BP2143	0.0770278	0.421584	0.181789	0.855748	0.906528	1.05484	sulfate transporter
BP2144	-1.09745	0.607961	-1.70123	0.0889003	0.165872	-2.13976	hypothetical protein
BP2145	0.260281	0.66485	0.362835	0.716728	0.801786	1.19771	ArsR family transcriptional regulator
BP2146	-1.10535	0.808012	-1.41473	0.157148	0.259858	-2.1515	hypothetical protein
BP2147	-1.09173	0.347139	-3.10541	0.00190013	0.00662739	-2.13129	exported protein
BP2149	0.351101	0.423721	0.916828	0.359233	0.489082	1.27553	AraC family transcriptional regulator
BP2150	0.679926	0.592059	1.13092	0.258088	0.378905	1.60206	hypothetical protein
BP2151	0.73602	0.743472	1.1311	0.258011	0.378905	1.66557	oxidoreductase
BP2152	0.125009	0.465419	0.302764	0.76207	0.834845	1.09051	LysR family transcriptional regulator
BP2153	-0.385262	0.387611	-0.97463	0.329744	0.456347	-1.3061	exported protein
BP2154	-0.70313	0.287533	-2.42758	0.0152	0.0396965	-1.62803	pseudogene
BP2158	2.23216	0.458654	4.90137	9.51707e-07	6.13526e-06	4.69836	sigma-54-dependent transcriptional regulator
BP2162	-0.709082	0.490215	-1.41791	0.156216	0.258795	-1.63476	biotin synthesis protein
BP2164	-1.06606	0.409132	-2.55074	0.0107494	0.0296443	-2.09371	8-amino-7-oxononanoate synthase
BP2165	-0.736675	0.516328	-1.27436	0.202537	0.316016	-1.66633	adenosylmethionine--8-amino-7-oxononanoate aminotransferase BioA
BP2167	-0.74614	0.23922	-3.11855	0.00181741	0.00636831	-1.6773	integral membrane protein
BP2168	1.53452	0.50039	3.03229	0.00242706	0.00821823	2.89693	outer membrane protein
BP2169	1.22009	0.204098	5.97964	2.23628e-09	1.94434e-08	2.32962	pseudogene
BP2170	0.549239	0.294114	1.8621	0.0625889	0.125803	1.46331	cytochrome C oxidase subunit
BP2171	2.02809	0.538488	3.69728	0.000217925	0.000951489	4.07865	cytochrome C oxidase subunit CcoQ
BP2172	-0.168818	0.240963	-0.691948	0.48897	0.611872	-1.12414	cytochrome C oxidase subunit III
BP2173	-0.0110228	0.272158	-0.0599734	0.952177	0.967571	-1.00767	ferredoxin
BP2175	0.012974	0.64614	0.135473	0.892238	0.930481	1.00903	inner membrane protein
BP2176	0.243693	0.59397	0.404867	0.685575	0.778172	1.18402	inner membrane protein
BP2178	-1.10697	0.615648	-1.72074	0.0852981	0.16074	-2.15393	ABC transporter ATP-binding protein
BP2179	-0.164793	0.629001	-0.149095	0.881479	0.922129	-1.12101	ABC transporter permease
BP2180	-0.476203	0.434889	-0.920223	0.357456	0.487442	-1.39108	hypothetical protein
BP2183	2.67694	0.283125	9.41087	4.92062e-21	1.1006e-19	6.39498	hypothetical protein
BP2184	0.613006	0.120929	5.06953	3.9879e-07	2.69764e-06	1.52944	RNA polymerase sigma factor RpoD
BP2185	0.0446498	0.199522	0.219065	0.8266	0.886153	1.03143	DNA primase
BP2186	0.147941	0.251782	0.589513	0.555518	0.665606	1.10799	30S ribosomal protein S21
BP2187	0.268282	0.378792	0.672786	0.501084	0.623747	1.20437	transferase
BP2188	-0.701477	0.141185	-4.9687	6.74043e-07	4.43047e-06	-1.62617	adenylosuccinate synthetase
BP2189	-0.315831	0.26262	-1.20043	0.229973	0.347478	-1.24473	ATP phosphoribosyltransferase regulatory subunit
BP2190	1.76883	0.173267	10.2013	1.9561e-24	5.08756e-23	3.40779	inner membrane-anchored protein HflC
BP2191	4.07696	0.254007	15.9996	1.28509e-57	9.2312e-56	16.8767	membrane protein
BP2192	1.97674	0.182301	10.8322	2.42195e-27	7.30704e-26	3.93602	GTPase HflX
BP2193	2.8678	0.307144	9.15888	5.24397e-20	1.08363e-18	7.29951	RNA-binding protein Hfq
BP2194	0.716205	0.30431	2.36966	0.0178045	0.0449132	1.64286	histidinol-phosphate aminotransferase
BP2195	-0.208187	0.207968	-0.987802	0.32325	0.450251	-1.15524	GTPase Der
BP2196	-1.0413	0.189191	-5.47303	4.42399e-08	3.32019e-07	-2.05808	outer membrane protein assembly factor BamB
BP2197	-0.278833	0.210698	-1.29386	0.195714	0.307838	-1.21321	membrane protein
BP2198	1.18379	0.200237	5.90821	3.45852e-09	2.94755e-08	2.27173	histidine--tRNA ligase
BP2199	-0.151939	0.26067	-0.593991	0.552518	0.66333	-1.11106	4-hydroxy-3-methylbut-2-en-1-yl diphosphate synthase (flavodoxin)
BP2200	-0.873455	0.607805	-1.43094	0.152447	0.253883	-1.83204	membrane protein
BP2201	-0.104543	0.364295	-0.151069	0.879921	0.921139	-1.07515	23S rRNA (adenine(2503)-C(2))-methyltransferase RlmN
BP2202	-0.104408	0.310961	-0.34493	0.730147	0.811962	-1.07505	nucleoside diphosphate kinase
BP2203	-0.638993	0.159371	-4.00611	6.17269e-05	0.000300371	-1.55724	valine--tRNA ligase
BP2210	-0.126459	0.554252	-0.235425	0.813879	0.877581	-1.09161	D-amino acid dehydrogenase small subunit
BP2212	-0.44678	0.478113	-0.919939	0.357605	0.487442	-1.36299	nitric oxide dioxygenase
BP2213	0.576952	0.298213	1.93561	0.0529158	0.110406	1.49169	hypothetical protein
BP2215	-0.271355	0.398792	-0.660063	0.509214	0.628857	-1.20694	L-24-diaminobutyric acid acetyltransferase
BP2216	-0.240919	0.254385	-0.944143	0.345096	0.473253	-1.18174	MarR family transcriptional regulator
BP2217	-0.908543	0.661579	-1.35052	0.176849	0.284713	-1.87715	SIS family regulator
BP2218	-0.769716	0.433148	-1.77432	0.076011	0.146394	-1.70493	aminotransferase
BP2219	1.20518	0.365	3.26091	0.00111056	0.00407115	2.30566	cell surface protein
BP2220	0.628145	0.597748	1.04814	0.294575	0.418778	1.54558	inner membrane protein
BP2222	1.7622	0.218136	8.0598	7.64192e-16	1.14137e-14	3.39215	hypothetical protein
BP2224	1.90034	0.247861	7.63966	2.17798e-14	2.93346e-13	3.73301	autotransporter
BP2225	-0.789286	0.527904	-1.47539	0.140108	0.23801	-1.72822	phospholipase
BP2226	1.12263	0.154535	7.27659	3.42358e-13	4.19876e-12	2.17743	anti-sigma factor antagonist
BP2227	-0.15654	0.601578	-0.225267	0.821771	0.882936	-1.11461	anti-sigma factor
BP2228	-0.17542	0.457351	0.0635092	0.949361	0.965415	-1.12929	alanine racemase
BP2229	-0.338789	0.261584	-1.18135	0.237463	0.356076	-1.26469	inner membrane transport protein
BP2230	1.37182	0.357845	3.86716	0.000110108	0.000508724	2.58796	regulator
BP2231	-0.122758	0.477669	-0.127436	0.898595	0.934204	-1.08881	exported protein
BP2232	-0.493073	0.314402	-1.44259	0.149135	0.250105	-1.40744	hypothetical protein
BP2233	-0.174788	0.322944	-0.407001	0.684007	0.777439	-1.1288	Anti-sigma factor BtrA (BspR)
BP2234	0.7318	0.302811	2.38719	0.0169779	0.0434087	1.66071	RNA polymerase sigma factor, BtrS
BP2235	0.77926	0.170146	4.5751	4.75989e-06	2.78306e-05	1.71625	SctC family type III secretion system outer membrane ring subunit BscC
BP2236	0.589508	0.425303	1.41291	0.157683	0.260223	1.50473	type III secretion system chaperone BscW
BP2237	1.22048	0.211438	5.76836	8.00472e-09	6.492e-08	2.33025	SctU family type III secretion system export apparatus subunit BscU
BP2238	-0.231623	0.454075	-0.510336	0.609816	0.711728	-1.17416	SctT family type III secretion system export apparatus subunit BscT
BP2239	0.585201	0.708267	1.22462	0.220719	0.338025	1.50025	SctS family type III secretion system export apparatus subunit BscS
BP2240	0.499394	0.408504	1.22334	0.221201	0.338592	1.41362	SctR family type III secretion system export apparatus subunit BscR
BP2241	0.124752	0.155806	0.809219	0.418389	0.547152	1.09032	SctQ family type III secretion system cytoplasmic ring protein BscQ
BP2243	1.03797	0.13571	7.65388	1.95002e-14	2.6501e-13	2.05334	hypothetical protein BscP
BP2244	0.545377	0.204656	2.67445	0.00748527	0.021904	1.4594	type III secretion system central stalk protein BscO
BP2245	1.8961	0.20101	9.43	4.10077e-21	9.30226e-20	3.72206	SctN family type III secretion system ATPase BscN
BP2246	3.37187	0.184864	18.1517	1.24494e-73	1.39111e-71	10.3522	SctL family type III secretion system stator protein BscL
BP2247	1.03963	0.415054	2.62469	0.0086729	0.0247317	2.0557	type III secretion system sorting platform protein BscK
BP2248	0.507577	0.27942	2.03678	0.0416721	0.0905797	1.42166	SctJ family type III secretion inner membrane ring lipoprotein BscJ
BP2249	0.0034006	0.248401	0.0924301	0.926356	0.951589	1.00236	SctI family type III secretion system inner rod subunit BscI
BP2250	0.0126113	0.330824	0.215656	0.829256	0.886872	1.00878	hypothetical protein Bcr4
BP2251	0.875483	0.344448	2.60565	0.00917	0.0257837	1.83462	SycD/LcrH family type III secretion system chaperone BcrH2
BP2252	0.402826	0.121192	3.34661	0.000818062	0.00310843	1.3221	type III secretion system translocon subunit BopB
BP2253	-0.341284	0.228269	-1.40409	0.160292	0.263257	-1.26688	type III secretion system translocon subunit BopD
BP2254	-0.211815	0.295152	-0.52211	0.601594	0.704009	-1.15814	SycD/LcrH family type III secretion system chaperone BcrH1
BP2255	-0.0958753	0.352153	-0.034761	0.97227	0.979412	-1.06871	hypothetical protein
BP2256	-0.5412	0.278555	-1.95256	0.0508723	0.107255	-1.45518	type III secretion system needle tip complex Bsp22
BP2257	-0.608461	0.313446	-1.85603	0.0634499	0.12669	-1.52463	SctW family type III secretion system gatekeeper subunit BopN
BP2258	-0.203865	0.594763	0.175673	0.860551	0.908744	-1.15178	type III secretion chaperone SycN
BP2261	-0.56731	0.27662	-2.08176	0.0373643	0.0823434	-1.48176	SctV family type III secretion system export apparatus subunit BcrD
BP2262	-0.69106	0.223669	-3.04761	0.00230668	0.00784584	-1.61447	SctD family type III secretion system inner membrane ring subunit BscD
BP2263	2.44318	0.265126	9.16174	5.10664e-20	1.06253e-18	5.43838	hypothetical protein BscE
BP2264	1.20258	0.224796	5.34257	9.16394e-08	6.56712e-07	2.30151	type III secretion protein
BP2265	0.252938	0.572779	0.533879	0.593426	0.696911	1.19163	CesT family type III secretion system chaperone
BP2267	-0.427003	0.24897	-1.66479	0.0959537	0.175237	-1.34444	transcription elongation factor GreA
BP2269	-1.01104	0.55619	-1.28254	0.199655	0.312265	-2.01537	xanthine/uracil family permease
BP2271	4.12524	0.544441	7.21284	5.47957e-13	6.5864e-12	17.4511	regulatory lipoprotein
BP2280	-2.31512	0.470954	-4.83221	1.35023e-06	8.61236e-06	-4.97646	sulfurtransferase
BP2281	-0.521213	0.407016	-1.2078	0.227122	0.344682	-1.43516	pseudogene
BP2282	-0.249763	0.366557	-0.687228	0.491939	0.614812	-1.18901	protease HtpX
BP2283	1.87799	0.255321	7.33078	2.2882e-13	2.87645e-12	3.67562	quinone oxidoreductase
BP2284	-0.132739	0.663731	-0.160674	0.872351	0.916073	-1.09637	integral membrane protein
BP2285	-0.132084	0.859548	-0.189992	0.849316	0.902884	-1.09588	integral membrane protein
BP2286	-0.102964	0.591437	-0.177316	0.85926	0.908614	-1.07398	MarR family transcriptional regulator
BP2291	1.99233	0.358585	5.48302	4.18135e-08	3.16963e-07	3.97878	tartrate dehydrogenase
BP2292	0.036836	0.399919	0.107765	0.914182	0.944393	1.02586	transcriptional regulator
BP2298	-0.0241077	0.352983	-0.0227413	0.981857	0.985793	-1.01685	4-aminobutyrate transaminase
BP2299	-0.0903474	0.401303	-0.252371	0.800754	0.86575	-1.06463	hypothetical protein
BP2300	-0.0884843	0.731595	0.0556626	0.955611	0.969427	-1.06325	acetylpolyamine aminohydrolase
BP2301	-1.55414	0.629296	-2.43477	0.0149012	0.0390591	-2.93659	allantoate amidohydrolase
BP2303	-0.866927	0.488996	-1.67863	0.0932247	0.1717	-1.82377	aldehyde dehydrogenase
BP2304	-0.675465	0.215004	-3.14034	0.00168752	0.00594077	-1.59711	2-hydroxyacid dehydrogenase
BP2305	0.549131	0.497879	1.06467	0.287026	0.410212	1.4632	aminotransferase
BP2306	-1.14837	0.311904	-3.67514	0.000237719	0.0010275	-2.21664	sodium:alanine symporter
BP2307	0.149554	0.177016	0.844376	0.398459	0.528418	1.10923	ATP-binding protein
BP2308	1.0674	0.165977	6.43106	1.2672e-10	1.2137e-09	2.09566	transcriptional regulator
BP2309	-0.644551	0.181456	-3.55747	0.000374448	0.00156037	-1.56325	phosphoribosylamine--glycine ligase
BP2310	-0.413432	0.368448	-1.07106	0.284144	0.406699	-1.33185	coproporphyrinogen III oxidase
BP2311	0.0521775	0.741958	0.0869521	0.93071	0.953464	1.03683	nicotinate-nucleotide adenylyltransferase
BP2312	-0.387123	0.2701	-1.44136	0.149482	0.250135	-1.30778	hypothetical protein
BP2313	0.10622	0.397714	0.261926	0.793378	0.860087	1.0764	23S rRNA (pseudouridine(1915)-N(3))-methyltransferase RlmH
BP2314	-0.930672	0.290739	-3.15024	0.00163139	0.00576336	-1.90616	Maf-like protein
BP2315	0.698501	0.138944	5.03359	4.81382e-07	3.21312e-06	1.62282	autotransporter
BP2317	0.645461	0.308482	2.10595	0.0352091	0.0788026	1.56424	ribonuclease
BP2318	1.09318	0.654631	1.69181	0.0906829	0.168363	2.13343	dehydratase
BP2319	1.52697	0.438077	3.49435	0.000475219	0.00192706	2.88181	transcriptional regulator
BP2320	-2.00055	0.613309	-3.20391	0.00135573	0.00488677	-4.00153	inner membrane efflux protein
BP2321	-0.207747	0.203595	-1.00819	0.313362	0.440752	-1.15488	lipid A ABC transporter ATP-binding protein/permease MsbA
BP2322	-0.697118	0.44645	-1.55667	0.11955	0.208728	-1.62126	heptosyltransferase II
BP2323	-0.395691	0.662951	-0.550183	0.582194	0.686393	-1.31557	membrane protein
BP2325	-1.26148	0.309866	-3.9409	8.11761e-05	0.000386291	-2.39742	transferase
BP2326	-0.0064279	0.275082	0.04528	0.963884	0.974217	-1.00447	polysaccharide deacetylase
BP2328	-1.24199	0.239889	-5.17667	2.25881e-07	1.56303e-06	-2.36525	transferase
BP2329	3.29816	0.342956	9.46075	3.0573e-21	6.98779e-20	9.83663	transferase
BP2330	-0.189972	0.351611	-0.509009	0.610746	0.712261	-1.14074	hypothetical protein
BP2331	-1.00476	0.328109	-3.03007	0.002445	0.00826044	-2.00661	transferase
BP2332	-0.369043	0.147906	-2.48823	0.012838	0.0344286	-1.2915	DNA polymerase III subunit alpha
BP2333	0.195311	0.307577	0.645191	0.518804	0.635672	1.14497	dioxygenase
BP2334	-0.604443	0.188224	-3.19901	0.00137899	0.0049647	-1.52039	ATP-dependent helicase
BP2335	0.321397	0.240417	1.3562	0.175036	0.282397	1.24954	N-acetylglutamate synthase
BP2336	0.675363	0.268337	2.52151	0.0116852	0.031874	1.597	Fe(2+)-trafficking protein
BP2337	-1.46596	0.484941	-3.02336	0.00249984	0.00841742	-2.76247	phospholipase
BP2338	0.281986	0.229425	1.17277	0.240887	0.359959	1.21587	transporter
BP2339	0.736992	0.434138	1.68495	0.0919986	0.170387	1.6667	ribose-5-phosphate isomerase A
BP2340	0.227943	0.31719	0.719267	0.471976	0.594579	1.17116	acyl-CoA dehydrogenase
BP2341	0.813315	0.298546	2.70401	0.00685081	0.0203634	1.75724	lipoprotein
BP2342	1.9377	0.462314	4.18131	2.89832e-05	0.000149474	3.83096	hypothetical protein
BP2343	-1.50836	0.572107	-2.51197	0.0120058	0.0324566	-2.84486	3-methyladenine DNA glycosylase
BP2344	2.07581	1.03278	2.0202	0.0433622	0.0936462	4.2158	hypothetical protein
BP2345	1.48615	0.695013	2.08563	0.0370124	0.0816872	2.8014	inner membrane permease polyamine transport protein
BP2347	-0.0444698	0.408482	-0.0269251	0.978519	0.983578	-1.0313	polyamine ABC transporter ATP-binding protein
BP2348	0.604589	0.381342	1.6371	0.10161	0.18302	1.52055	putrescine ABC transporter substrate-binding protein
BP2349	-1.68491	0.484994	-3.34696	0.000817026	0.00310841	-3.2152	3-deoxy-D-manno-octulosonic acid kinase
BP2351	-0.937292	0.303503	-2.99985	0.00270116	0.00898499	-1.91493	inner membrane transport permease
BP2352	4.74537	0.279089	16.7159	1.00339e-62	8.40896e-61	26.8224	C4-dicarboxylate ABC transporter substrate-binding protein
BP2356	0.217588	0.649884	0.362365	0.71708	0.801786	1.16279	pseudogene
BP2358	-0.0161805	0.154571	-0.107563	0.914342	0.944393	-1.01128	citrate synthase
BP2359	0.703963	0.301302	2.33029	0.019791	0.0491031	1.62897	hypothetical protein
BP2360	-0.40216	0.220089	-1.84828	0.0645615	0.128225	-1.32148	succinate dehydrogenase iron-sulfur subunit
BP2361	-0.677192	0.228858	-2.9992	0.00270692	0.00899424	-1.59902	succinate dehydrogenase flavoprotein subunit
BP2362	-1.13016	0.486724	-2.31111	0.0208271	0.051044	-2.18883	succinate dehydrogenase hydrophobic membrane anchor protein
BP2363	-1.14806	0.514091	-2.16296	0.0305445	0.0698097	-2.21616	succinate dehydrogenase cytochrome B subunit
BP2364	0.00432999	0.397151	0.0533308	0.957468	0.970986	1.00301	GntR family transcriptional regulator
BP2365	-0.443568	0.240279	-1.88417	0.0595426	0.121211	-1.35996	malate dehydrogenase
BP2366	0.539621	0.480508	1.12388	0.261066	0.381791	1.45359	pseudogene
BP2368	0.745226	0.641075	1.271	0.203728	0.31689	1.67624	2-methylcitrate synthase
BP2369	0.248116	0.786466	0.275341	0.783054	0.852263	1.18766	2-methylisocitrate dehydratase
BP2371	-0.0541589	0.589195	-0.0908592	0.927604	0.952223	-1.03825	2-methylcitrate dehydratase
BP2372	0.460771	0.655439	0.911337	0.362118	0.491679	1.37628	inner membrane protein
BP2373	1.02039	0.381028	2.67368	0.00750248	0.0219331	2.02847	hypothetical protein
BP2374	3.79369	0.153171	24.7406	3.90905e-135	1.4742e-132	13.868	hypothetical protein
BP2375	-0.0652425	0.5289	-0.129042	0.897325	0.933527	-1.04626	pseudogene
BP2376	0.443204	0.70415	0.57056	0.568298	0.674467	1.35962	hypothetical protein
BP2377	-0.320112	0.214583	-1.50186	0.133132	0.228086	-1.24843	AMP-binding protein
BP2378	0.153295	0.575714	0.316512	0.751614	0.827131	1.11211	transferase
BP2379	-0.260349	0.380442	-0.70162	0.482916	0.606308	-1.19777	chaperonin
BP2384	-0.701925	0.492715	-1.41804	0.156178	0.258795	-1.62667	transcriptional regulator
BP2385	0.387552	0.327946	1.17717	0.239128	0.357684	1.30817	cell division protein FtsB
BP2386	-0.196072	0.164657	-1.1934	0.232713	0.350615	-1.14558	enolase
BP2387	0.163729	0.464783	0.376898	0.706249	0.794465	1.12018	hypothetical protein
BP2388	1.13229	0.263015	4.30462	1.67276e-05	9.07684e-05	2.19206	2-dehydro-3-deoxyphosphooctonate aldolase
BP2389	1.23279	0.151246	8.1465	3.74622e-16	5.7665e-15	2.3502	CTP synthetase
BP2391	-0.730186	0.334428	-2.16211	0.03061	0.0698566	-1.65885	aminopeptidase
BP2392	-1.09146	0.387251	-2.80673	0.00500466	0.0153915	-2.1309	pseudogene
BP2393	-0.782395	0.356478	-2.17632	0.0295313	0.0682371	-1.71998	D-aminopeptidase
BP2394	-0.716556	0.470849	-1.52838	0.126419	0.219073	-1.64325	binding-protein-dependent transport permease
BP2395	-0.531247	0.394847	-1.34006	0.180226	0.289311	-1.44518	binding-protein-dependent transport permease
BP2396	0.316707	0.221393	1.39616	0.162666	0.266429	1.24548	peptide ABC transporter substrate-binding protein
BP2397	-0.200247	0.232124	-0.866793	0.386055	0.514456	-1.1489	ABC transporter ATP-binding protein
BP2398	-0.227631	0.224172	-1.0177	0.308818	0.435783	-1.17091	L-asparaginase
BP2399	-0.736046	0.258034	-2.82979	0.00465785	0.0144874	-1.6656	transcriptional regulator
BP2400	3.55519	0.2877	12.2342	2.04172e-34	7.60477e-33	11.7549	coenzyme A transferase subunit
BP2401	2.31391	0.219213	10.537	5.8347e-26	1.6003e-24	4.9723	pseudogene
BP2402	1.44153	0.611166	2.33659	0.0194604	0.0484424	2.71608	hypothetical protein
BP2403	1.49126	0.21688	6.86271	6.75644e-12	7.25415e-11	2.81134	electron transfer flavoprotein-ubiquinone oxidoreductase
BP2404	-0.163385	0.601422	-0.211242	0.832698	0.889292	-1.11991	hypothetical protein
BP2405	0.497551	0.520325	0.972481	0.330811	0.457196	1.41181	cytochrome p450 oxidoreductase
BP2407	-0.915494	0.549949	-1.66443	0.0960258	0.175263	-1.88621	low-specificity L-threonine aldolase
BP2408	-1.62829	0.664068	-2.41271	0.0158344	0.0409713	-3.09146	integral membrane protein
BP2409	0.17182	0.179414	0.95665	0.338744	0.466097	1.12648	acetyl-CoA synthetase
BP2410	-0.18307	0.450137	-0.309283	0.757107	0.830917	-1.1353	pseudogene
BP2411	0.155918	0.253493	0.613167	0.539766	0.652861	1.11413	hypothetical protein
BP2412	2.32264	0.171587	13.5272	1.08051e-41	5.17445e-40	5.00245	pseudogene
BP2413	1.18597	0.549773	2.16795	0.0301624	0.0690963	2.27516	lipoprotein
BP2416	0.581452	0.243776	2.4208	0.0154862	0.0402775	1.49635	LysR family transcription regulator
BP2418	3.56346	0.346435	10.1624	2.91666e-24	7.521e-23	11.8225	ABC transporter substrate-binding protein
BP2419	0.866545	0.408927	2.19793	0.0279539	0.0650747	1.82329	LysR family transcriptional regulator
BP2420	-1.00552	0.326169	-3.07208	0.00212572	0.00732948	-2.00766	integral membrane protein
BP2421	-1.2801	0.2292	-5.58499	2.3372e-08	1.78515e-07	-2.42856	cytosol aminopeptidase
BP2422	-1.20148	0.625888	-1.78578	0.0741353	0.143652	-2.29975	hypothetical protein
BP2423	1.69021	0.61282	2.82293	0.00475865	0.014725	3.22703	hypothetical protein
BP2424	4.36061	0.270797	16.0281	8.12993e-58	5.98244e-56	20.5435	integral membrane protein
BP2425	2.30346	0.930286	2.43042	0.0150814	0.0394627	4.9364	exported protein
BP2428	-0.11403	0.652967	-0.103757	0.917362	0.94654	-1.08225	LysR family transcriptional regulator
BP2429	0.324171	0.663695	0.468262	0.639597	0.738769	1.25194	hypothetical protein
BP2430	1.01238	0.273647	3.72095	0.000198474	0.000871609	2.01723	GTP-binding protein Era
BP2431	0.618384	0.267822	2.30645	0.0210853	0.051489	1.53515	ribonuclease III
BP2432	1.9333	0.324448	5.92737	3.07828e-09	2.6384e-08	3.81928	signal peptidase I
BP2433	0.8856	0.189158	4.68164	2.84583e-06	1.72061e-05	1.84753	elongation factor 4
BP2434	0.986521	0.164988	5.97003	2.37212e-09	2.05063e-08	1.9814	serine protease
BP2435	1.27887	0.268617	4.76823	1.85852e-06	1.15612e-05	2.42649	sigma factor regulatory protein
BP2436	-0.471404	0.682907	-0.587593	0.556805	0.666355	-1.38646	membrane protein
BP2437	2.40326	0.336005	7.12788	1.01927e-12	1.19655e-11	5.28996	RNA polymerase sigma factor RpoE
BP2438	-0.258899	0.308004	-0.840602	0.400571	0.530054	-1.19656	integral membrane protein
BP2439	-0.447538	0.180348	-2.48031	0.0131268	0.0351406	-1.36371	3-oxoacyl-ACP synthase
BP2440	1.59104	0.211562	7.51035	5.89712e-14	7.6688e-13	3.01267	acyl carrier protein
BP2441	-0.614195	0.257428	-2.38597	0.017034	0.0434417	-1.5307	3-oxoacyl-ACP reductase
BP2442	-1.42971	0.280902	-5.07041	3.96965e-07	2.69133e-06	-2.69393	malonyl CoA-acyl carrier protein transacylase
BP2443	-0.184555	0.243167	-0.737094	0.461065	0.584959	-1.13647	3-oxoacyl-ACP synthase III
BP2444	0.324406	0.175291	1.85706	0.0633028	0.126564	1.25215	phosphate acyltransferase
BP2445	1.10103	0.31708	3.468	0.000524344	0.00210365	2.14508	50S ribosomal protein L32
BP2446	1.34495	0.185065	7.29486	2.98979e-13	3.69559e-12	2.54021	hypothetical protein
BP2447	0.121686	0.425286	0.592402	0.553581	0.664078	1.08801	Maf-like protein
BP2448	-1.18469	0.440069	-2.5376	0.0111615	0.0306409	-2.27314	hypothetical protein
BP2449	-0.463227	0.580762	-0.806017	0.420233	0.548683	-1.37862	hydrolase
BP2451	-0.83816	0.438363	-1.89836	0.0576491	0.118077	-1.78777	membrane transport protein
BP2452	0.10579	0.411954	0.292763	0.769703	0.841375	1.07608	hypothetical protein
BP2454	-0.312845	0.384565	-0.729154	0.465907	0.589074	-1.24215	oxidoreductase
BP2455	-0.690117	0.483937	-1.36474	0.172334	0.278415	-1.61341	membrane efflux protein
BP2460	0.112332	0.657181	0.147333	0.882869	0.922668	1.08097	iron-sulfur protein
BP2463	-0.226361	0.328848	-0.667954	0.504163	0.626264	-1.16988	ferric alcaligin siderophore receptor
BP2464	-0.198834	0.502418	-0.361819	0.717487	0.801786	-1.14777	membrane efflux protein
BP2465	0.391961	0.8104	0.55417	0.579462	0.684242	1.31218	hypothetical protein
BP2470	0.567554	0.259094	2.18662	0.0287704	0.0667695	1.48201	serine--tRNA ligase
BP2471	0.44682	0.395944	1.12964	0.258629	0.379289	1.36303	recombination factor protein RarA
BP2472	-0.317987	0.485381	-0.630149	0.528597	0.645182	-1.24659	outer-membrane lipoprotein carrier protein
BP2473	1.06111	0.160595	6.60123	4.07769e-11	4.11451e-10	2.08653	cell division protein
BP2474	-0.93073	0.321636	-2.94178	0.00326337	0.010598	-1.90624	thioredoxin reductase
BP2475	-1.31195	0.49062	-2.67231	0.00753302	0.0220011	-2.48276	hypothetical protein
BP2476	0.0860631	0.61007	0.164689	0.869189	0.914345	1.06147	mebrane transport protein
BP2478	1.01313	0.412694	2.44873	0.0143361	0.0378408	2.01828	membrane transport protein
BP2483	-1.41932	0.596589	-2.35533	0.018506	0.0465272	-2.67459	two component system sensor histidine kinase
BP2484	-1.37482	0.609991	-2.22618	0.0260021	0.0612878	-2.59336	two component system transcriptional regulatory protein
BP2485	-0.597082	0.87715	0.0459946	0.963315	0.974122	-1.51265	transposase
BP2486	-0.468518	0.291467	-1.43144	0.152306	0.253883	-1.38369	exported protein
BP2488	0.447904	0.175735	2.54136	0.0110421	0.0303406	1.36406	isocitrate dehydrogenase
BP2489	-1.02584	0.609096	-1.6387	0.101276	0.182854	-2.03614	hypothetical protein
BP2491	1.32712	0.636371	2.06839	0.0386032	0.0847025	2.50902	cytochrome
BP2493	-0.290121	0.527429	-0.520864	0.602461	0.704346	-1.22274	ATP-binding protein
BP2494	0.881427	0.443256	2.05016	0.0403491	0.0879576	1.8422	hypothetical protein
BP2495	-0.862593	0.554761	-1.54038	0.123468	0.214329	-1.8183	hypothetical protein
BP2496	-0.736342	0.582752	-1.25071	0.21104	0.325681	-1.66595	hypothetical protein
BP2497	-0.792074	0.203415	-3.89874	9.66929e-05	0.00045369	-1.73156	zinc protease
BP2498	1.03125	0.171812	6.07257	1.25879e-09	1.11699e-08	2.0438	chaperone protein DnaJ
BP2499	0.690543	0.187176	3.85935	0.000113687	0.000522137	1.61389	chaperone protein DnaK
BP2500	0.558308	0.692783	1.2936	0.195804	0.307838	1.47254	thioredoxin
BP2501	0.187862	0.29868	0.670878	0.502298	0.624664	1.13907	heat shock protein GrpE
BP2502	0.127131	0.210884	0.600927	0.547889	0.659083	1.09212	hypothetical protein
BP2503	0.235087	0.540899	0.444789	0.656472	0.754872	1.17698	ferrochelatase
BP2504	0.451994	0.244964	1.85203	0.0640221	0.127411	1.36793	heat-inducible transcription repressor
BP2505	-0.380051	0.406538	-0.935182	0.349694	0.477821	-1.30139	NAD kinase
BP2506	-0.308755	0.357626	-0.787639	0.430908	0.558041	-1.23864	DNA repair protein
BP2507	3.28496	0.222035	14.7503	3.06322e-49	1.77726e-47	9.74703	ferric ion uptake regulator
BP2508	1.27894	0.239023	5.34372	9.10569e-08	6.54092e-07	2.42661	Outer membrane protein assembly factor BamE
BP2509	-0.34701	0.232072	-1.44642	0.14806	0.248885	-1.27192	4-hydroxy-tetrahydrodipicolinate reductase
BP2510	1.23669	0.382815	3.21703	0.00129523	0.00469495	2.35658	UDP-N-acetylenolpyruvoylglucosamine reductase
BP2516	-0.101343	0.422863	-0.225577	0.821531	0.882936	-1.07277	sarcosine oxidase subunit alpha
BP2519	0.741426	0.627772	1.28353	0.199305	0.312041	1.67183	dipeptidase
BP2520	-0.265943	0.637712	-0.462193	0.643943	0.742935	-1.20242	LysR family transcriptional regulator
BP2521	0.699159	0.552083	1.31142	0.189717	0.300303	1.62356	dehydrogenase
BP2523	3.11746	0.866689	3.49066	0.000481829	0.00194863	8.67857	exported protein
BP2532	0.139885	0.264947	0.584406	0.558947	0.668123	1.10182	hypothetical protein
BP2533	-0.406802	0.188523	-2.17503	0.0296277	0.0683414	-1.32574	inorganic pyrophosphatase
BP2534	-1.24045	0.192111	-6.44892	1.12654e-10	1.08241e-09	-2.36272	exported protein
BP2535	-0.541983	0.207574	-2.6115	0.0090147	0.0254756	-1.45597	exported protein
BP2536	-1.33102	0.277695	-4.79798	1.60275e-06	1.0053e-05	-2.51581	uroporphyrinogen-III synthase
BP2537	-1.51015	0.206427	-7.31372	2.59848e-13	3.25295e-12	-2.8484	porphobilinogen deaminase
BP2538	-0.484993	0.262949	-1.84801	0.0646014	0.128225	-1.39958	integral membrane protein
BP2539	2.42106	0.371518	6.46545	1.01e-10	9.79796e-10	5.35565	integral membrane protein
BP2540	1.44097	0.158333	9.09446	9.50578e-20	1.91193e-18	2.71502	succinyl-CoA ligase subunit alpha
BP2541	0.902668	0.1711	5.26465	1.40453e-07	9.90064e-07	1.86952	succinyl-CoA ligase subunit beta
BP2542	0.3352	0.295858	1.13008	0.258441	0.379239	1.26155	hypothetical protein
BP2543	-0.854753	0.232998	-3.66391	0.000248397	0.00107059	-1.80845	5-methyltetrahydropteroyltriglutamate--homocysteine S-methyltransferase
BP2544	1.48942	0.558006	2.62729	0.00860671	0.0246145	2.80776	transcriptional regulatory protein
BP2545	0.224424	0.252216	0.894148	0.371243	0.500241	1.16831	recombination regulator RecX
BP2546	0.203841	0.163143	1.22873	0.219175	0.336001	1.15176	recombinase A
BP2547	-0.524142	0.345939	-1.44636	0.148077	0.248885	-1.43808	two component system response regulatory protein
BP2548	0.354362	0.634092	0.556834	0.577641	0.682893	1.27842	two component system sensor histidine kinase
BP2549	2.22819	0.348036	6.38806	1.68002e-10	1.5939e-09	4.68546	sugar transport protein
BP2553	0.688815	0.850916	0.802205	0.422434	0.550533	1.61196	exported protein
BP2555	1.23487	0.828421	1.4581	0.144813	0.244215	2.3536	hypothetical protein
BP2559	0.701265	0.458418	1.52076	0.128319	0.221348	1.62593	hypothetical protein
BP2560	4.04606	0.282908	14.2361	5.46902e-46	2.89474e-44	16.5191	exported protein
BP2561	0.516924	0.215169	2.47549	0.0133052	0.0354609	1.4309	recombination-associated protein
BP2562	-0.321188	0.278285	-1.15061	0.249891	0.371025	-1.24936	aspartate carbamoyltransferase
BP2563	-0.574303	0.502552	-1.1427	0.253165	0.374228	-1.48896	integral membrane protein
BP2564	-0.435951	0.218426	-1.99935	0.045571	0.0975089	-1.3528	lipoprotein
BP2565	1.33437	0.329063	4.03587	5.43992e-05	0.000268613	2.52166	entericidin A anti-toxin
BP2566	-0.137359	0.606034	-0.180126	0.857054	0.907349	-1.09989	endonulease
BP2567	0.647737	0.312414	2.09849	0.0358622	0.0797503	1.56671	hypothetical protein
BP2569	-0.69863	0.506662	-1.38401	0.166356	0.271296	-1.62296	lipoprotein
BP2570	0.296408	0.8713	0.480323	0.630998	0.731183	1.22808	exported protein
BP2571	-1.34882	0.327414	-4.07728	4.55646e-05	0.000227974	-2.54704	transcriptional regulatory protein
BP2572	-0.212144	0.325376	-0.621536	0.534247	0.648621	-1.15841	integration host factor subunit alpha
BP2573	0.445023	0.217063	2.05406	0.0399699	0.0873739	1.36134	phenylalanine--tRNA ligase subunit beta
BP2574	3.04308	0.267513	11.2786	1.67476e-29	5.49211e-28	8.24248	phenylalanine--tRNA ligase subunit alpha
BP2575	3.35356	0.312139	10.6636	1.50688e-26	4.28891e-25	10.2217	50S ribosomal protein L20
BP2576	6.2521	0.198068	31.4592	3.13811e-217	4.73384e-214	76.2202	50S ribosomal protein L35
BP2578	-0.498171	0.338266	-1.2397	0.215086	0.33091	-1.41242	deoxyuridine 5'-triphosphate nucleotidohydrolase
BP2580	0.642109	0.537696	1.22026	0.222367	0.339858	1.56061	GntR family transcriptional regulator
BP2581	1.68158	0.292663	5.73089	9.99054e-09	8.01635e-08	3.2078	hypothetical protein
BP2582	1.43454	0.904999	1.6012	0.109333	0.194149	2.70296	transposase
BP2583	-0.332124	0.289449	-1.10978	0.267095	0.388912	-1.25887	hypothetical protein
BP2584	0.838927	0.623697	1.3297	0.183616	0.292796	1.78872	pseudogene
BP2584A	0.63368	0.457995	1.37573	0.168907	0.27486	1.55152	pseudogene
BP2585	-0.55291	0.275736	-2.00432	0.045036	0.0966384	-1.46704	DedA family integral membrane protein
BP2586	0.695947	0.378326	2.01628	0.0437709	0.0943263	1.61995	integral membrane protein
BP2589	-1.90124	0.515937	-3.66227	0.000249986	0.0010759	-3.73535	DNA-binding protein
BP2590	0.120288	0.284065	0.424814	0.670972	0.766208	1.08695	LacI family transcriptional regulator
BP2595	1.88173	0.622471	2.97674	0.00291329	0.00960591	3.68517	pseudogene
BP2596	0.696962	0.694446	1.0086	0.313164	0.440679	1.62109	hypothetical protein
BP2597	1.08174	0.658451	1.73717	0.0823565	0.15627	2.11658	membrane transport protein
BP2599	0.860714	0.353924	2.43083	0.0150644	0.0394524	1.81594	GntR family transcriptional regulator
BP2600	-0.592353	0.485367	-1.19001	0.234042	0.351822	-1.5077	membrane protein
BP2601	1.07586	0.491308	2.22237	0.026258	0.0616981	2.10798	alcohol dehydrogenase
BP2602	-0.868368	0.237441	-3.6561	0.000256085	0.00109902	-1.8256	hypothetical protein
BP2603	-0.110641	0.299851	-0.363888	0.715942	0.801781	-1.07971	hypothetical protein
BP2604	1.04837	0.404256	2.587	0.00968154	0.0270456	2.06819	LysR family transcriptional regulator
BP2605	-0.222911	0.368263	-0.604672	0.545397	0.657132	-1.16709	AraC family transcriptional regulator
BP2606	-0.562646	0.687589	-0.654163	0.513007	0.631779	-1.47698	exported protein
BP2607	-0.566565	0.764903	-0.623999	0.532629	0.648221	-1.48099	membrane protein
BP2609	-1.05222	0.606888	-1.72669	0.0842235	0.159212	-2.07372	hypothetical protein
BP2613	1.33508	0.840799	1.55233	0.120582	0.210166	2.5229	hypothetical protein
BP2615	1.90437	0.614253	3.23227	0.00122812	0.00447026	3.74346	ABC transporter ATP-binding protein
BP2616	1.75939	0.434099	4.01581	5.92431e-05	0.000290156	3.38555	ABC transporter substrate-binding protein
BP2617	-0.0403053	0.422829	-0.100645	0.919832	0.948734	-1.02833	hypothetical protein
BP2618	1.36215	0.416121	3.345	0.000822823	0.00311866	2.57067	transcriptional regulator
BP2619	-0.579248	0.445275	-1.29947	0.193783	0.305775	-1.49407	pseudogene
BP2620	-0.265061	0.78175	-0.126544	0.899301	0.934617	-1.20169	membrane efflux protein
BP2621	0.425529	0.734499	0.620468	0.53495	0.649213	1.34306	TetR family transcriptional regulator
BP2622	1.62439	0.302725	5.34724	8.93076e-08	6.4397e-07	3.08311	HipA-like protein
BP2623	0.77557	0.612234	1.41175	0.158024	0.260524	1.71187	DNA-binding protein
BP2624	0.835611	0.18272	4.57093	4.85575e-06	2.83133e-05	1.78461	GMP synthase
BP2625	-0.0491114	0.162226	-0.327549	0.743252	0.821315	-1.03463	inosine-5'-monophosphate dehydrogenase
BP2626	-1.18123	0.371458	-3.00519	0.00265418	0.00886783	-2.2677	hypothetical protein
BP2627	-0.394549	0.38352	-1.02887	0.303542	0.429947	-1.31453	pseudogene
BP2629	0.753477	0.630262	1.19324	0.232775	0.350615	1.68585	pseudogene
BP2631	-0.562077	0.5559	-0.992957	0.320731	0.447516	-1.47639	pseudogene
BP2632	-0.768593	0.274466	-2.79349	0.00521421	0.0159546	-1.70361	GTP-binding protein
BP2633	-0.439694	0.333463	-1.32197	0.186178	0.295943	-1.35632	exonuclease
BP2634	1.06911	0.268058	4.06818	4.73811e-05	0.0002355	2.09814	pseudogene
BP2635	0.120144	0.563879	0.198516	0.842641	0.898321	1.08684	leucine-responsive regulatory protein
BP2638	2.48182	0.465313	5.25519	1.47875e-07	1.03753e-06	5.58601	exported protein
BP2639	1.89902	0.810949	2.59238	0.00953134	0.0267001	3.7296	integral membrane protein
BP2642	-0.359079	0.63244	-0.479039	0.631911	0.731852	-1.28261	ABC transporter ATP-binding protein
BP2642A	4.75173	0.649958	7.2964	2.95572e-13	3.66972e-12	26.941	pseudogene
BP2643	2.30556	0.751003	2.94542	0.00322517	0.0104966	4.94358	glycerol-3-phosphate regulon repressor protein
BP2644	-0.634662	0.501118	-1.23617	0.216397	0.332587	-1.55257	glycerol-3-phosphate dehydrogenase
BP2645	-0.0729836	0.310658	-0.231007	0.817309	0.880336	-1.05189	IclR family transcriptional regulator
BP2646	0.739537	0.401043	1.8611	0.0627304	0.12592	1.66964	pseudogene
BP2647	0.70262	0.371564	1.88544	0.0593711	0.121029	1.62746	exported protein
BP2648	0.965898	0.409155	2.38207	0.0172157	0.0436583	1.95328	hypothetical protein
BP2649	1.26213	0.362778	3.50266	0.000460638	0.00187297	2.3985	hypothetical protein
BP2650	0.175789	0.300896	0.583803	0.559353	0.668344	1.12958	pseudogene
BP2652	-0.677661	0.448592	-1.39121	0.164162	0.268443	-1.59954	exported protein
BP2653	1.38237	0.531729	2.63561	0.00839868	0.0241322	2.60696	exported protein
BP2654	0.963878	0.32552	3.00187	0.0026833	0.00895341	1.95055	dihydrodipicolinate synthase
BP2655	-0.183744	0.326524	-0.582261	0.560391	0.668536	-1.13583	IclR family transcriptional regulator
BP2659	0.443364	0.339318	1.32705	0.184494	0.293575	1.35977	7-carboxy-7-deazaguanine synthase
BP2660	0.425356	0.574769	0.752889	0.451516	0.576237	1.3429	6-carboxy-5678-tetrahydropterin synthase
BP2661	0.210668	0.733125	0.4261	0.670035	0.765718	1.15722	ABC transporter substrate-binding protein
BP2663	-0.703032	0.61898	-1.12475	0.260695	0.381434	-1.62792	transcriptional regulatory protein
BP2664	-0.249547	0.416894	-0.481731	0.629997	0.731039	-1.18883	MarR family transcriptional regulator
BP2667	0.974149	0.133521	7.29435	3.00106e-13	3.69559e-12	1.96448	adhesin
BP2668	-0.676684	0.170947	-3.95709	7.58668e-05	0.000363895	-1.59846	phosphoribosylformylglycinamidine synthase
BP2670	1.73854	0.623484	2.78904	0.00528638	0.0161427	3.33698	membrane permease
BP2671	2.9142	0.373408	7.72015	1.1619e-14	1.6229e-13	7.53808	exported protein
BP2674	0.296947	0.329878	0.870583	0.383982	0.512825	1.22854	fimbrial protein
BP2675	2.77631	0.558428	4.84699	1.25346e-06	8.04615e-06	6.85097	phenylacetate-coenzyme A ligase
BP2676	4.0892	0.674829	6.18252	6.30862e-10	5.73286e-09	17.0205	phenylacetic acid degradation protein
BP2677	2.29502	0.539817	4.17326	3.00275e-05	0.000154596	4.90759	2-(12-epoxy-12-dihydrophenyl)acetyl-CoA isomerase
BP2678	-0.401821	0.442987	-0.907872	0.363946	0.493273	-1.32117	oxidoreductase
BP2680	-0.0446066	0.398281	-0.16788	0.866677	0.91234	-1.0314	pseudogene
BP2682	0.330094	0.868885	0.817181	0.413825	0.54283	1.2571	phenylacetic acid degradation protein
BP2684	0.781337	0.438383	1.73855	0.0821134	0.156005	1.71872	phenylacetate-CoA oxygenase subunit PaaA
BP2685	-0.620781	0.446585	-1.39042	0.164402	0.268684	-1.53771	phenylacetic acid degradation operon negative regulatory protein
BP2686	-0.816118	0.346808	-2.25915	0.0238743	0.0569847	-1.76066	NAD(P)H-hydrate epimerase
BP2687	0.44324	0.275882	1.59757	0.110139	0.195119	1.35965	oligoribonuclease
BP2688	0.198598	0.526947	0.427328	0.669141	0.765566	1.14758	integral membrane zinc-metalloprotease
BP2689	-0.0969056	0.440733	-0.109969	0.912434	0.94434	-1.06948	ribosome biogenesis GTPase
BP2689A	-0.591433	0.526836	-1.12911	0.258852	0.379289	-1.50674	pseudogene
BP2692	0.68683	0.421101	1.64711	0.0995354	0.180328	1.60974	ABC transporter substrate-binding protein
BP2693	2.13445	0.323332	6.58991	4.40087e-11	4.42581e-10	4.39069	gamma-glutamyltranspeptidase
BP2694	-0.425351	0.652523	-0.608193	0.54306	0.656152	-1.3429	LysR family transcriptional regulator
BP2695	-0.832112	0.63311	-1.31514	0.188462	0.298727	-1.78029	pseudogene
BP2696	-0.867062	0.41071	-1.9878	0.0468338	0.0999984	-1.82394	pseudogene
BP2697	-0.665723	0.252878	-2.6311	0.00851095	0.0244083	-1.58636	pseudogene
BP2699	0.9098	0.219354	4.1421	3.44138e-05	0.000175679	1.87879	nitrogen regulatory protein
BP2700	-0.464304	0.203573	-2.27107	0.0231427	0.055458	-1.37965	NAD synthetase
BP2701	0.235064	0.408149	0.563236	0.573274	0.678795	1.17696	membrane transport protein
BP2702	-0.216961	0.215786	-1.00102	0.316816	0.443336	-1.16228	argininosuccinate lyase
BP2703	0.271678	0.315238	0.896935	0.369753	0.498687	1.20721	hypothetical protein
BP2705	3.37262	0.245703	13.6083	3.57617e-42	1.74021e-40	10.3576	molybdenum-binding protein
BP2706	0.224908	0.231775	0.975189	0.329467	0.456173	1.1687	cyclic pyranopterin monophosphate synthase
BP2707	-0.332586	0.281302	-1.17793	0.238823	0.357405	-1.25927	molybdopterin cofactor biosynthesis protein
BP2708	-0.285754	0.448803	-0.663185	0.507212	0.627412	-1.21905	molybdenum cofactor biosynthesis protein
BP2709	0.324124	0.526662	0.66345	0.507042	0.627412	1.2519	molybdopterin converting factor
BP2711	0.599099	0.247951	2.41287	0.0158272	0.0409713	1.51477	cyclic pyranopterin monophosphate synthase accessory protein
BP2712	0.199144	0.209099	0.95481	0.339674	0.46709	1.14802	exported protein
BP2713	-1.44766	0.336206	-4.29125	1.7767e-05	9.57195e-05	-2.72766	hydrolase
BP2714	-0.926555	0.574463	-1.64665	0.0996307	0.180328	-1.90073	lipoprotein
BP2715	-0.247562	0.251656	-0.979536	0.327315	0.454028	-1.1872	AhpC/TSA-family protein
BP2716	-1.2579	0.333842	-3.76752	0.000164876	0.000739123	-2.39147	membrane transport protein
BP2717	-1.044	0.420664	-2.45728	0.0139993	0.037049	-2.06193	exported protein
BP2718	0.813992	0.396056	1.92436	0.0543091	0.112535	1.75807	biotin synthase
BP2720	0.828497	0.581607	1.44168	0.149392	0.250135	1.77583	TetR family transcriptional regulator
BP2722	-0.504209	0.287227	-1.71428	0.0864772	0.162488	-1.41835	membrane transport ATPase
BP2723	0.476237	0.240347	1.96921	0.0489291	0.10352	1.39111	MerR family transcriptional regulator
BP2725	-0.138383	0.481081	-0.268146	0.788587	0.85674	-1.10067	hypothetical protein
BP2726	-1.0064	0.398835	-2.51642	0.0118554	0.0321407	-2.0089	oxidoreductase
BP2727	-0.455543	0.505487	-0.912872	0.36131	0.491014	-1.3713	SurF1-family protein
BP2732	0.175049	0.384308	0.480193	0.63109	0.731183	1.129	membrane transport protein
BP2734	-1.04284	0.662073	-1.52311	0.127732	0.22072	-2.06028	pseudogene
BP2735	2.21463	0.315626	6.98714	2.80555e-12	3.10049e-11	4.64162	hypothetical protein
BP2738	1.5382	0.135049	11.3966	4.34888e-30	1.44182e-28	2.90433	autotransporter
BP2741	0.417061	0.566396	0.832645	0.405045	0.534801	1.3352	TetR family transcriptional regulator
BP2743	-0.573868	0.350161	-1.63746	0.101534	0.182991	-1.48851	ABC transporter ATP-binding protein
BP2744	0.345825	0.310463	1.14632	0.251663	0.373105	1.27088	ABC transporter ATP-binding protein
BP2745	-0.673343	0.394567	-1.61562	0.106177	0.189548	-1.59476	ABC transporter ATP-binding protein
BP2746	-0.902351	0.504734	-1.77938	0.0751771	0.145226	-1.86911	ABC transporter permease
BP2747	-0.0989301	0.204367	-0.503068	0.614916	0.715742	-1.07098	ABC transporter substrate-binding protein
BP2749	-0.0688994	0.21784	-0.321326	0.747964	0.824783	-1.04892	trifunctional transcriptional regulator/proline dehydrogenase/pyrroline-5-carboxylate dehydrogenase
BP2750	-0.590922	0.512877	-1.01495	0.310131	0.437088	-1.50621	lipoprotein
BP2751	0.345062	0.30331	1.18936	0.234299	0.351828	1.27021	membrane protein
BP2752	-0.346654	0.354393	-0.97653	0.328802	0.455462	-1.27161	exported protein
BP2753	-0.511048	0.173949	-2.93619	0.00332271	0.0107611	-1.42509	ATP-dependent Clp protease ATP-binding protein
BP2754	-1.26655	0.172503	-7.33999	2.13602e-13	2.69639e-12	-2.40585	penicillin-binding protein
BP2755	3.3203	0.225942	14.6599	1.16505e-48	6.50917e-47	9.98872	exported protein
BP2756	4.31084	0.291378	14.6771	9.03176e-49	5.14128e-47	19.8469	ATP-dependent Clp protease adaptor protein ClpS
BP2757	4.79831	0.647059	6.75673	1.41137e-11	1.46831e-10	27.8251	cold-shock protein
BP2758	-0.469039	0.525408	-0.912575	0.361466	0.491014	-1.38419	exported protein
BP2759	-0.985755	0.284052	-3.46424	0.000531734	0.00213047	-1.98035	beta-ketoadipyl CoA thiolase
BP2760	-1.6321	0.340895	-4.76443	1.8939e-06	1.1757e-05	-3.09963	chloride-channel protein
BP2761	-0.191485	0.257876	-0.898327	0.369011	0.498124	-1.14194	superoxide dismutase
BP2762	-0.72171	0.40551	-1.77954	0.0751507	0.145226	-1.64914	exodeoxyribonuclease VII large subunit
BP2764	-0.639794	0.432068	-1.47664	0.139773	0.237574	-1.55811	biopolymer transport protein
BP2766	-1.79128	0.36915	-4.8009	1.57953e-06	9.92802e-06	-3.46122	tetraacyldisaccharide 4'-kinase
BP2767	-0.993542	0.632326	-1.41766	0.156289	0.258795	-1.99107	hypothetical protein
BP2768	-0.236948	0.372685	-0.641123	0.521443	0.638471	-1.1785	3-deoxy-manno-octulosonate cytidylyltransferase
BP2769	0.975811	0.305567	3.19082	0.00141871	0.00508343	1.96675	adenylate kinase
BP2770	-0.0360412	0.312578	-0.104369	0.916876	0.946362	-1.0253	short-chain dehydrogenase
BP2771	-0.279287	0.605256	-0.413115	0.679522	0.774507	-1.2136	MurJ-like protein
BP2772	1.6632	0.380039	4.34574	1.38807e-05	7.55923e-05	3.16719	membrane protein
BP2773	1.00986	0.198183	5.09716	3.44795e-07	2.3429e-06	2.01372	30S ribosomal protein S20
BP2775	0.550327	0.398877	1.41433	0.157265	0.259858	1.46442	pseudogene
BP2779	0.937134	0.416289	2.34903	0.0188225	0.0470876	1.91472	pseudogene
BP2780	0.561108	0.513195	1.07405	0.282801	0.405904	1.4754	malate dehydrogenase
BP2782	1.6857	0.344475	4.92888	8.27043e-07	5.37756e-06	3.21697	lipoprotein
BP2783	-0.33605	0.24786	-1.31821	0.187434	0.297469	-1.2623	threonine synthase
BP2784	-0.750717	0.225863	-3.30751	0.000941286	0.00351903	-1.68263	homoserine dehydrogenase
BP2785	-0.648623	0.194512	-3.34588	0.000820216	0.00311269	-1.56767	aminotransferase
BP2786	0.231492	0.395686	0.582247	0.560401	0.668536	1.17405	hypothetical protein
BP2787	-0.0943194	0.325389	-0.346446	0.729008	0.811052	-1.06756	hypothetical protein
BP2788	0.573109	0.144224	3.97797	6.9506e-05	0.000335519	1.48773	hypothetical protein
BP2789	0.689887	0.852491	0.802289	0.422386	0.550533	1.61316	4-hydroxythreonine-4-phosphate dehydrogenase PdxA
BP2790	-1.09841	0.533276	-2.05196	0.040174	0.0876391	-2.14118	exported protein
BP2791	-0.0798099	0.238757	-0.346376	0.72906	0.811052	-1.05688	replicative DNA helicase
BP2792	0.641873	0.669118	1.121	0.26229	0.383396	1.56035	hypothetical protein
BP2793	1.17542	0.29322	4.08059	4.49223e-05	0.000225508	2.25858	50S ribosomal protein L9
BP2794	1.40498	0.471295	2.89926	0.00374048	0.0119418	2.64813	30S ribosomal protein S18
BP2795	1.11074	0.235646	4.73221	2.22091e-06	1.36466e-05	2.15956	primosomal replication protein N
BP2796	0.21116	0.248842	0.871047	0.383729	0.512715	1.15762	30S ribosomal protein S6
BP2797	3.39586	0.421315	7.95328	1.81637e-15	2.66018e-14	10.5258	GTP cyclohydrolase
BP2798	-0.564019	0.222202	-2.53684	0.0111858	0.0306795	-1.47838	1-deoxy-D-xylulose-5-phosphate synthase
BP2799	-0.567993	0.33611	-1.61646	0.105995	0.189447	-1.48246	geranyltranstransferase
BP2800	1.23838	0.649252	1.98212	0.0474658	0.101133	2.35933	exodeoxyribonuclease VII small subunit
BP2801	1.51791	0.323142	4.68575	2.78934e-06	1.68985e-05	2.86377	transcriptional regulator
BP2802	0.672964	0.44971	1.46807	0.142084	0.240554	1.59434	exported protein
BP2803	-0.875347	0.531997	-1.67449	0.0940344	0.172463	-1.83445	integral membrane protein
BP2804	0.62777	0.259528	2.41856	0.0155822	0.0404573	1.54517	iron-sulfur protein
BP2805	-0.920058	0.78132	-1.08384	0.278434	0.401931	-1.89219	pseudogene
BP2806	-0.635912	0.261232	-2.38301	0.017172	0.0436093	-1.55392	cation transport protein
BP2807	-0.208408	0.451404	-0.347541	0.728185	0.810676	-1.15541	acyl-CoA thioesterase
BP2808	-0.773888	0.788519	-0.903962	0.366016	0.494744	-1.70987	hypothetical protein
BP2809	-0.504933	0.530734	-0.965756	0.334166	0.460777	-1.41906	transcriptional regulator
BP2810	-0.358612	0.301878	-1.18911	0.234396	0.351828	-1.28219	hydrolase
BP2811	4.50555	0.258394	17.2744	7.33778e-67	6.70851e-65	22.7147	long-chain-fatty-acid--CoA ligase
BP2813	-1.16177	0.250727	-4.70991	2.4782e-06	1.51351e-05	-2.23731	inositol monophosphatase
BP2814	-2.33323	0.392046	-5.90508	3.52482e-09	2.97882e-08	-5.03933	pseudogene
BP2815	1.51944	0.199111	7.61722	2.59203e-14	3.46024e-13	2.86681	hypothetical protein
BP2816	1.30405	0.218934	5.96911	2.38558e-09	2.05637e-08	2.46921	methionine ABC transporter ATP-binding protein
BP2818	-0.957376	0.399836	-2.31989	0.0203471	0.0501529	-1.94177	lipoprotein
BP2822	-0.0943174	0.55139	-0.189378	0.849796	0.902977	-1.06756	pseudogene
BP2823	0.499869	0.827309	0.982005	0.326097	0.453223	1.41408	hypothetical protein
BP2824	0.428539	0.454073	0.956544	0.338797	0.466097	1.34587	hypothetical protein
BP2825	1.35708	0.654154	2.26022	0.0238075	0.0568704	2.56165	GntR family transcriptional regulator
BP2826	0.807348	0.586999	1.36459	0.172383	0.278415	1.74999	exported protein
BP2834	1.19488	0.973962	1.223	0.221328	0.338614	2.28926	pseudogene
BP2835	1.99846	0.856377	2.27287	0.0230342	0.0552419	3.99574	ABC transporter substrate-binding protein
BP2837	-0.203555	0.770337	0.267215	0.789304	0.85721	-1.15153	MerR family transcriptional regulator
BP2838	-1.67027	0.576444	-2.92306	0.00346612	0.0111485	-3.18275	hydrolase
BP2839	0.011032	0.248769	0.0436468	0.965186	0.975206	1.00768	exported protein
BP2840	-0.84673	0.320722	-2.64236	0.00823307	0.0237936	-1.79842	TetR family transcriptional regulator
BP2841	-0.410883	0.505433	-0.790163	0.429432	0.556767	-1.3295	short-chain dehydrogenase
BP2842	0.582291	0.821923	0.723855	0.469155	0.591986	1.49722	pseudogene
BP2842A	1.1483	0.813726	1.44605	0.148165	0.248893	2.21653	pseudogene
BP2843	0.402714	0.351444	1.15151	0.249524	0.370661	1.32199	pseudogene
BP2847	1.20203	0.701194	1.7121	0.0868786	0.163107	2.30064	pseudogene
BP2849	-1.30306	0.568491	-2.22895	0.0258173	0.0610429	-2.46752	LysR family transcriptional regulator
BP2850	0.308748	0.272174	1.13944	0.25452	0.375301	1.23863	3-methyl-2-oxobutanoate hydroxymethyltransferase
BP2855	3.34803	0.863128	3.75294	0.000174776	0.000776583	10.1826	membrane transport protein
BP2856	1.82371	0.869185	2.1093	0.0349185	0.0783264	3.53991	hypothetical protein
BP2857	-0.734969	0.513733	-1.28484	0.198849	0.311741	-1.66436	LysR family transcriptional regulator
BP2858	-1.19035	0.401788	-2.94676	0.00321121	0.0104624	-2.28208	aromatic amino acid aminotransferase
BP2859	-0.0917034	0.401796	-0.158216	0.874287	0.91715	-1.06563	hypothetical protein
BP2860	1.26014	0.658473	1.85754	0.0632347	0.126511	2.39518	cation-transporting ATPase
BP2862	0.21666	0.576969	0.409242	0.682362	0.776863	1.16204	hypothetical protein
BP2863	0.663977	0.605665	1.00113	0.316764	0.443336	1.58444	hypothetical protein
BP2864	0.657934	0.559644	1.20389	0.228634	0.346279	1.57782	alcohol dehydrogenase
BP2866	0.0275085	0.493953	0.0251865	0.979906	0.984475	1.01925	pseudogene
BP2868	-0.0454085	0.736687	0.264876	0.791105	0.858857	-1.03198	ABC transporter permease
BP2869	-1.65126	0.306211	-5.37292	7.74705e-08	5.61847e-07	-3.14107	hypothetical protein
BP2870	0.0787755	0.671081	0.182273	0.855368	0.906444	1.05612	acid CoA ligase
BP2873	0.814205	0.798557	1.06153	0.288449	0.411856	1.75833	exported protein
BP2874	-0.596468	0.422953	-1.34924	0.177261	0.285225	-1.51201	riboflavin synthase subunit alpha
BP2875	-0.742249	0.567605	-1.31834	0.187391	0.297469	-1.67278	amidase
BP2878	-0.367155	0.300652	-1.21227	0.22541	0.343597	-1.28981	LysR family transcriptional regulator
BP2882	-1.00257	0.360191	-2.78856	0.00529422	0.0161503	-2.00356	LysR family transcriptional regulator
BP2885	0.251458	0.346877	0.823461	0.410246	0.540251	1.19041	exported protein
BP2886	0.484534	0.352816	1.37739	0.168391	0.274168	1.39913	lipoprotein
BP2887	1.61442	0.297216	5.33351	9.63308e-08	6.88697e-07	3.0619	hypothetical protein
BP2888	0.0996516	0.420095	0.389639	0.696803	0.786184	1.07151	integral membrane protein
BP2889	0.224183	0.270082	0.823144	0.410426	0.540251	1.16812	c'cytochrome
BP2890	-0.0647259	0.219576	-0.269071	0.787875	0.856583	-1.04589	adenylosuccinate lyase
BP2891	1.2104	0.323129	3.73715	0.000186118	0.00082455	2.31401	hypothetical protein
BP2892	1.183	0.22692	5.23855	1.6184e-07	1.13026e-06	2.27048	integral membrane protein
BP2893	-0.257761	0.17364	-1.47955	0.138994	0.23665	-1.19562	tRNA-specific 2-thiouridylase MnmA
BP2894	-0.160261	0.158874	-1.00553	0.314644	0.441767	-1.11749	LysR family transcriptional regulator
BP2895	1.01067	0.524844	1.91355	0.0556781	0.114584	2.01485	exported protein
BP2896	3.10749	0.501344	6.01635	1.7839e-09	1.5691e-08	8.61882	hydrolase
BP2897	4.26515	0.188092	22.6285	2.27109e-113	6.22899e-111	19.2282	NAD(P) transhydrogenase subunit alpha
BP2899	0.27979	0.294246	0.99459	0.319936	0.446667	1.21402	pseudogene
BP2900	-2.29634	0.734032	-3.03091	0.00243815	0.00824653	-4.91209	transcriptional regulator
BP2904	1.66507	0.578881	2.84988	0.00437357	0.0136878	3.17128	glycolate oxidase FAD binding subunit
BP2905	2.24769	0.342468	6.52937	6.60479e-11	6.57646e-10	4.74921	glycolate oxidase subunit
BP2906	0.0708436	0.21791	0.337915	0.735427	0.81513	1.05033	oxidoreductase
BP2907	-0.435548	0.137541	-3.16639	0.00154344	0.00547831	-1.35242	adhesin
BP2908	-0.368676	0.229671	-1.63111	0.102867	0.184804	-1.29117	phospho-2-dehydro-3-deoxyheptonate aldolase
BP2909	-0.342294	0.170933	-2.00375	0.0450965	0.0966994	-1.26777	hypothetical protein
BP2910	1.02925	0.556774	1.84061	0.0656793	0.130193	2.04096	hydrolase
BP2911	1.77695	0.250737	7.01299	2.33274e-12	2.62607e-11	3.42701	DNA-binding protein
BP2913	-0.122333	0.354516	-0.339105	0.734531	0.81513	-1.08849	hypothetical protein
BP2914	0.359257	0.409659	0.91505	0.360165	0.49013	1.28277	RNA polymerase sigma factor
BP2915	2.08725	0.256058	8.12051	4.64223e-16	7.07354e-15	4.24936	exported protein
BP2916	0.32364	0.398981	0.78699	0.431288	0.558213	1.25148	nucleotide-binding protein
BP2918	-0.196922	0.686037	-0.216735	0.828415	0.886287	-1.14625	hypothetical protein
BP2919	-0.852237	0.320335	-2.62186	0.00874516	0.0248907	-1.8053	lipoprotein
BP2920	-0.198763	0.639244	-0.212821	0.831466	0.888606	-1.14771	chromate transport protein
BP2921	-2.08219	0.256502	-8.10967	5.07566e-16	7.6951e-15	-4.23449	exported protein
BP2922	-1.7649	0.262796	-6.73197	1.67381e-11	1.72942e-10	-3.39851	TonB-dependent receptor
BP2923	-1.2332	0.472373	-2.5928	0.00951969	0.0266923	-2.35089	lipoprotein
BP2924	-0.227219	0.189074	-1.2655	0.205692	0.318896	-1.17058	exported protein
BP2925	0.178835	0.161678	1.11207	0.26611	0.388227	1.13197	hypothetical protein
BP2926	-1.62679	0.411746	-3.94483	7.98559e-05	0.000381815	-3.08826	hypothetical protein
BP2927	-1.89663	0.379264	-4.98419	6.22227e-07	4.10778e-06	-3.72344	integral membrane protein
BP2928	-1.11279	0.617131	-1.64765	0.0994242	0.180328	-2.16264	membrane transport protein
BP2929	-1.05942	0.627906	-1.57498	0.115261	0.203003	-2.08409	regulatory protein
BP2930	-0.587002	0.534531	-0.882069	0.37774	0.507183	-1.50212	cytochrome 0 ubiquinol oxidase
BP2931	-0.392011	0.429539	-0.919619	0.357772	0.487442	-1.31222	cytochrome O ubiquinol oxidase
BP2932	-0.193086	0.189831	-1.02133	0.3071	0.433765	-1.14321	ubiquinol oxidase subunit I
BP2933	-0.38082	0.239328	-1.60549	0.108385	0.192712	-1.30208	ubiquinol oxidase polypeptide II
BP2934	0.0387464	0.361921	0.0891629	0.928952	0.953282	1.02722	two component system response regulator
BP2935	0.7801	0.285304	2.79714	0.00515574	0.01584	1.71725	two component system histidine kinase
BP2936	-0.179804	0.145221	-1.21773	0.223327	0.341153	-1.13273	exported protein
BP2937	-1.0673	0.431515	-2.45774	0.0139813	0.0370338	-2.09551	hypothetical protein
BP2938	-1.23488	0.265724	-4.64372	3.42187e-06	2.03625e-05	-2.35361	pseudogene
BP2939	-1.87199	0.199027	-9.38795	6.1178e-21	1.35716e-19	-3.66037	LysR family transcriptional regulator
BP2940	-2.28121	0.590173	-3.81008	0.000138922	0.000631216	-4.86086	integral membrane protein
BP2942	-2.34295	0.751754	-2.86763	0.00413562	0.0130378	-5.07341	LysR family transcriptional regulator
BP2943	0.356256	0.637027	0.568277	0.569847	0.675266	1.2801	exported protein
BP2946	-1.66105	0.447587	-3.54585	0.000391346	0.00162406	-3.16246	ArsR family transcriptional regulator
BP2948	-1.57973	0.232046	-6.80033	1.04379e-11	1.09725e-10	-2.98914	riboflavin-specific deaminase
BP2949	-0.797377	0.633919	-1.05954	0.289354	0.412562	-1.73794	hypothetical protein
BP2951	-0.155316	0.209245	-0.745682	0.455859	0.580701	-1.11367	transcriptional regulator NrdR
BP2952	0.244167	0.191418	1.27075	0.203816	0.31689	1.18441	serine hydroxymethyltransferase
BP2953	-0.859802	0.224236	-3.81707	0.000135044	0.000615451	-1.81479	hypothetical protein
BP2954	0.102352	0.30371	0.330304	0.74117	0.819989	1.07352	tyrosine--tRNA ligase
BP2956	0.621342	0.343741	1.79257	0.0730419	0.141989	1.53831	hypothetical protein
BP2958	-0.522287	0.190996	-2.73753	0.00619026	0.0186622	-1.43623	iron-sulfur cluster insertion protein ErpA
[truncated: 1,017 more rows]

## Sheet: FC > 1, p 0,05
GeneID	log2FoldChange	padj	Annotation
BP0002	1.05562	0.0120603	rRNA small subunit methyltransferase G
BP0014	2.76787	2.39896e-80	50S ribosomal protein L7/L12
BP0022	-1.1986	0.00414745	two component system response regulator
BP0028	1.16877	0.00523914	transcriptional regulator
BP0037	1.58685	3.28143e-07	hypothetical protein
BP0039	1.60928	3.10263e-11	peptide deformylase
BP0042	-2.41721	0.0246145	pseudogene
BP0043	-1.68204	0.000232046	exported protein
BP0046	-1.50784	4.75609e-05	pseudogene
BP0047	-1.15447	0.0465801	homoserine O-acetyltransferase
BP0050	2.24118	0.00033933	muropeptide transporter
BP0051	2.31688	2.78972e-11	pseudogene
BP0063	5.46904	2.83311e-57	hypothetical protein
BP0064	7.10608	2.40117e-101	hypothetical protein
BP0065	5.22192	7.19667e-21	ferredoxin
BP0066	2.6198	2.0597e-06	oxidoreductase
BP0067	3.17167	0.00246729	integral membrane protein
BP0068	4.30951	1.85487e-08	pseudogene
BP0069	2.61542	1.50516e-09	exported protein
BP0070	2.10962	0.000453545	pseudogene
BP0072	3.7722	1.50247e-24	transposase
BP0073	1.80527	9.883e-05	pseudogene
BP0074	2.29948	1.70839e-72	chaperone protein HtpG
BP0093	1.94748	9.87784e-10	oxidoreductase
BP0094	-1.52815	0.000130525	heptosyltransferase
BP0095	-1.54863	2.25609e-06	3-deoxy-D-manno-octulosonic-acid transferase
BP0097	-1.59738	0.00204522	pantothenate kinase
BP0098	-1.6617	6.773e-08	biotin--protein ligase
BP0101	-1.529	0.0133536	pseudogene
BP0101A	-1.59753	0.00318325	exported protein
BP0105	1.258	0.0420648	octanoyltransferase
BP0130	1.4456	6.06388e-14	amidase
BP0132	-1.06217	0.000267883	membrane protein
BP0133	-1.41694	5.28207e-07	RNA polymerase sigma-54 factor
BP0135	1.53522	5.35791e-07	LysR family transcriptional regulator
BP0149	2.60989	3.40115e-08	transcriptional regulator
BP0152	-1.60715	0.00955226	hypothetical protein
BP0154	1.87351	4.14743e-05	LysR family transcriptional regulator
BP0161	-1.1838	0.0159546	ubiquinone/menaquinone biosynthesis C-methyltransferase
BP0163	-1.65422	6.46937e-08	hypothetical protein
BP0170	-1.23843	2.20002e-06	ATP-dependent RNA helicase
BP0177	-1.11553	6.1115e-05	lipoprotein
BP0178	-1.49454	0.00030415	lipoprotein
BP0180	-1.55552	7.04048e-14	methionine--tRNA ligase
BP0188	2.19129	0.000103546	pseudogene
BP0189	1.94642	3.47917e-14	hypothetical protein
BP0195	-1.8002	5.19749e-18	glycine cleavage system aminomethyltransferase
BP0196	-1.02605	0.00588671	glycine cleavage system protein H
BP0197	-1.68906	2.25941e-21	glycine dehydrogenase
BP0213	-1.52539	0.0333938	acetyltransferase
BP0217	2.35802	9.40846e-18	3-hydroxybutyryl-CoA dehydrogenase
BP0219	-2.43638	0.0183734	short-chain dehydrogenase
BP0225	-2.00857	0.00317308	3-oxoadipate enol-lactonase
BP0230	3.84609	3.29388e-09	pseudogene
BP0231	3.35539	6.51015e-15	4-carboxymuconolactone decarboxylase
BP0234	2.09373	0.0169412	C4-dicarboxylate ABC transporter substrate-binding protein
BP0235	4.50053	9.51835e-11	membrane protein
BP0238	-1.32462	0.0258066	2-amino-4-hydroxy-6-hydroxymethyldihydropteridine pyrophosphokinase
BP0242	-1.60487	2.53481e-16	phosphoribosylformylglycinamidine cyclo-ligase
BP0243	-1.16554	0.0218233	tRNA dimethylallyltransferase
BP0245	-1.4403	0.0085669	membrane protein
BP0251	-1.56741	0.0276062	LysR family transcriptional regulator
BP0252	-1.01643	5.34797e-05	gamma-glutamyltranspeptidase
BP0255	2.39605	3.45577e-12	pseudogene
BP0262	-1.352	3.87607e-05	ABC transporter ATP-binding protein
BP0263	-2.09226	4.23999e-11	ABC transporter ATP-binding protein
BP0265	2.00706	0.00121429	pseudogene
BP0282	-1.66566	0.0221245	regulatory protein
BP0291	1.31047	0.025509	LysR family transcriptional regulator
BP0292	2.6544	1.39216e-24	pseudogene
BP0301	1.67505	1.70328e-07	ABC transporter substrate-binding protein
BP0314	1.24063	0.00875267	hypothetical protein
BP0322	-1.50012	0.00656537	dihydroorotase
BP0334	-1.58785	0.0199064	exported protein
BP0336	-1.45894	1.30618e-05	pseudogene
BP0337	-1.21614	0.000448708	exported protein
BP0342	-1.98014	7.31097e-05	hypothetical protein
BP0351	1.8376	0.0341193	ferredoxin
BP0363	-1.27099	0.00109714	extracellular solute-binding protein
BP0367	-1.9913	0.00176146	membrane protein
BP0375	-1.06269	0.00329143	cell shape-determining protein MreC
BP0377	1.68938	6.99812e-09	penicillin-binding protein 2
BP0378	-1.09397	0.0307701	rod shape-determining protein
BP0385	1.79758	2.30695e-10	exported protein
BP0390	-2.20849	3.11732e-10	tetrapyrrole methylase
BP0405	4.12918	1.76246e-49	membrane protein
BP0410	3.21663	1.52279e-62	universal stress protein
BP0414	-1.09919	0.0158748	Mg(2+) transporter
BP0420	-1.11282	0.0491899	acyl-CoA dehydrogenase
BP0422	-2.95017	0.00184841	thiolase
BP0436	4.01347	4.77578e-05	hypothetical protein
BP0440	2.50635	7.74003e-11	pseudogene
BP0442	1.23263	1.50591e-11	metallo-beta-lactamase family protein
BP0450	-1.85322	0.0320998	hypothetical protein
BP0451	-1.36909	9.25104e-08	acetylornithine aminotransferase
BP0459	1.65405	8.58663e-17	membrane protein
BP0460	3.29485	1.25451e-87	DNA topoisomerase III
BP0461	1.36245	0.000521548	exported protein
BP0464	-1.14049	0.0445072	gluconate 5-dehydrogenase
BP0465	2.42299	7.92702e-17	aldehyde dehydrogenase
BP0466	2.84408	1.74889e-11	3-ketoacyl-ACP reductase
BP0470	3.85959	1.17493e-17	hypothetical protein
BP0483	-1.20594	0.0126053	AraC family transcriptional regulator
BP0487	-1.73262	0.0162486	amidase
BP0489	1.05525	1.13687e-13	DNA gyrase subunit B
BP0490	1.38834	3.87254e-14	DNA polymerase III subunit beta
BP0494	-1.96473	0.00569618	membrane protein insertion efficiency factor
BP0502	2.35363	3.61317e-22	integrase
BP0504	2.49671	0.0206453	hypothetical protein
BP0513	1.42337	4.67028e-06	hypothetical protein
BP0515	2.76576	1.09778e-13	hypothetical protein
BP0524	-1.78953	7.1998e-10	pseudogene
BP0534	2.61605	0.000314388	enoyl-CoA hydratase/isomerase
BP0535	4.42573	5.29826e-71	carboxymuconolactone decarboxylase
BP0536	3.35362	5.09048e-27	pseudogene
BP0551	-1.2758	0.000110447	methionyl-tRNA formyltransferase
BP0569	-1.95572	4.82865e-07	16S rRNA (cytosine(967)-C(5))-methyltransferase
BP0571	3.38091	7.4292e-51	two component system sensor histidine kinase
BP0572	2.21314	7.41097e-33	two component system response regulator
BP0577	-1.85204	3.39727e-05	hypothetical protein
BP0590	-2.00033	0.000294768	oxidoreductase large subunit
BP0599	-1.86608	0.00020223	hypothetical protein
BP0612	1.4659	2.28705e-06	exported protein
BP0622	1.45639	0.0459566	leu/Ile/val-binding protein
BP0624	1.91896	2.08224e-11	substrate-CoA ligase
BP0625	2.93323	2.01311e-09	acyl-CoA dehydrogenase
BP0629	2.35268	0.000613033	pyruvate dehydrogenase component E1 subunit alpha
BP0630	3.59479	2.2184e-30	transcriptional regulator
BP0634	3.01395	0.00030033	acyl-CoA dehydrogenase
BP0640	1.5951	0.00955226	acyl-CoA dehydrogenase
BP0653	2.73804	6.9863e-11	acyl-CoA dehydrogenase
BP0659	-1.54662	0.0146573	zinc-binding dehydrogenase
BP0662	1.96728	3.16153e-08	enoyl-CoA hydratase
BP0663	3.53456	1.10847e-87	hypothetical protein
BP0692	-1.0608	0.0446429	cytochrome C
BP0696	1.34697	8.03428e-06	pseudogene
BP0697	1.16348	0.000270242	ABC transporter ATP-binding protein
BP0698	3.42368	3.83697e-54	exported protein
BP0699	4.04412	3.44544e-137	exported protein
BP0708	-1.31767	0.0192447	membrane protein
BP0710	-1.20502	0.000894388	endonuclease/exonuclease/phosphatase family protein
BP0721	1.22211	0.000375174	aminotransferase
BP0726	1.6948	2.571e-09	peptide ABC transporter substrate-binding protein
BP0731	1.03628	0.0024771	carboxynorspermidine/carboxyspermidine decarboxylase
BP0744	1.08912	1.12793e-05	transcriptional regulator
BP0748	2.47336	1.1368e-23	50S ribosomal protein L27
BP0749	3.77076	5.91237e-67	50S ribosomal protein L21
BP0751	2.08838	6.49438e-16	octaprenyl-diphosphate synthase
BP0764	1.17332	0.0367502	LysR family transcriptional regulator
BP0765	2.26159	0.00396191	extracellular solute-binding protein
BP0773	2.3239	0.0383246	acetolactate synthase large subunit
BP0793	1.03377	0.000876026	lipoprotein
BP0794	1.64247	0.000132525	30S ribosomal protein S15
BP0795	2.15664	4.78765e-39	polyribonucleotide nucleotidyltransferase
BP0800	4.84959	3.91681e-30	zinc-binding dehydrogenase
BP0801	1.34812	1.67699e-05	triosephosphate isomerase
BP0805	1.26872	0.00990743	transcriptional regulator
BP0806	1.66016	5.50663e-07	methylaspartate ammonia-lyase
BP0814	3.38563	7.6815e-19	LysR family transcriptional regulator
BP0815	1.23764	0.0249161	cystathionine beta-lyase
BP0816	3.98925	8.04555e-09	hypothetical protein
BP0818	1.63591	0.000534529	hypothetical protein
BP0821	-1.12285	0.0488628	hydantoin utilization protein B
BP0828	4.16264	2.06765e-07	HlyD family secretion protein
BP0832	1.80739	0.0140321	LysR family transcriptional regulator
BP0845	1.11032	2.19212e-07	NADH-quinone oxidoreductase subunit E
BP0847	-1.45104	1.83584e-15	NADH-quinone oxidoreductase subunit G
BP0850	1.90868	4.35022e-16	NADH-quinone oxidoreductase subunit J
BP0855	2.9805	2.01218e-08	membrane protein
BP0858	1.70512	0.000142609	GnaT-family acetyltransferase
BP0865	-1.72129	0.00106724	2-C-methyl-D-erythritol 4-phosphate cytidylyltransferase
BP0873	1.4467	9.68336e-05	thiopurine S-methyltransferase
BP0892	2.18456	1.1846e-05	hypothetical protein
BP0895	2.87273	0.00836132	hypothetical protein
BP0906	-1.29098	3.09503e-05	peptidase
BP0909	1.64763	6.49572e-12	DNA polymerase IV
BP0912	3.16279	1.54753e-05	pseudogene
BP0913	2.26136	0.0163495	exported protein
BP0915	3.46848	3.39009e-10	binding-protein-dependent transport system inner membrane protein
BP0916	3.1308	4.43327e-09	pseudogene
BP0924	1.92689	3.05097e-09	transcriptional regulator
BP0928	2.19601	7.12115e-17	LysR family transcriptional regulator
BP0935	1.97709	0.0473021	exported protein
BP0936	2.49411	0.000954231	LysR family transcriptional regulator
BP0943	1.21592	1.11295e-15	outer membrane protein A
BP0944	1.30422	1.44773e-19	DNA gyrase subunit A
BP0948	-1.44346	2.83425e-11	3-phosphoshikimate 1-carboxyvinyltransferase
BP0955	-1.37861	2.38614e-09	ADP-L-glycero-D-mannoheptose-6-epimerase
BP0956	-1.71738	0.000430443	hypothetical protein
BP0960	5.6762	9.83833e-77	histone deacetylase family protein
BP0961	3.21562	8.84154e-150	electron transfer flavoprotein subunit beta
BP0964	2.26544	2.31487e-32	acyl-CoA dehydrogenase
BP0972	-1.48584	3.39864e-07	hypothetical protein
BP0973	-1.19842	1.8276e-05	membrane protein
BP0975	1.39964	7.12782e-10	50S ribosomal protein L19
BP0981	-2.17149	0.00329575	chorismate pyruvate-lyase
BP0982	1.27912	0.000144264	RNA pseudouridylate synthase
BP0984	2.79105	3.80794e-20	pseudogene
BP0989	-1.28159	5.16316e-07	oligopeptidase A
BP1001	-1.36499	2.20568e-08	phosphoglycerate kinase
BP1004	-1.09357	0.0030871	phosphate acetyltransferase
BP1012	-1.33754	0.0257659	hypothetical protein
BP1042	-1.42013	0.0100532	pseudogene
BP1047	1.32751	2.94811e-06	secreted protein
BP1052	3.40335	1.29387e-25	uracil phosphoribosyltransferase
BP1055	-1.01	0.0200856	siroheme synthase
BP1062	-2.26209	0.00145595	aminotransferase
BP1063	-1.38747	2.09707e-05	hypothetical protein
BP1065	-1.25446	0.0022968	pseudogene
BP1075	-1.09845	3.311e-07	phosphoglucosamine mutase
BP1076	-1.55749	7.81097e-12	dihydropteroate synthase
BP1078	1.32136	1.97761e-06	rRNA large subunit methyltransferase E
BP1087	2.5102	2.93231e-16	hypothetical protein
BP1088	1.25023	2.30954e-05	membrane protein
BP1102	-1.09614	0.000332364	lysine--tRNA ligase
BP1104	1.16991	3.03883e-10	peptide chain release factor 2
BP1110	2.86502	0.000725991	serine protease
BP1113	-1.7319	1.04207e-15	pseudogene
BP1115	-1.15725	0.0072957	hydrolase
BP1116	-1.58547	2.52609e-17	hypothetical protein
BP1117	1.94273	1.46831e-10	transcription elongation factor GreB
BP1119	1.10099	0.0301681	serotype 2 fimbrial subunit
BP1144	-1.08701	5.76513e-10	transcription accessory protein
BP1145	-1.22378	1.76013e-05	ATP-dependent helicase
BP1150	1.33685	9.8351e-05	acetoacetyl-CoA reductase
BP1151	1.52737	6.00611e-05	hypothetical protein
BP1166	-1.89611	4.75609e-05	muramoyltetrapeptide carboxypeptidase
BP1175	-1.39574	8.07418e-09	exported protein
BP1180	1.12543	0.000661555	LysR family transcriptional regulator
BP1186	-1.21686	0.0417779	hypothetical protein
BP1188A	-1.91226	0.00663727	hypothetical protein
BP1189	-1.1323	0.000223613	lipoprotein
BP1198	2.36248	1.1631e-31	chaperone protein ClpB
BP1202	-1.09416	0.00770107	TetR family transcriptional regulator
BP1212	3.30652	0.00126482	exported protein
BP1214	-1.49498	0.00817785	ABC transporter ATP-binding protein
BP1218	-1.4899	0.000832592	exported protein
BP1219	-1.22307	0.0111485	phytoene synthase
BP1222	-1.62895	1.26287e-06	short chain dehydrogenase
BP1226	-1.84701	1.47972e-06	hypothetical protein
BP1232	1.46078	1.20274e-08	50S ribosomal protein L31 type B
BP1239	2.15747	1.29924e-07	hypothetical protein
BP1244	-2.08313	3.4204e-37	23S rRNA pseudouridylate synthase B
BP1247	1.70984	2.93491e-29	translation initiation factor IF-2
BP1251	-1.38607	0.00318325	toxin
BP1263	2.18355	2.91525e-19	thioredoxin 1
BP1265	-1.12013	0.0200856	membrane protein
BP1273	2.03178	0.0202781	ABC transporter ATP-binding protein
BP1280	-1.07115	0.000690408	pyrroline-5-carboxylate reductase
BP1281	1.2263	1.55706e-07	sn-glycerol-3-phosphate ABC transporter substrate-binding protein UgpB
BP1285	2.75985	6.21044e-74	leu/Ile/val-binding protein
BP1290	-1.32984	1.09199e-10	hypothetical protein
BP1291	-1.12814	0.00233296	hypothetical protein
BP1312	1.59249	6.12746e-10	pseudogene
BP1319	-1.35691	1.60116e-07	GntR family transcriptional regulator
BP1342	-2.19832	0.00409176	hypothetical protein
BP1343	-2.42749	0.00897499	pseudogene
BP1344	-1.52386	0.0310478	autotransporter
BP1348	-1.25648	0.0241429	citrate lyase subunit beta
BP1358	4.17934	4.73137e-38	exported protein
BP1359	1.73224	5.96251e-14	mandelate racemase
BP1402	4.08397	1.77894e-05	flagellar motor switch protein FliG
BP1413	-1.31833	7.08613e-07	hypothetical protein
BP1420	1.20994	4.60009e-08	elongation factor Ts
BP1430	2.56025	1.40959e-21	3-hydroxymyristoyl-ACP dehydratase
BP1433	-1.37285	0.0389677	ribonuclease HII
BP1436	1.21774	5.67535e-27	phosphoenolpyruvate synthase
BP1437	-1.55856	0.00721341	glutamine amidotransferase
BP1443	-1.51689	0.0286392	hypothetical protein
BP1445	1.68072	1.27389e-07	acyl-CoA dehydrogenase
BP1449	-1.15647	0.0469661	membrane protein
BP1460	1.81044	0.0027715	pseudogene
BP1468	1.29419	0.000491138	hypothetical protein
BP1473	1.69289	0.0103737	pseudogene
BP1483	-1.72018	3.00609e-06	3-isopropylmalate dehydrogenase
BP1485	-1.92663	2.61992e-21	membrane protein
BP1487	1.55384	5.5317e-08	ABC transporter substrate-binding protein
BP1490	1.12422	0.0318261	N-(5'-phosphoribosyl)anthranilate isomerase
BP1499	-1.18294	3.05796e-06	glutathione synthetase
BP1506	1.01179	3.22457e-07	amino acid ABC transporter substrate-binding protein
BP1507	1.8796	0.000850794	extracellular solute-binding protein
BP1528	-1.7493	2.31171e-05	hypothetical protein
BP1530	1.36908	0.0147364	transcriptional regulator
BP1531	1.83635	2.6602e-08	arginase
BP1532	2.55767	5.16316e-07	amino acid-binding periplasmic protein
BP1533	1.73869	0.0434417	binding-protein-dependent transport system inner membrane protein
BP1534	1.60642	0.0227881	ABC transporter ATP-binding protein
BP1535	-1.44685	0.000997519	hypothetical protein
BP1540	-1.02799	0.00375831	tyrosine recombinase XerD
BP1553	1.92298	0.0469661	hypothetical protein
BP1559	-1.18211	0.0102321	pseudogene
BP1573	2.24962	1.35554e-25	glutamine ABC transporter substrate-binding protein
BP1574	1.73427	2.27137e-05	glutamine ABC transporter permease
BP1576	-1.25409	2.76929e-13	guanosine-3'5'-bis(diphosphate) 3'-pyrophosphohydrolase
BP1581	2.7074	4.78324e-18	oxidoreductase
BP1582	-1.3465	0.000686131	exported protein
BP1590	1.84409	2.81935e-18	transcriptional regulator
BP1601	1.10176	0.000147951	hypothetical protein
BP1615	1.19015	0.0145617	aldehyde dehydrogenase
BP1618	-2.38064	7.71032e-17	pseudogene
BP1619	-3.37243	1.44896e-15	hypothetical protein
BP1626	-2.41563	0.0108563	capsular polysaccharide biosynthesis protein
BP1631	-1.63642	0.0407425	capsular polysaccharide export protein
BP1635	3.02312	0.00249842	arylsulfatase
BP1645	-2.14042	0.0452543	short-chain dehydrogenase
BP1657	1.79439	0.0198254	hypothetical protein
BP1662	2.05515	2.09925e-11	DNA-binding protein
BP1663	2.43748	1.30215e-07	conserved hypothetical protein
BP1684	3.34553	3.98655e-25	pseudogene
BP1685	1.26904	0.00675325	exported protein
BP1698	-1.48744	0.0207963	exported protein
BP1700	1.62375	0.0001416	tRNA-specific adenosine deaminase
BP1701	2.2418	8.78476e-10	muramoyltetrapeptide carboxypeptidase
BP1703	-1.71856	0.0350234	membrane protein
BP1713	-1.23159	0.0471405	thioredoxin 2
BP1728	1.28853	0.0174263	glutaredoxin
BP1729	-1.26397	0.0388504	pyridine nucleotide-disulfide oxidoreductase
BP1736	2.75871	3.39206e-15	exported protein
BP1737	2.3517	0.00404602	membrane protein
BP1738	1.48432	7.21713e-08	hypothetical protein
BP1746	-1.75243	7.6677e-12	peptidoglycan-binding protein
BP1749	1.40809	0.000385928	AsnC family transcriptional regulator
BP1751	2.46335	1.73177e-18	bifunctional phosphopantothenoylcysteine decarboxylase/phosphopantothenate synthase
BP1758	1.41309	4.62639e-16	fatty acid desaturase
BP1766	1.96774	0.00466107	exported protein
BP1769	1.19819	0.00355278	hypothetical protein
BP1772	2.82798	9.07135e-23	cold shock-like protein
BP1777	2.88172	4.08549e-75	Lon protease
BP1793	1.06439	0.0133536	pseudogene
BP1812	-2.00165	0.000270242	hypothetical protein
BP1813	-2.19232	0.0107116	pyridoxal phosphate biosynthetic protein
BP1814	-2.79292	7.25405e-05	GntR family transcriptional regulator
BP1822	7.25593	7.92702e-17	hypothetical protein
BP1837	-1.95651	0.0198391	hypothetical protein
BP1842	-1.37817	4.63043e-05	class-V aminotransferase
BP1843	-1.18637	0.0149106	hypothetical protein
BP1847	-1.18609	0.000201409	thymidylate kinase
BP1877	1.09604	4.60747e-13	virulence sensor protein BvgS
BP1880	1.33939	1.29402e-15	pseudogene
BP1884	1.13333	6.61988e-10	filamentous hemagglutinin transporter protein FhaC
BP1887	2.35067	4.393e-13	exported protein
BP1895	-1.29813	2.08082e-13	5-oxoprolinase
BP1900	1.82477	0.00694472	exported protein
BP1901	5.49032	2.61275e-25	methyltransferase
BP1912	-1.43146	0.0439186	tRNA(Ile)-lysidine synthase
BP1913	1.1978	3.93202e-13	aspartate kinase
BP1924	2.36847	9.88409e-12	TetR family transcriptional regulator
BP1944	3.17624	0.000234561	hemin storage protein
BP1947	2.1701	0.0251587	transposase
BP1948	1.39389	0.00399666	branched-chain amino acid ABC transporter substrate-binding protein
BP1961	1.6644	0.000270242	flavocytochrome
BP1965	4.40137	2.97882e-08	exported protein
BP1986	-1.55677	2.74487e-11	ABC transporter ATP-binding protein
BP2005	1.06154	0.0241322	lipoprotein
BP2010	1.35703	1.58032e-14	elongation factor P
BP2014	1.96543	2.45938e-21	aconitate hydratase
BP2024	1.89841	0.000832721	hypothetical protein
BP2028	2.56449	0.00123845	exported protein
BP2050	5.85622	1.26069e-07	50S ribosomal protein L33
BP2051	4.74584	2.19851e-76	50S ribosomal protein L28
BP2058	-1.19628	5.45408e-11	tautomerase
BP2059	-1.59145	5.47542e-16	beta-ketothiolase
BP2060	-1.08116	0.0428264	hypothetical protein
BP2062	-1.53084	0.0342101	malonyl-CoA decarboxylase
BP2066	2.37778	0.00163006	exported protein
BP2068	1.57294	4.64936e-09	exported protein
BP2078	-1.5814	1.06236e-10	pyridoxine 5'-phosphate synthase
BP2080	1.13688	0.00638172	beta-hexosaminidase
BP2082	3.31614	1.04826e-10	CDP-diacylglycerol--glycerol-3-phosphate 3-phosphatidyltransferase
BP2083	1.69029	0.0179687	pseudogene
BP2085	2.73556	9.65387e-21	isocitrate lyase
BP2090	2.32113	0.0113858	ABC transporter substrate-binding protein
BP2091	2.2346	0.00175463	dioxygenase hydroxylase large subunit
BP2103	2.12933	3.51368e-06	exported protein
BP2110	2.2452	4.43038e-07	exodeoxyribonuclease III
BP2129	-1.70694	0.0352353	AraC family transcriptional regulator
BP2132	3.64078	8.00619e-17	hypothetical protein
BP2133	1.49997	0.0436583	transmembrane efflux protein
BP2147	-1.09173	0.00662739	exported protein
BP2158	2.23216	6.13526e-06	sigma-54-dependent transcriptional regulator
BP2164	-1.06606	0.0296443	8-amino-7-oxononanoate synthase
BP2168	1.53452	0.00821823	outer membrane protein
BP2169	1.22009	1.94434e-08	pseudogene
BP2171	2.02809	0.000951489	cytochrome C oxidase subunit CcoQ
BP2183	2.67694	1.1006e-19	hypothetical protein
BP2190	1.76883	5.08756e-23	inner membrane-anchored protein HflC
BP2191	4.07696	9.2312e-56	membrane protein
BP2192	1.97674	7.30704e-26	GTPase HflX
BP2193	2.8678	1.08363e-18	RNA-binding protein Hfq
BP2196	-1.0413	3.32019e-07	outer membrane protein assembly factor BamB
BP2198	1.18379	2.94755e-08	histidine--tRNA ligase
BP2219	1.20518	0.00407115	cell surface protein
BP2222	1.7622	1.14137e-14	hypothetical protein
BP2224	1.90034	2.93346e-13	autotransporter
BP2226	1.12263	4.19876e-12	anti-sigma factor antagonist
BP2230	1.37182	0.000508724	regulator
BP2237	1.22048	6.492e-08	SctU family type III secretion system export apparatus subunit BscU
BP2243	1.03797	2.6501e-13	hypothetical protein BscP
BP2245	1.8961	9.30226e-20	SctN family type III secretion system ATPase BscN
BP2246	3.37187	1.39111e-71	SctL family type III secretion system stator protein BscL
BP2247	1.03963	0.0247317	type III secretion system sorting platform protein BscK
BP2263	2.44318	1.06253e-18	hypothetical protein BscE
BP2264	1.20258	6.56712e-07	type III secretion protein
BP2271	4.12524	6.5864e-12	regulatory lipoprotein
BP2280	-2.31512	8.61236e-06	sulfurtransferase
BP2283	1.87799	2.87645e-12	quinone oxidoreductase
BP2291	1.99233	3.16963e-07	tartrate dehydrogenase
BP2301	-1.55414	0.0390591	allantoate amidohydrolase
BP2306	-1.14837	0.0010275	sodium:alanine symporter
BP2308	1.0674	1.2137e-09	transcriptional regulator
BP2319	1.52697	0.00192706	transcriptional regulator
BP2320	-2.00055	0.00488677	inner membrane efflux protein
BP2325	-1.26148	0.000386291	transferase
BP2328	-1.24199	1.56303e-06	transferase
BP2329	3.29816	6.98779e-20	transferase
BP2331	-1.00476	0.00826044	transferase
BP2337	-1.46596	0.00841742	phospholipase
BP2342	1.9377	0.000149474	hypothetical protein
BP2343	-1.50836	0.0324566	3-methyladenine DNA glycosylase
BP2349	-1.68491	0.00310841	3-deoxy-D-manno-octulosonic acid kinase
BP2352	4.74537	8.40896e-61	C4-dicarboxylate ABC transporter substrate-binding protein
BP2373	1.02039	0.0219331	hypothetical protein
BP2374	3.79369	1.4742e-132	hypothetical protein
BP2388	1.13229	9.07684e-05	2-dehydro-3-deoxyphosphooctonate aldolase
BP2389	1.23279	5.7665e-15	CTP synthetase
BP2392	-1.09146	0.0153915	pseudogene
BP2400	3.55519	7.60477e-33	coenzyme A transferase subunit
BP2401	2.31391	1.6003e-24	pseudogene
BP2402	1.44153	0.0484424	hypothetical protein
BP2403	1.49126	7.25415e-11	electron transfer flavoprotein-ubiquinone oxidoreductase
BP2408	-1.62829	0.0409713	integral membrane protein
BP2412	2.32264	5.17445e-40	pseudogene
BP2418	3.56346	7.521e-23	ABC transporter substrate-binding protein
BP2420	-1.00552	0.00732948	integral membrane protein
BP2421	-1.2801	1.78515e-07	cytosol aminopeptidase
BP2423	1.69021	0.014725	hypothetical protein
BP2424	4.36061	5.98244e-56	integral membrane protein
BP2425	2.30346	0.0394627	exported protein
BP2430	1.01238	0.000871609	GTP-binding protein Era
BP2432	1.9333	2.6384e-08	signal peptidase I
BP2435	1.27887	1.15612e-05	sigma factor regulatory protein
BP2437	2.40326	1.19655e-11	RNA polymerase sigma factor RpoE
BP2440	1.59104	7.6688e-13	acyl carrier protein
BP2442	-1.42971	2.69133e-06	malonyl CoA-acyl carrier protein transacylase
BP2445	1.10103	0.00210365	50S ribosomal protein L32
BP2446	1.34495	3.69559e-12	hypothetical protein
BP2448	-1.18469	0.0306409	hypothetical protein
BP2473	1.06111	4.11451e-10	cell division protein
BP2475	-1.31195	0.0220011	hypothetical protein
BP2478	1.01313	0.0378408	membrane transport protein
BP2483	-1.41932	0.0465272	two component system sensor histidine kinase
BP2498	1.03125	1.11699e-08	chaperone protein DnaJ
BP2507	3.28496	1.77726e-47	ferric ion uptake regulator
BP2508	1.27894	6.54092e-07	Outer membrane protein assembly factor BamE
BP2510	1.23669	0.00469495	UDP-N-acetylenolpyruvoylglucosamine reductase
BP2523	3.11746	0.00194863	exported protein
BP2534	-1.24045	1.08241e-09	exported protein
BP2536	-1.33102	1.0053e-05	uroporphyrinogen-III synthase
BP2537	-1.51015	3.25295e-12	porphobilinogen deaminase
BP2539	2.42106	9.79796e-10	integral membrane protein
BP2540	1.44097	1.91193e-18	succinyl-CoA ligase subunit alpha
BP2544	1.48942	0.0246145	transcriptional regulatory protein
BP2549	2.22819	1.5939e-09	sugar transport protein
BP2560	4.04606	2.89474e-44	exported protein
BP2565	1.33437	0.000268613	entericidin A anti-toxin
BP2571	-1.34882	0.000227974	transcriptional regulatory protein
BP2574	3.04308	5.49211e-28	phenylalanine--tRNA ligase subunit alpha
BP2575	3.35356	4.28891e-25	50S ribosomal protein L20
BP2576	6.2521	4.73384e-214	50S ribosomal protein L35
BP2581	1.68158	8.01635e-08	hypothetical protein
BP2589	-1.90124	0.0010759	DNA-binding protein
BP2595	1.88173	0.00960591	pseudogene
BP2604	1.04837	0.0270456	LysR family transcriptional regulator
BP2615	1.90437	0.00447026	ABC transporter ATP-binding protein
BP2616	1.75939	0.000290156	ABC transporter substrate-binding protein
BP2618	1.36215	0.00311866	transcriptional regulator
BP2622	1.62439	6.4397e-07	HipA-like protein
BP2626	-1.18123	0.00886783	hypothetical protein
BP2634	1.06911	0.0002355	pseudogene
BP2638	2.48182	1.03753e-06	exported protein
BP2639	1.89902	0.0267001	integral membrane protein
BP2642A	4.75173	3.66972e-12	pseudogene
BP2643	2.30556	0.0104966	glycerol-3-phosphate regulon repressor protein
BP2649	1.26213	0.00187297	hypothetical protein
BP2653	1.38237	0.0241322	exported protein
BP2670	1.73854	0.0161427	membrane permease
BP2671	2.9142	1.6229e-13	exported protein
BP2675	2.77631	8.04615e-06	phenylacetate-coenzyme A ligase
BP2676	4.0892	5.73286e-09	phenylacetic acid degradation protein
BP2677	2.29502	0.000154596	2-(12-epoxy-12-dihydrophenyl)acetyl-CoA isomerase
BP2693	2.13445	4.42581e-10	gamma-glutamyltranspeptidase
BP2705	3.37262	1.74021e-40	molybdenum-binding protein
BP2713	-1.44766	9.57195e-05	hydrolase
BP2716	-1.2579	0.000739123	membrane transport protein
BP2717	-1.044	0.037049	exported protein
BP2726	-1.0064	0.0321407	oxidoreductase
BP2735	2.21463	3.10049e-11	hypothetical protein
BP2738	1.5382	1.44182e-28	autotransporter
BP2754	-1.26655	2.69639e-12	penicillin-binding protein
BP2755	3.3203	6.50917e-47	exported protein
BP2756	4.31084	5.14128e-47	ATP-dependent Clp protease adaptor protein ClpS
BP2757	4.79831	1.46831e-10	cold-shock protein
BP2760	-1.6321	1.1757e-05	chloride-channel protein
BP2766	-1.79128	9.92802e-06	tetraacyldisaccharide 4'-kinase
BP2772	1.6632	7.55923e-05	membrane protein
BP2773	1.00986	2.3429e-06	30S ribosomal protein S20
BP2782	1.6857	5.37756e-06	lipoprotein
BP2793	1.17542	0.000225508	50S ribosomal protein L9
BP2794	1.40498	0.0119418	30S ribosomal protein S18
BP2795	1.11074	1.36466e-05	primosomal replication protein N
BP2797	3.39586	2.66018e-14	GTP cyclohydrolase
BP2801	1.51791	1.68985e-05	transcriptional regulator
BP2811	4.50555	6.70851e-65	long-chain-fatty-acid--CoA ligase
BP2813	-1.16177	1.51351e-05	inositol monophosphatase
BP2814	-2.33323	2.97882e-08	pseudogene
BP2815	1.51944	3.46024e-13	hypothetical protein
BP2816	1.30405	2.05637e-08	methionine ABC transporter ATP-binding protein
BP2838	-1.67027	0.0111485	hydrolase
BP2855	3.34803	0.000776583	membrane transport protein
BP2858	-1.19035	0.0104624	aromatic amino acid aminotransferase
BP2869	-1.65126	5.61847e-07	hypothetical protein
BP2882	-1.00257	0.0161503	LysR family transcriptional regulator
BP2887	1.61442	6.88697e-07	hypothetical protein
BP2891	1.2104	0.00082455	hypothetical protein
BP2892	1.183	1.13026e-06	integral membrane protein
BP2896	3.10749	1.5691e-08	hydrolase
BP2897	4.26515	6.22899e-111	NAD(P) transhydrogenase subunit alpha
BP2900	-2.29634	0.00824653	transcriptional regulator
BP2904	1.66507	0.0136878	glycolate oxidase FAD binding subunit
BP2905	2.24769	6.57646e-10	glycolate oxidase subunit
BP2911	1.77695	2.62607e-11	DNA-binding protein
BP2915	2.08725	7.07354e-15	exported protein
BP2921	-2.08219	7.6951e-15	exported protein
BP2922	-1.7649	1.72942e-10	TonB-dependent receptor
BP2923	-1.2332	0.0266923	lipoprotein
BP2926	-1.62679	0.000381815	hypothetical protein
BP2927	-1.89663	4.10778e-06	integral membrane protein
BP2937	-1.0673	0.0370338	hypothetical protein
BP2938	-1.23488	2.03625e-05	pseudogene
BP2939	-1.87199	1.35716e-19	LysR family transcriptional regulator
BP2940	-2.28121	0.000631216	integral membrane protein
BP2942	-2.34295	0.0130378	LysR family transcriptional regulator
BP2946	-1.66105	0.00162406	ArsR family transcriptional regulator
BP2948	-1.57973	1.09725e-10	riboflavin-specific deaminase
BP2960	-1.12395	0.00045382	N-acetyl-gamma-glutamyl-phosphate reductase
BP2961	2.77694	1.89335e-25	30S ribosomal protein S9
BP2962	3.48945	1.03558e-58	50S ribosomal protein L13
BP2966	-1.3612	0.000632037	carboxylesterase
BP2972	1.35086	0.00203354	hypothetical protein
BP2977	-1.27005	1.95413e-05	hypothetical protein
BP2979	-1.96982	0.0031375	membrane transport protein
BP2981	2.68238	1.45041e-08	AsnC family transcriptional regulator
BP2985	4.18396	1.00173e-295	histone protein
BP2986	-1.37635	0.0234964	integral membrane protein
BP2994	-1.34148	0.00248401	membrane protein
BP2995	-1.24727	0.000131089	pseudogene
BP2997	1.0135	0.000493776	acetyl-CoA carboxylase biotin carboxyl carrier protein subunit
BP3000	-1.14971	0.00290376	UDP-N-acetylmuramate--L-alanyl-gamma-D-glutamyl-meso-diaminopimelate ligase
BP3003	-1.1435	0.0102508	membrane protein
BP3008	1.24544	3.78395e-05	glutamate uptake regulatory protein
BP3010	1.67346	2.02264e-11	oxidoreductase
BP3017	1.94878	3.72028e-19	UDP-3-O-[3-hydroxymyristoyl] N-acetylglucosamine deacetylase
BP3019	1.02856	1.05136e-07	cell division protein FtsA
BP3022	-1.38095	1.57907e-12	UDP-N-acetylmuramate--L-alanine ligase
BP3023	-1.57374	4.98838e-08	undecaprenyldiphospho-muramoylpentapeptide beta-N- acetylglucosaminyltransferase
BP3027	-1.17741	2.011e-11	bifunctional UDP-N-acetylmuramoylalanyl-D-glutamate--26-diaminopimelate ligase/UDP-N-acetylmuramoyl-tripeptide:D-alanyl-D-alanine ligase
BP3038	1.06017	0.00129345	putative membrane protein, partial
BP3039	2.69475	3.21597e-08	leucine-responsive regulatory protein
BP3047	1.19336	5.23596e-05	hypothetical protein
BP3058	-1.51209	0.000595195	hypothetical protein
BP3059	-1.38933	0.000186435	tRNA CCA-pyrophosphorylase
BP3062	2.94196	9.53665e-05	integral membrane transport protein
BP3074	-1.66373	2.97882e-08	diaminopimelate epimerase
BP3084	1.95784	2.95205e-23	hypothetical protein
BP3085	3.7586	1.01526e-139	RNA polymerase-binding transcription factor DksA
BP3087	3.73013	2.55459e-53	ATP-dependent protease ATPase subunit HslU
BP3092	-1.61184	5.41164e-05	phospholipase D
BP3097	-1.19557	0.0141093	hypothetical protein
BP3102	1.44489	0.0249407	regulatory protein
BP3115	1.97891	2.6501e-13	hypothetical protein
BP3116	1.70885	9.36788e-17	modification methylase
BP3117	1.96419	4.44704e-19	restriction endonuclease
BP3118	2.93576	1.79022e-44	hypothetical protein
BP3123	-1.1633	0.000147313	peptidyl-tRNA hydrolase
BP3126	1.17026	8.50732e-06	4-diphosphocytidyl-2C-methyl-D-erythritol kinase
BP3130	2.83893	1.85672e-36	cyclase
BP3131	1.94358	1.04633e-12	oxidoreductase
BP3140	-1.98497	7.85668e-29	hypothetical protein
BP3143	-1.88205	3.2073e-09	glycosyltransferase
BP3144	-1.31919	0.000464137	glycosyltransferase
BP3145	-1.3782	0.023985	glycosyltransferase
BP3146	-1.24827	1.87015e-05	asparagine synthase
BP3148	-1.23304	0.0024493	membrane protein
BP3155	-1.56889	0.00169504	dihydrofolate reductase
BP3175	2.01057	0.000981416	hypothetical protein
BP3180	-1.83192	0.0439524	membrane protein
BP3190	3.17674	1.11244e-10	TetR family transcriptional regulator
BP3191	2.37501	1.27044e-07	acyl-CoA dehydrogenase
BP3196	3.7053	0.000354465	amino acid binding protein
BP3209	3.44121	0.000493713	pseudogene
BP3211	1.49727	1.51265e-05	ribonuclease H
BP3212	1.64108	8.70894e-05	hypothetical protein
BP3217	2.20501	3.91264e-13	hypothetical protein
BP3218	-1.84153	9.44949e-10	membrane protein
BP3221	-1.44423	0.00183604	pseudogene
BP3229	1.92783	2.83133e-05	cell division topological specificity factor
BP3231	1.32852	1.07991e-07	osmotically inducible lipoprotein B
BP3238	1.38391	7.01533e-11	glycosyl transferase family protein
BP3241	-1.26387	0.00245499	aminodeoxychorismate synthase subunit I
BP3245	1.87079	3.90866e-05	membrane protein
BP3255	2.06671	7.5339e-07	LysR family transcriptional regulator
BP3256	2.00524	0.0324091	pseudogene
BP3271	-1.43052	0.00164475	2-hydroxyacid dehydrogenase
BP3275	-1.11812	0.00599449	oxidoreductase
BP3277	1.72244	1.13969e-14	enoyl-CoA hydratase
BP3281	1.15049	1.47575e-06	inner membrane ATP synthase
BP3293	1.60776	1.97994e-11	ATP-dependent DNA helicase
BP3302	-1.0658	3.95747e-10	hypothetical protein
BP3303	-1.43248	1.18681e-05	ADP-dependent (S)-NAD(P)H-hydrate dehydratase
BP3306	-1.32445	0.0221245	hypothetical protein
BP3317	-1.60329	0.0206175	enoyl-CoA hydratase/isomerase
BP3325	-2.1447	0.0030871	4a-hydroxytetrahydrobiopterin dehydratase
BP3332	-1.9844	1.79667e-11	glycerate kinase
BP3344	3.17508	2.04899e-41	proline-rich inner membrane protein
BP3349	1.6731	1.07438e-12	RNA pyrophosphohydrolase
BP3350	1.70395	0.000396372	two component system response regulator
BP3358	1.63568	3.20849e-05	hypothetical protein
BP3359	1.82452	5.99398e-05	hypothetical protein
BP3361	3.07228	2.9108e-17	hypothetical protein
BP3362	1.23056	1.215e-05	hypothetical protein
BP3366	2.37692	0.000116301	phage tail protein
BP3369	2.07247	0.0214895	hypothetical protein
BP3379	2.01489	5.8704e-06	pseudogene
BP3381	2.33602	1.0716e-07	hypothetical protein
BP3388	1.38663	0.0470876	phage-related membrane protein
BP3389	2.30561	0.00422846	hypothetical protein
BP3391	3.33559	6.1e-17	hypothetical protein
BP3392	4.2361	2.26207e-09	transposase
BP3405	-1.04383	3.05045e-08	outer membrane porin protein OmpQ
BP3411	-1.2287	0.000453545	Xaa-Pro aminopeptidase
BP3415	1.94439	6.02104e-06	DNA-binding protein
BP3418	2.72812	6.42729e-16	Holliday junction DNA helicase RuvA
BP3421	1.99729	9.43973e-22	Holliday junction DNA helicase RuvB
BP3434	2.55584	2.12112e-35	exported protein
BP3437	1.34874	0.00460657	hypothetical protein
BP3440	1.44937	0.00778746	exported protein
BP3441	4.13743	5.05431e-171	hypothetical protein
BP3442	1.47918	4.66497e-08	dihydroorotate dehydrogenase
BP3449	1.86385	0.0217956	membrane protein
BP3454	2.14535	4.04302e-05	lipoprotein
BP3455	5.53308	7.58621e-23	taurine dioxygenase
BP3460	-1.29159	0.029025	ABC transporter ATP-binding protein
BP3461	-1.07227	0.0150008	pseudogene
BP3462	-2.25311	0.000522137	hypothetical protein
BP3466	3.12197	6.892e-10	ArsR family transcriptional regulator
BP3467	2.65255	5.97285e-20	exported protein
BP3468	2.57428	2.28356e-19	hypothetical protein
BP3470	3.07895	3.35096e-15	ferredoxin
BP3471	2.54655	3.43182e-08	phosphopantetheine adenylyltransferase
BP3474	1.14538	0.00181992	pseudogene
BP3481	1.85933	0.000104842	exported protein
BP3482	5.1541	8.18687e-75	transcriptional regulator
BP3483	1.11843	0.00543815	haloacid dehalogenase
BP3489	-2.06327	9.30828e-08	hypothetical protein
BP3494	-1.65097	3.8683e-41	BrkA autotransporter
BP3500	1.7116	0.00399666	dehydrogenase
BP3501	2.73031	1.76782e-06	exported protein
BP3504	2.3633	4.52075e-06	FAD-binding dehydrogenase
BP3511	3.6364	9.62918e-15	hypothetical protein
BP3517	-1.77063	8.7606e-07	membrane protein
BP3524	1.21547	6.82923e-09	acetyltransferase
BP3526	1.97795	8.23895e-25	ribonuclease R
BP3530	2.37956	6.11683e-27	DNA-binding protein HU-beta
BP3545	4.1807	1.06128e-05	hypothetical protein
BP3555	-1.68085	7.5131e-18	acetyltransferase
BP3556	-1.46227	1.54799e-07	bacteriophage-related DNA polymerase
BP3561	4.22698	2.51525e-161	peptidyl-prolyl cis-trans isomerase
BP3562	2.13461	1.3894e-26	BolA-like protein
BP3565	-1.37575	0.0101453	ABC transporter ATP-binding protein
BP3567	2.41581	2.6501e-13	BioY family protein
BP3568	3.48827	3.57361e-38	exported protein
BP3573	2.4316	0.0270548	branched-chain amino acid ABC transporter permease
BP3575	2.01878	0.02048	exported protein
BP3577	5.79641	4.11496e-23	ABC transporter ATP-binding protein
BP3578	2.09813	5.7177e-06	endonuclease III
BP3583	1.03073	0.0321407	nicotinate phosphoribosyltransferase
BP3587	1.63794	1.25505e-12	GTP pyrophosphokinase
BP3589	-1.03606	4.10479e-08	tryptophan synthase subunit beta
BP3592	1.76138	7.57531e-16	pseudogene
BP3598	-1.24234	0.00273727	phosphomethylpyrimidine kinase
BP3613	2.11524	1.40724e-32	50S ribosomal protein L3
BP3615	2.18999	0.000382417	50S ribosomal protein L23
BP3616	1.26684	6.61836e-08	50S ribosomal protein L2
BP3619	1.32054	1.11599e-17	30S ribosomal protein S3
BP3620	1.48809	4.39236e-07	50S ribosomal protein L16
BP3621	3.83415	5.70203e-16	50S ribosomal protein L29
BP3622	3.73695	2.20247e-38	30S ribosomal protein S17
BP3624	1.32509	1.55589e-09	aldehyde dehydrogenase
BP3629	1.98033	1.58695e-10	30S ribosomal protein S14
BP3630	2.79237	8.79769e-39	30S ribosomal protein S8
BP3631	4.92154	4.26731e-120	50S ribosomal protein L6
BP3632	3.80593	2.06971e-52	50S ribosomal protein L18
BP3633	2.69662	1.98783e-35	30S ribosomal protein S5
BP3634	1.36026	0.00402797	50S ribosomal protein L30
BP3642	2.23081	5.68615e-35	DNA-directed RNA polymerase subunit alpha
BP3643	4.51668	8.2758e-52	50S ribosomal protein L17
BP3644	2.37571	0.00300424	pseudogene
BP3653	-1.05007	0.0149106	diaminopimelate decarboxylase
BP3656	1.62988	3.21597e-08	shikimate kinase
BP3662	1.44639	5.47542e-16	single-strand DNA-binding protein
BP3663	2.48465	6.35535e-16	ferric siderophore receptor
BP3664	1.6199	0.0319257	hypothetical protein
BP3673	2.07026	0.0135827	LysR family transcriptional regulator
BP3682	1.23315	0.00175463	dehydrogenase
BP3689	3.22737	5.79275e-98	LysM domain/BON superfamily protein
BP3690	2.06351	0.00166973	hypothetical protein
BP3694	1.82248	2.32506e-11	pseudogene
BP3697	3.24564	0.000115969	pseudogene
BP3708	2.19091	0.00770107	zinc-binding dehydrogenase
BP3711	1.79709	1.03814e-09	NADH pyrophosphatase
BP3730	-1.02784	1.00952e-08	bifunctional UDP-N-acetylglucosamine pyrophosphorylase/glucosamine-1-phosphate N-acetyltransferase
BP3731	-1.36967	8.26242e-09	hypothetical protein
BP3732	-1.36568	1.58597e-08	exported protein
BP3733	-1.79879	0.00576875	hypothetical protein
BP3740	1.63894	2.62742e-15	cytochrome c oxidase subunit III
BP3741	2.09462	1.96225e-12	membrane protein
BP3744	2.39109	3.5963e-55	cytochrome c oxidase subunit 2
BP3747	1.92864	1.48093e-16	hypothetical protein
BP3756	1.20511	2.61765e-05	exported protein
BP3775	1.07433	0.00783395	phosphoribosyl-ATP pyrophosphatase
BP3777	2.36885	7.02164e-11	Sec-independent protein translocase protein TatA
BP3782	1.867	0.0141182	hypothetical protein
BP3783	1.74704	1.11332e-33	pertussis toxin subunit 1
BP3786	1.23965	3.6807e-05	pertussis toxin subunit 5
BP3787	1.51993	2.279e-15	pertussis toxin subunit 3
BP3794	1.50633	1.00634e-13	type IV secretion system protein PtlF
BP3796	1.04523	1.01626e-08	type IV secretion system protein PtlH
BP3802	1.75953	1.62557e-05	peptide ABC transporter substrate-binding protein
BP3807	-1.13938	0.000157843	bifunctional ornithine acetyltransferase/N-acetylglutamate synthase
BP3821	-1.06174	0.00430689	pantothenate synthetase
BP3823	3.51842	5.02082e-12	hypothetical protein
BP3824	-1.05978	0.0182263	hypothetical protein
BP3825	-1.00767	6.28055e-05	glycerol kinase
BP3831	1.25095	3.85377e-09	ABC transporter substrate-binding protein
BP3833	-1.14374	0.000487567	cell division protein FtsX
BP3835	2.14915	5.29826e-71	pseudogene
BP3836	-1.14129	0.000100095	A/G-specific adenine glycosylase
BP3840	2.06846	9.6709e-06	pseudogene
BP3841	1.85365	3.14641e-13	CAIB/BAIF family protein
BP3842	3.61683	3.88079e-41	hypothetical protein
BP3843	3.31404	1.91385e-16	lipoprotein
BP3849	2.77617	4.82865e-07	hypothetical protein
BP3850	3.40406	4.10778e-06	pseudogene
BP3857	1.99017	1.14609e-07	hydrolase
BP3859	2.49797	9.9668e-07	ABC transporter ATP-binding protein
bprC	2.38673	0.000119522	not_annotated
BPs02	-1.0508	4.73055e-09	not_annotated
BPt02	-2.45206	6.12972e-26
BPt03	-1.86073	1.36263e-14
BPt04	-1.48801	2.28227e-13
BPt05	-2.71758	7.77393e-33
BPt06	-2.26349	6.14955e-29
BPt07	-2.32444	1.35305e-60
BPt08	-2.15243	2.39477e-24
BPt10	-2.69722	3.53505e-13
BPt11	-2.73157	1.76451e-34
BPt12	-2.47194	2.19545e-33
BPt13	-2.72256	1.21846e-62
BPt14	-2.63813	1.8195e-54
BPt15	-2.92223	1.85696e-87
BPt17	-2.17832	1.17186e-18
BPt18	-2.34673	1.19038e-13
BPt20	-1.83047	2.63855e-15
BPt23	-2.74845	8.23682e-91
BPt28	-2.44429	2.04035e-51
BPt29	-1.763	1.10888e-07
BPt30	-2.24454	1.71748e-36
BPt33	-2.23862	5.95197e-39
BPt34	-2.30027	1.1006e-19
BPt37	-2.71059	5.23404e-46
BPt38	-1.80986	1.59696e-17
BPt41	-1.9362	4.99527e-12
BPt42	-2.96955	2.93905e-92
BPt43	-1.15354	0.000353014
BPt45	-1.68462	1.71233e-08
BPt46	-2.10983	4.91602e-26
BPt48	-1.39971	3.6037e-11
BPt50	-2.96257	1.16388e-26
Candidate_Transcript_027	2.58649	0.0257659	not_annotated
Candidate_Transcript_033	1.11023	0.0111074	not_annotated
Candidate_Transcript_039	8.53614	3.31939e-82	not_annotated
Candidate_Transcript_040	4.60421	5.98444e-08	not_annotated
Candidate_Transcript_042::as_thiD	2.52597	4.1965e-06	not_annotated
Candidate_Transcript_070::as_acpD	1.55281	0.000776583	not_annotated
Candidate_Transcript_080::as_BP0550::TSSonly	-1.39934	0.00986251	not_annotated
Candidate_Transcript_081::as_BP0557::TSSonly	1.24372	0.027004	not_annotated
Candidate_Transcript_107::as_rpmA::TSSonly	2.65632	0.00181741	not_annotated
Candidate_Transcript_117	1.25101	0.000199253	not_annotated
Candidate_Transcript_119::as_metC	4.41615	7.79217e-21	not_annotated
Candidate_Transcript_122	1.72793	3.53639e-19	not_annotated
Candidate_Transcript_145::as_BP1009	1.12322	0.00120407	not_annotated
Candidate_Transcript_150	1.83178	0.0187992	not_annotated
Candidate_Transcript_152::as_cysG	-1.08298	0.0252156	not_annotated
Candidate_Transcript_155::as_BP1062	-1.36175	0.016955	not_annotated
Candidate_Transcript_156::as_BP1087	1.41513	0.047619	not_annotated
Candidate_Transcript_159::as_fim2::TSSonly	1.2257	0.0130305	not_annotated
Candidate_Transcript_161::as_BP1141	1.05258	0.000966743	not_annotated
Candidate_Transcript_182::as_btr::TSSonly	1.34969	0.0210329	not_annotated
Candidate_Transcript_188::as_norM	-1.34687	0.000503311	not_annotated
Candidate_Transcript_190::as_BP1239	2.3233	4.06798e-06	not_annotated
Candidate_Transcript_207::as_ugpC	1.31372	0.0396965	not_annotated
Candidate_Transcript_210::as_BP1310::TSSonly	-1.43014	0.0012967	not_annotated
Candidate_Transcript_215::as_fliI	-1.19209	0.000401272	not_annotated
Candidate_Transcript_224	2.14406	9.74074e-06	not_annotated
Candidate_Transcript_229::as_BP1435	1.69117	0.00915076	not_annotated
Candidate_Transcript_235::as_BP1503	-1.86814	0.000120671	not_annotated
Candidate_Transcript_243::as_fim3::TSSonly	2.12361	0.00309168	not_annotated
Candidate_Transcript_246::as_gmk	2.6577	9.8927e-16	not_annotated
Candidate_Transcript_262::TSSonly	2.46095	0.0366144	not_annotated
Candidate_Transcript_263::as_lon::TSSonly	2.3247	2.12443e-14	not_annotated
Candidate_Transcript_265::as_BP1793	1.02063	2.03553e-10	not_annotated
Candidate_Transcript_267::as_ptpA	-1.45188	5.4413e-05	not_annotated
Candidate_Transcript_277::as_BP1896	-1.4666	0.00979891	not_annotated
Candidate_Transcript_279::as_suhB::TSSonly	4.66696	9.43973e-22	not_annotated
Candidate_Transcript_283::as_BP1979::TSSonly	2.69805	1.12323e-05	not_annotated
Candidate_Transcript_288	2.36678	1.16234e-18	not_annotated
Candidate_Transcript_290::TSSonly	3.44487	5.04574e-59	not_annotated
Candidate_Transcript_294::as_BP2106	2.90318	0.00861315	not_annotated
Candidate_Transcript_298::as_BP2118	2.6717	1.76037e-13	not_annotated
Candidate_Transcript_299::TSSonly	2.01768	0.010819	not_annotated
Candidate_Transcript_306::as_bioA	3.0301	0.00447026	not_annotated
Candidate_Transcript_307::as_bioA	1.18499	0.00976203	not_annotated
Candidate_Transcript_311::as_hflX::TSSonly	3.66222	0.000464137	not_annotated
Candidate_Transcript_332::as_BP2404	-1.44528	0.0352332	not_annotated
Candidate_Transcript_345::as_mar	1.15716	1.41029e-05	not_annotated
Candidate_Transcript_353::as_fur	1.76153	0.000144129	not_annotated
Candidate_Transcript_354	3.52647	9.19703e-05	not_annotated
Candidate_Transcript_355::as_BP2560::TSSonly	3.53942	1.42201e-68	not_annotated
Candidate_Transcript_359::as_BP2580::TSSonly	1.82036	3.08202e-15	not_annotated
Candidate_Transcript_363::TSSonly	2.28542	0.0321407	not_annotated
Candidate_Transcript_364	3.07462	3.79114e-05	not_annotated
Candidate_Transcript_390::TSSonly	3.70948	9.2868e-13	not_annotated
Candidate_Transcript_392::as_BP2822	1.36438	0.0354609	not_annotated
Candidate_Transcript_395::as_BP2859::TSSonly	-2.32447	4.10196e-07	not_annotated
Candidate_Transcript_402::as_fhaL::TSSonly	-1.83682	0.0117215	not_annotated
Candidate_Transcript_403::as_fhaL	-1.03729	0.0230939	not_annotated
Candidate_Transcript_406::as_BP2916::TSSonly	1.85115	2.90358e-05	not_annotated
Candidate_Transcript_409	4.02433	2.5792e-05	not_annotated
Candidate_Transcript_416::as_BP3037	1.49797	0.00517108	not_annotated
Candidate_Transcript_426::as_hslU	1.71557	0.0274537	not_annotated
Candidate_Transcript_431::as_fahA	1.1982	0.0495041	not_annotated
Candidate_Transcript_433	3.97796	6.84611e-43	not_annotated
Candidate_Transcript_441::as_gloB::TSSonly	3.98388	8.30677e-12	not_annotated
Candidate_Transcript_443::TSSonly	2.55783	0.000876026	not_annotated
Candidate_Transcript_444::as_BP3235	2.45351	0.00235819	not_annotated
Candidate_Transcript_463	3.23531	2.64588e-19	not_annotated
Candidate_Transcript_466::TSSonly	7.02506	4.84244e-119	not_annotated
Candidate_Transcript_481	5.22569	1.08326e-66	not_annotated
Candidate_Transcript_483	6.71573	9.49989e-38	not_annotated
Candidate_Transcript_513::as_BP3688	2.90633	2.00983e-05	not_annotated
Candidate_Transcript_514	2.94406	3.00864e-11	not_annotated
Candidate_Transcript_519::as_BP3738::TSSonly	1.51391	0.0406289	not_annotated
Candidate_Transcript_522	2.81604	1.89154e-09	not_annotated
Pred285::manuallyAdded	3.63169	1.95473e-18	not_annotated
RgtA::manuallyAdded	3.45533	4.28891e-24	not_annotated

## Sheet: sRNAs FC > 1, p 0,05
GeneID	log2FoldChange	padj
Candidate_Transcript_039	8.53614	3.31939e-82
Candidate_Transcript_466::TSSonly	7.02506	4.84244e-119
Candidate_Transcript_483	6.71573	9.49989e-38
Candidate_Transcript_481	5.22569	1.08326e-66
Candidate_Transcript_279::as_suhB::TSSonly	4.66696	9.43973e-22
Candidate_Transcript_040	4.60421	5.98444e-08
Candidate_Transcript_119::as_metC	4.41615	7.79217e-21
Candidate_Transcript_409	4.02433	2.5792e-05
Candidate_Transcript_441::as_gloB::TSSonly	3.98388	8.30677e-12
Candidate_Transcript_433	3.97796	6.84611e-43
Candidate_Transcript_390::TSSonly	3.70948	9.2868e-13
Candidate_Transcript_311::as_hflX::TSSonly	3.66222	0.000464137
Pred285::manuallyAdded	3.63169	1.95473e-18
Candidate_Transcript_355::as_BP2560::TSSonly	3.53942	1.42201e-68
Candidate_Transcript_354	3.52647	9.19703e-05
RgtA::manuallyAdded	3.45533	4.28891e-24
Candidate_Transcript_290::TSSonly	3.44487	5.04574e-59
Candidate_Transcript_463	3.23531	2.64588e-19
Candidate_Transcript_364	3.07462	3.79114e-05
Candidate_Transcript_306::as_bioA	3.0301	0.00447026
Candidate_Transcript_514	2.94406	3.00864e-11
Candidate_Transcript_513::as_BP3688	2.90633	2.00983e-05
Candidate_Transcript_294::as_BP2106	2.90318	0.00861315
Candidate_Transcript_522	2.81604	1.89154e-09
Candidate_Transcript_283::as_BP1979::TSSonly	2.69805	1.12323e-05
Candidate_Transcript_298::as_BP2118	2.6717	1.76037e-13
Candidate_Transcript_246::as_gmk	2.6577	9.8927e-16
Candidate_Transcript_107::as_rpmA::TSSonly	2.65632	0.00181741
Candidate_Transcript_027	2.58649	0.0257659
Candidate_Transcript_443::TSSonly	2.55783	0.000876026
Candidate_Transcript_042::as_thiD	2.52597	4.1965e-06
Candidate_Transcript_262::TSSonly	2.46095	0.0366144
Candidate_Transcript_444::as_BP3235	2.45351	0.00235819
Candidate_Transcript_288	2.36678	1.16234e-18
Candidate_Transcript_263::as_lon::TSSonly	2.3247	2.12443e-14
Candidate_Transcript_190::as_BP1239	2.3233	4.06798e-06
Candidate_Transcript_363::TSSonly	2.28542	0.0321407
Candidate_Transcript_224	2.14406	9.74074e-06
Candidate_Transcript_243::as_fim3	2.12361	0.00309168
Candidate_Transcript_299::TSSonly	2.01768	0.010819
Candidate_Transcript_406::as_BP2916::TSSonly	1.85115	2.90358e-05
Candidate_Transcript_150	1.83178	0.0187992
Candidate_Transcript_359::as_BP2580::TSSonly	1.82036	3.08202e-15
Candidate_Transcript_353::as_fur	1.76153	0.000144129
Candidate_Transcript_122	1.72793	3.53639e-19
Candidate_Transcript_426::as_hslU	1.71557	0.0274537
Candidate_Transcript_229::as_BP1435	1.69117	0.00915076
Candidate_Transcript_070::as_acpD	1.55281	0.000776583
Candidate_Transcript_519::as_BP3738::TSSonly	1.51391	0.0406289
Candidate_Transcript_416::as_BP3037	1.49797	0.00517108
Candidate_Transcript_156::as_BP1087	1.41513	0.047619
Candidate_Transcript_392::as_BP2822	1.36438	0.0354609
Candidate_Transcript_182::as_btr::TSSonly	1.34969	0.0210329
Candidate_Transcript_207::as_ugpC	1.31372	0.0396965
Candidate_Transcript_117	1.25101	0.000199253
Candidate_Transcript_081::as_BP0557::TSSonly	1.24372	0.027004
Candidate_Transcript_159::as_fim2::TSSonly	1.2257	0.0130305
Candidate_Transcript_431::as_fahA	1.1982	0.0495041
Candidate_Transcript_307::as_bioA	1.18499	0.00976203
Candidate_Transcript_345::as_mar	1.15716	1.41029e-05
Candidate_Transcript_145::as_BP1009	1.12322	0.00120407
Candidate_Transcript_033	1.11023	0.0111074
Candidate_Transcript_161::as_BP1141	1.05258	0.000966743
Candidate_Transcript_265::as_BP1793	1.02063	2.03553e-10
Candidate_Transcript_403::as_fhaL	-1.03729	0.0230939
Candidate_Transcript_152::as_cysG	-1.08298	0.0252156
Candidate_Transcript_215::as_fliI	-1.19209	0.000401272
Candidate_Transcript_188::as_norM	-1.34687	0.000503311
Candidate_Transcript_155::as_BP1062	-1.36175	0.016955
Candidate_Transcript_080::as_BP0550::TSSonly	-1.39934	0.00986251
Candidate_Transcript_210::as_BP1310::TSSonly	-1.43014	0.0012967
Candidate_Transcript_332::as_BP2404	-1.44528	0.0352332
Candidate_Transcript_267::as_ptpA	-1.45188	5.4413e-05
Candidate_Transcript_277::as_BP1896	-1.4666	0.00979891
Candidate_Transcript_402::as_fhaL::TSSonly	-1.83682	0.0117215
Candidate_Transcript_235::as_BP1503	-1.86814	0.000120671
Candidate_Transcript_395::as_BP2859::TSSonly	-2.32447	4.10196e-07
