# Supplementary material for: Global analysis of the Hfq-mediated RNA interactome discovers a MicA homolog that affects the cytotoxicity, biofilm formation, and resistance to complement of Bordetella pertussis
Source: Nucleic Acids Res. 2025 Jul 8;53(13):gkaf614. doi: 10.1093/nar/gkaf614 (PMC12235514; doi:10.1093/nar/gkaf614)
Supplement: gkaf614_Supplemental_Files [file gkaf614_supplemental_files.zip › Table S4.xlsx]

## Sheet: unified_FT_1_5_significant_int
Supplementary table S4. S-chimeras found in hfq::3xFT and hfq-WT samples
	RNA1	RNA1_part	RNA2	RNA2_part	RNA1.description	RNA2.description	Start.of.RNA1.first.read	Start.of.RNA1.last.read	RNA1.strand	Start.of.RNA2.first.read	Start.of.RNA2.last.read	RNA2.strand	interactions	other.interactions.of.RNA1	other.interactions.of.RNA2	total.other.interactions	odds.ratio	Fisher.s.exact.test.p.value	annotation_1	annotation_2
1	Candidate_Transcript_433	AS	BPS02	AS	-	-	3362973	3362973	+	3227386	3227168	+	32	487635	22	5401291	16.1113	9.21782e-16	NA	NA
2	BP0022	3UTR	Candidate_Transcript_433	sRNA	-	-	27313	27694	+	3362983	3362954	-	98	16156	8868	5863858	4.01098	1.81816e-23	two component system response regulator	NA
3	BP0023:Candidate_Transcript_004	IGR	BP0960	3UTR	- : -	-	28059	28263	+	999400	999359	+	40	3749	920	5884271	68.2416	3.28031e-52	NA	histone deacetylase family protein
4	Candidate_Transcript_239	sRNA	BP0960	3UTR	-	-	1627166	1627232	+	999399	999359	+	26	1056	934	5886964	155.186	8.81961e-42	NA	histone deacetylase family protein
5	BP0535	CDS	BP2374	3UTR	-	-	543989	544345	+	2514612	2514602	+	84	5655	389	5882852	224.639	7.70714e-154	carboxymuconolactone decarboxylase	hypothetical protein
6	BP0606:BP0607	IGR	BP2374	3UTR	- : -	-	611369	611410	+	2514620	2514615	+	19	75	454	5888432	3285.76	1.20173e-53	NA	hypothetical protein
7	BP0663	CDS	BP2374	3UTR	-	-	672850	673243	+	2514612	2514602	+	13	4752	460	5883755	34.9916	1.11489e-10	hypothetical protein	hypothetical protein
8	BP0699	CDS	BP2374	3UTR	-	-	713148	713188	-	2514604	2514603	+	9	5525	464	5882982	20.6533	0.000361425	exported protein	hypothetical protein
9	BP3467	CDS	BP2374	3UTR	-	-	3681953	3682158	+	2514615	2514590	+	59	2333	12795	5873793	11.6096	1.45184e-35	exported protein	hypothetical protein
10	Candidate_Transcript_229	sRNA	BP2374	3UTR	-	-	1510657	1510736	+	2514605	2514590	+	22	232	12832	5875894	43.4224	1.52059e-22	NA	hypothetical protein
11	Candidate_Transcript_481	sRNA	BP2374	3UTR	-	-	3713636	3713797	-	2514605	2514604	+	8	3123	465	5885384	32.422	9.26183e-05	NA	hypothetical protein
12	BP1578:BP1579	IGR	BP2374	3UTR	- : -	-	1657756	1657767	+	2514606	2514604	+	5	200	468	5888307	314.546	2.88665e-06	NA	hypothetical protein
13	BP3783	CDS	BP2374	3UTR	-	-	3988230	3988327	+	2514612	2514602	+	62	3592	411	5884915	247.146	6.85139e-116	pertussis toxin subunit 1	hypothetical protein
14	BP2402	3UTR	Candidate_Transcript_433	sRNA	-	-	2542313	2542363	-	3362985	3362953	-	105	1080	8861	5878934	64.5032	2.19155e-139	hypothetical protein	NA
15	BP2671	3UTR	BP2374	3UTR	-	-	2837305	2837311	+	2514605	2514604	+	8	521	465	5887986	194.431	7.06121e-11	exported protein	hypothetical protein
16	BP3065	3UTR	BP3391:Candidate_Transcript_466	IGR	-	- : -	3266935	3267301	-	3601448	3601442	+	21	20	64567	5824372	94.717	4.70491e-25	transposase	NA
17	BP3391:Candidate_Transcript_466	IGR	BP3311	3UTR	- : -	-	3601394	3601397	+	3531818	3531771	+	12	30744	9	5858215	254.064	3.59848e-17	NA	transposase
18	Candidate_Transcript_433	AS	BP3392	3UTR	-	-	3362972	3362974	+	3601441	3601177	-	378	487289	319	5400994	13.1337	5.64236e-209	NA	transposase
19	Candidate_Transcript_433	AS	BP1055	3UTR	-	-	3362973	3362973	+	1100869	1100616	-	27	487640	8	5401305	37.3829	2.31041e-17	NA	siroheme synthase
21	Candidate_Transcript_355	sRNA	BP0751	3UTR	-	-	2713809	2713860	+	764866	764856	+	14	2293	2067	5884606	17.382	8.88257e-08	NA	octaprenyl-diphosphate synthase
22	BP2082	3UTR	Candidate_Transcript_355	sRNA	-	-	2204406	2204417	+	2713936	2713905	+	33	374	2007	5886566	258.796	5.39099e-61	CDP-diacylglycerol--glycerol-3-phosphate 3-phosphatidyltransferase	NA
23	BP2082	3UTR	Candidate_Transcript_433	sRNA	-	-	2204406	2204480	+	3363079	3362953	-	53	354	9239	5879334	95.2743	6.74315e-77	CDP-diacylglycerol--glycerol-3-phosphate 3-phosphatidyltransferase	NA
24	BP2315	3UTR	BP2315	CDS	-	-	2438477	2438785	-	2441284	2440803	-	14	525	5162	5883279	30.3928	5.5231e-11	autotransporter	autotransporter
25	BP0023	AS	BP3302	CDS	-	-	27426	27896	+	3522798	3522702	-	22	12008	420	5876530	25.6344	7.44008e-18	transposase	hypothetical protein
26	BP0023	AS	BP3390	CDS	-	-	27784	28054	+	3600994	3600902	+	7	3179	318	5885476	40.7532	0.000256987	transposase	phage repressor protein
28	BP0023:Candidate_Transcript_004	IGR	BP0662:BP0663	IGR	- : -	- : -	28223	28265	+	673096	672852	+	26	3258	3506	5882190	13.389	4.44317e-15	NA	NA
29	BP0023:Candidate_Transcript_004	IGR	BP0699	CDS	- : -	-	28223	28266	+	713075	712752	-	39	3245	7392	5878304	9.5574	2.49303e-19	NA	exported protein
30	BP0023:Candidate_Transcript_004	IGR	BP1358	5UTR	- : -	-	28225	28266	+	1433665	1433654	+	23	3261	2377	5883319	17.457	2.31644e-15	NA	exported protein
31	BP0023:Candidate_Transcript_004	IGR	BP2416	CDS	- : -	-	28225	28261	+	2558559	2558525	-	6	3278	135	5885561	79.7988	8.55867e-05	NA	LysR family transcription regulator
32	BP0023:Candidate_Transcript_004	IGR	BP2577:BP2576	IGR	- : -	- : -	28211	28266	+	2728675	2728602	-	63	3221	14530	5871166	7.9033	6.92949e-29	NA	NA
33	BP0023:Candidate_Transcript_004	IGR	BP2981	CDS	- : -	-	28225	28265	+	3169959	3169940	-	7	3277	218	5885478	57.6696	2.45818e-05	NA	AsnC family transcriptional regulator
34	BP0023:Candidate_Transcript_004	IGR	BP3344	CDS	- : -	-	28223	28274	+	3567686	3567658	-	9	3275	960	5884736	16.8456	0.00198726	NA	proline-rich inner membrane protein
35	BP0023:Candidate_Transcript_004	IGR	BP3441	CDS	- : -	-	28223	28266	+	3653096	3652846	+	15	3269	2228	5883468	12.117	1.98397e-06	NA	hypothetical protein
36	BP0023:Candidate_Transcript_004	IGR	BP3512:BP3511	IGR	- : -	- : -	28223	28274	+	3722634	3722626	-	74	3210	666	5885030	203.705	2.35365e-133	NA	NA
38	BP0023:Candidate_Transcript_004	IGR	Candidate_Transcript_483	sRNA	- : -	-	28223	28293	+	3716816	3716748	+	310	2974	4002	5881694	153.196	0	NA	NA
39	BP0023:Candidate_Transcript_004	IGR	BP2911	CDS	- : -	-	28211	28262	+	3102608	3102240	+	9	3275	999	5884697	16.1879	0.00278405	NA	DNA-binding protein
40	BP0023:Candidate_Transcript_004	IGR	BP0961	CDS	- : -	-	28223	28266	+	999476	999404	+	9	3275	1316	5884380	12.2879	0.00936631	NA	electron transfer flavoprotein subunit beta
41	BP0023:Candidate_Transcript_004	IGR	BP2997	CDS	- : -	-	28223	28225	+	3189545	3189114	-	12	3272	453	5885243	47.6468	4.04306e-11	NA	acetyl-CoA carboxylase biotin carboxyl carrier protein subunit
42	BP0023:Candidate_Transcript_004	IGR	BP2811	CDS	- : -	-	28223	28262	+	2985485	2985484	+	5	3279	185	5885511	48.5111	0.030047	NA	long-chain-fatty-acid--CoA ligase
43	BP0023:Candidate_Transcript_004	IGR	BP1119	CDS	- : -	-	27961	28258	+	1176298	1175847	-	19	4222	1891	5882848	14.0001	2.65135e-10	NA	serotype 2 fimbrial subunit
44	BP0023:Candidate_Transcript_004	IGR	BP3228:BP3227	IGR	- : -	- : -	28225	28266	+	3441245	3441214	-	15	3269	292	5885404	92.4847	4.44837e-19	NA	NA
45	BP0023:Candidate_Transcript_004	IGR	BP3031	CDS	- : -	-	28223	28274	+	3226852	3226798	-	18	3266	1104	5884592	29.3767	4.89199e-15	NA	cell division protein MraZ
46	BP0023:Candidate_Transcript_004	IGR	BP1487	CDS	- : -	-	27918	28225	+	1565097	1564945	+	7	4234	477	5884262	20.3949	0.0272494	NA	ABC transporter substrate-binding protein
47	BP0023	CDS	Candidate_Transcript_433	sRNA	-	-	27963	28167	-	3362983	3362971	-	13	1014	8953	5879000	8.41861	0.00367925	transposase	NA
48	Candidate_Transcript_433	AS	BP0023	CDS	-	-	3362971	3362974	+	27400	27315	-	451	487216	368	5400945	13.5855	7.1924e-254	NA	transposase
49	Candidate_Transcript_433	AS	BP0023	CDS	-	-	3362971	3362975	+	27495	27406	-	64	487603	336	5400977	2.10983	0.0346853	NA	transposase
50	BP0023	CDS	BP0961	5UTR	-	-	27933	27994	-	999399	999398	+	5	253	955	5887767	121.842	0.000313887	transposase	electron transfer flavoprotein subunit beta
51	BP0031	CDS	BP3391:Candidate_Transcript_466	IGR	-	- : -	35524	35546	+	3601461	3601435	+	118	19	64470	5824373	561.074	1.08272e-203	transposase	NA
52	BP0064	CDS	BP0063:BP0064	IGR	-	- : -	63304	63753	-	63834	63459	+	17	16042	983	5871938	6.33021	0.00154976	hypothetical protein	NA
53	Candidate_Transcript_433	AS	BP0063:BP0064	IGR	-	- : -	3362972	3362974	+	63703	63302	+	165	487502	917	5400396	1.99326	1.0725e-08	NA	NA
54	BP0063	CDS	BP0065	CDS	-	-	62851	63300	-	64354	63930	-	28	1469	1114	5886369	100.716	3.95224e-40	hypothetical protein	ferredoxin
55	BP0065	CDS	Candidate_Transcript_521	sRNA	-	-	64140	64186	-	3956885	3956857	-	20	270	7312	5881378	59.5812	6.56754e-23	ferredoxin	NA
56	Candidate_Transcript_433	AS	BP0069	CDS	-	-	3362972	3362973	+	68536	68506	-	33	487634	12	5401301	30.4605	6.48132e-21	NA	exported protein
57	Candidate_Transcript_433	AS	BP0217:BP0216	IGR	-	- : -	3362972	3362973	+	226756	226717	-	52	487615	153	5401160	3.76463	6.98434e-08	NA	NA
58	Candidate_Transcript_433	AS	BP0229:BP0231	IGR	-	- : -	3362973	3362974	+	238170	237806	+	64	487603	179	5401134	3.96046	1.83024e-11	NA	NA
59	Candidate_Transcript_433	AS	BP0235:BP0234	IGR	-	- : -	3362972	3362973	+	241805	241620	-	60	487607	10	5401303	66.463	6.39918e-49	NA	NA
60	BP0235	5UTR	Candidate_Transcript_433	sRNA	-	-	241620	241680	+	3362974	3362972	-	18	436	8948	5879578	27.1273	2.3524e-14	membrane protein	NA
61	BP0250	5UTR	Candidate_Transcript_433	sRNA	-	-	259014	259016	+	3362973	3362972	-	5	27	8961	5879987	121.514	0.000494824	exported protein	NA
62	BP3391:Candidate_Transcript_466	IGR	BP0268:BP0266	IGR	- : -	- : -	3600980	3601398	+	277287	277150	-	71	31117	110	5857682	121.505	1.0948e-105	NA	NA
63	BP0268	CDS	BP3391:Candidate_Transcript_466	IGR	-	- : -	276942	277320	-	3601452	3601436	+	203	113	64385	5824279	162.508	1.3001e-305	transposase	NA
64	BP0405	CDS	BP0380	CDS	-	-	405260	405458	-	383374	383357	-	11	9454	103	5879412	66.4162	3.16266e-11	membrane protein	sodium:sulfate symporter
65	BP0405	CDS	Candidate_Transcript_521	sRNA	-	-	405239	405459	-	3956934	3956857	-	246	9219	7173	5872342	21.8455	2.11623e-221	membrane protein	NA
66	BP0410	AS	BP0410	CDS	-	-	410872	411290	+	410873	410851	-	9	322	4042	5884607	40.6919	1.02698e-06	universal stress protein	universal stress protein
67	BP0466	CDS	BP0465:BP0466	IGT_AS	-	- : -	477025	477145	+	476980	476977	-	7	160	205	5888608	1256.72	1.38913e-14	3-ketoacyl-ACP reductase	NA
68	BP0502	CDS	Candidate_Transcript_433	sRNA	-	-	515614	515873	+	3362974	3362971	-	11	568	8955	5879446	12.715	0.000798311	integrase	NA
69	BP3391:Candidate_Transcript_466	IGR	BP0513	CDS	- : -	-	3601394	3601394	+	522025	521920	-	10	30746	14	5858210	136.097	8.60766e-12	NA	hypothetical protein
70	BP0515	CDS	Candidate_Transcript_521	sRNA	-	-	523182	523389	-	3956884	3956875	-	19	448	7313	5881200	34.1072	3.40866e-17	hypothetical protein	NA
71	BP0517	CDS	BP3391:Candidate_Transcript_466	IGR	-	- : -	524103	524166	-	3601460	3601440	+	120	83	64468	5824309	130.618	1.80655e-172	transposase	NA
72	BPR01	AS	BP0535	AS	-	-	2149174	2149481	-	544251	543993	-	12	29945	90	5858933	26.0875	8.25166e-08	NA	carboxymuconolactone decarboxylase
73	BP0559:BP0561	IGR	Candidate_Transcript_521	sRNA	- : -	-	566747	566773	+	3956883	3956875	-	12	64	7320	5881584	150.655	1.23326e-16	NA	NA
74	BP0571:BP0572	IGT_AS	Candidate_Transcript_522	sRNA	- : -	-	579069	579125	-	3956911	3956848	+	43	2679	3058	5883200	30.8796	3.73753e-42	NA	NA
75	BP0571	CDS	Candidate_Transcript_433	sRNA	-	-	579012	579449	+	3362985	3362965	-	55	3865	8911	5876149	9.38382	2.13173e-28	two component system sensor histidine kinase	NA
76	BP0571	CDS	Candidate_Transcript_521	sRNA	-	-	579010	579167	+	3956886	3956860	-	34	3702	7298	5877946	7.39715	4.88408e-13	two component system sensor histidine kinase	NA
77	BP0572	CDS	BP0572	AS	-	-	579117	579216	+	579128	579078	-	11	532	2616	5885821	46.5211	9.35099e-10	two component system response regulator	two component system response regulator
78	BP0609	CDS	BP0608	AS	-	-	613904	614218	+	614153	613801	-	13	415	61	5888491	3023.91	4.25953e-35	carboxy-terminal processing protease	peptidase
79	Candidate_Transcript_433	AS	BP0612:BP0611	IGR	-	- : -	3362973	3362973	+	617263	617202	-	13	487654	4	5401309	35.9974	4.63129e-06	NA	NA
80	Candidate_Transcript_433	AS	BP0634:BP0633	IGR	-	- : -	3362973	3362973	+	642457	642428	-	52	487615	1	5401312	576.004	8.31248e-50	NA	NA
81	BPT47	tRNA	BP0634	5UTR	-	-	3735124	3735145	-	642486	642484	+	5	4457	52	5884466	126.95	0.000314161	NA	acyl-CoA dehydrogenase
82	Candidate_Transcript_433	AS	BP0653:BP0654	IGR	-	- : -	3362973	3362973	+	662224	662191	+	19	487648	9	5401304	23.3832	2.85609e-09	NA	NA
83	BP0662:BP0663	IGR	BP3279:BP3281	IGR	- : -	- : -	672850	672886	+	3498667	3498534	+	8	2319	674	5885979	30.1265	0.000160825	NA	NA
84	BP0663:BP0662	IGR	BPR01	AS	- : -	-	672857	672941	-	2149131	2149063	-	7	81	23386	5865506	21.6752	0.0232501	NA	NA
85	Candidate_Transcript_433	AS	BP0663:BP0662	IGR	-	- : -	3362972	3362973	+	672898	672850	-	60	487607	89	5401224	7.46764	5.49291e-21	NA	NA
86	BP0663	CDS	Candidate_Transcript_521	sRNA	-	-	672850	673212	+	3956934	3956860	-	24	4741	7395	5876820	4.02296	0.00738576	hypothetical protein	NA
87	BP3266	AS	BP0663	CDS	-	-	3484604	3484605	+	673295	672857	+	9	164	4374	5884433	73.8286	6.0004e-09	ribulose-phosphate 3-epimerase	hypothetical protein
88	Candidate_Transcript_433	AS	BP0698	AS	-	-	3362972	3362974	+	713099	712835	+	65	487602	267	5401046	2.69659	2.40088e-05	NA	exported protein
89	BP3391:Candidate_Transcript_466	IGR	BP0728	CDS	- : -	-	3601394	3601394	+	742446	742445	-	15	30741	8	5858216	357.313	8.57644e-24	NA	transcriptional regulator
90	BPR02	AS	BP0840	AS	-	-	2151385	2151410	-	869658	869308	-	19	362050	53	5526858	5.47252	0.0148316	NA	outer membrane porin protein
91	BP0840	CDS	Candidate_Transcript_122	sRNA	-	-	870206	870404	+	869256	869165	+	22	190	1283	5887485	531.34	4.36132e-46	outer membrane porin protein	NA
92	Pred285	sRNA	BP0840	CDS	-	-	3653516	3653563	+	869302	869214	+	23	838	1583	5886536	102.062	2.0682e-32	NA	outer membrane porin protein
93	BP0911:BP0913	IGR	Candidate_Transcript_521	sRNA	- : -	-	948833	948854	+	3956884	3956861	-	15	152	7317	5881496	79.3236	6.03302e-18	NA	NA
94	BP0960	CDS	BP3512:BP3511	IGR	-	- : -	998429	998828	+	3722632	3722627	-	8	1700	732	5886540	37.8434	2.72779e-05	histone deacetylase family protein	NA
96	BP0960	CDS	BP0959	5UTR	-	-	998381	998749	+	998755	998424	-	66	1606	511	5886797	473.431	4.0025e-142	histone deacetylase family protein	membrane-bound lytic murein transglycosylase B
97	BP0961	CDS	BP0964	CDS	-	-	999346	999617	+	1001376	1001285	+	12	8749	495	5879724	16.292	8.95498e-06	electron transfer flavoprotein subunit beta	acyl-CoA dehydrogenase
98	BP1059	CDS	BP1057	CDS	-	-	1104400	1104690	+	1103476	1103387	+	10	125	867	5887978	543.297	6.14132e-19	hypothetical protein	membrane protein
99	Candidate_Transcript_433	AS	BP1087:BP1088	IGT_AS	-	- : -	3362972	3362973	+	1135889	1135508	+	21	487646	17	5401296	13.6824	4.21397e-08	NA	NA
100	Candidate_Transcript_433	AS	BP1590:BP1589	IGR	-	- : -	3362973	3362973	+	1667576	1667287	-	11	487656	8	5401305	15.2296	0.0157255	NA	NA
101	Candidate_Transcript_433	AS	BP1685:BP1683	IGR	-	- : -	3362973	3362973	+	1770081	1770076	-	24	487643	2	5401311	132.916	9.26232e-19	NA	NA
102	BP1799	AS	BP1798	AS	-	-	1890570	1890570	-	1889322	1889321	-	5	66	2	5888907	223065	1.44147e-18	cysteine desulfurase	DNA-binding protein
103	BP2054	CDS	BP3391:Candidate_Transcript_466	IGR	-	- : -	2174419	2174453	+	3601445	3601444	+	6	0	64582	5824392	Inf	5.41471e-07	transposase	NA
104	BP2059	CDS	BP2059	CDS	-	-	2179735	2180051	+	2178731	2178711	+	9	27	205	5888739	9575.19	2.72739e-27	beta-ketothiolase	beta-ketothiolase
105	Candidate_Transcript_433	AS	BP2132:BP2131	IGR	-	- : -	3362972	3362974	+	2256970	2256553	-	49	487618	40	5401273	13.5691	3.39641e-24	NA	NA
106	BP2132	CDS	Candidate_Transcript_433	sRNA	-	-	2256542	2256662	+	3362982	3362953	-	27	414	8939	5879600	42.8965	1.41867e-28	hypothetical protein	NA
107	BP2168:BP2170	IGR	Candidate_Transcript_521	sRNA	- : -	-	2290299	2290425	+	3956885	3956859	-	23	440	7309	5881208	42.0614	1.2431e-23	NA	NA
108	BP2268:BP2267	IGR	Candidate_Transcript_433	sRNA	- : -	-	2388388	2388501	-	3362982	3362953	-	30	611	8936	5879403	32.305	1.10064e-28	NA	NA
109	BP2271	5UTR	Candidate_Transcript_433	sRNA	-	-	2392287	2392287	+	3362974	3362971	-	15	66	8951	5879948	149.296	1.24818e-21	regulatory lipoprotein	NA
110	BP2321	CDS	BP2374	CDS	-	-	2455361	2455361	-	2514554	2514392	+	9	243	13237	5875491	16.4396	0.00273621	lipid A ABC transporter ATP-binding protein/permease MsbA	hypothetical protein
111	Candidate_Transcript_433	AS	BP2351	5UTR	-	-	3362972	3362973	+	2492163	2492038	-	47	487620	136	5401177	3.82795	5.90185e-07	NA	inner membrane transport permease
112	BP2352	5UTR	Candidate_Transcript_433	sRNA	-	-	2492027	2492140	+	3362988	3362965	-	126	5136	8840	5874878	16.3039	4.19114e-97	C4-dicarboxylate ABC transporter substrate-binding protein	NA
113	Candidate_Transcript_433	AS	BP2400:BP2402	IGR	-	- : -	3362973	3362973	+	2542754	2542313	+	15	487652	4	5401309	41.5356	5.15515e-08	NA	NA
114	Candidate_Transcript_433	AS	BP2411:BP2413	IGR	-	- : -	3362973	3362973	+	2555035	2554771	+	19	487648	29	5401284	7.25682	0.000933798	NA	NA
115	BP2413:BP2411	IGR	BP1487	5UTR	- : -	-	2553291	2553292	-	1565003	1564991	+	6	498	478	5887998	148.409	1.98409e-06	NA	ABC transporter substrate-binding protein
116	BP2413	CDS	BP2413:BP2411	IGR	-	- : -	2555185	2555462	+	2555244	2555200	-	11	72	12	5888885	74974.2	9.17529e-43	lipoprotein	NA
117	BP2424	CDS	BP2424	AS	-	-	2566153	2566525	+	2566647	2566262	-	41	4021	199	5884719	301.524	1.67206e-78	integral membrane protein	integral membrane protein
119	Candidate_Transcript_433	AS	BP2549:BP2548	IGR	-	- : -	3362972	3362973	+	2702221	2701818	-	21	487646	46	5401267	5.05653	0.0177106	NA	NA
120	BP2549	5UTR	Candidate_Transcript_433	sRNA	-	-	2701815	2701863	+	3362985	3362953	-	72	3550	8894	5876464	13.4006	2.31348e-48	sugar transport protein	NA
121	Candidate_Transcript_433	AS	BP2560:BP2561	IGR	-	- : -	3362973	3362974	+	2714222	2714032	+	72	487595	365	5400948	2.18499	0.00609124	NA	NA
122	BP2560	CDS	Candidate_Transcript_433	sRNA	-	-	2714207	2714222	-	3362973	3362972	-	17	2254	8949	5877760	4.95373	0.0467892	exported protein	NA
123	BP2560	CDS	Candidate_Transcript_521	sRNA	-	-	2714206	2714222	-	3956885	3956863	-	23	2248	7309	5879400	8.23013	1.73756e-08	exported protein	NA
124	BP2567	CDS	BP2576	CDS	-	-	2719172	2719286	-	2728547	2728329	-	14	65	25026	5863875	50.4671	1.8816e-13	hypothetical protein	50S ribosomal protein L35
125	BP2963	5UTR	BP2577:BP2576	IGR	-	- : -	3151432	3151434	-	2728662	2728607	-	33	52	14560	5874335	256.04	1.0789e-57	ABC transporter substrate-binding protein	NA
126	Candidate_Transcript_496	sRNA	BP2577:BP2576	IGR	-	- : -	3824964	3824965	+	2728739	2728655	-	15	314	15040	5873611	18.656	6.01079e-09	NA	NA
127	BP2190	CDS	BP2577:BP2576	IGR	-	- : -	2311505	2311546	-	2728678	2728632	-	17	64	14576	5874323	107.05	1.70779e-22	inner membrane-anchored protein HflC	NA
128	BP2577:BP2576	IGR	BP2576:BP2577	IGR	- : -	- : -	2728744	2728752	-	2728778	2728765	+	11	13396	288	5875285	16.7515	5.14395e-05	NA	NA
129	BP2576:BP2577	IGR	BP2577:BP2576	IGR	- : -	- : -	2728718	2728759	+	2728683	2728655	-	10	42	14583	5874345	95.9099	3.89787e-11	NA	NA
130	Candidate_Transcript_433	AS	BP2642:BP2643	IGR	-	- : -	3362973	3362973	+	2800899	2800730	+	20	487647	1	5401312	221.525	1.38375e-15	NA	NA
131	BP2688	5UTR	BP2688	AS	-	-	2851846	2851846	+	2853178	2853143	-	5	231	8	5888736	15932.7	3.96561e-14	integral membrane zinc-metalloprotease	integral membrane zinc-metalloprotease
132	Candidate_Transcript_433	AS	BP2705:BP2704	IGR	-	- : -	3362972	3362973	+	2871199	2870762	-	34	487633	11	5401302	34.2367	2.05782e-22	NA	NA
133	BP2705	CDS	Candidate_Transcript_433	sRNA	-	-	2870778	2871191	+	3362985	3362966	-	50	637	8916	5879377	51.7597	5.26939e-60	molybdenum-binding protein	NA
134	BP2715:BP2714	IGR	BP3512:BP3511	IGR	- : -	- : -	2881259	2881260	-	3722632	3722628	-	7	106	733	5888134	530.476	5.71201e-12	NA	NA
136	BP2743	CDS	BP1482	CDS	-	-	2910760	2910760	-	1559625	1559625	+	6	4	5	5888965	1.76669e+06	5.21144e-28	ABC transporter ATP-binding protein	3-isopropylmalate dehydratase small subunit
137	Candidate_Transcript_433	AS	BP2755:BP2756	IGR	-	- : -	3362972	3362974	+	2934264	2934103	+	38	487629	62	5401251	6.78886	7.45791e-11	NA	NA
138	BP2755:BP2756	IGR	BP2755	CDS	- : -	-	2934069	2934101	+	2934093	2934006	-	6	59	5822	5883093	102.762	2.29101e-05	NA	exported protein
139	BP2801	CDS	BP2801	AS	-	-	2975410	2975464	-	2975454	2975449	+	8	83	195	5888694	2910.69	4.57395e-20	transcriptional regulator	transcriptional regulator
140	BP2804:BP2803	IGR	BP3512:BP3511	IGR	- : -	- : -	2977859	2977861	-	3722633	3722627	-	12	102	728	5888138	951.541	2.40712e-26	NA	NA
142	BP2804:BP2803	IGR	BP0961	5UTR	- : -	-	2977861	2977861	-	999398	999359	+	7	107	953	5887913	404.187	3.7745e-11	NA	electron transfer flavoprotein subunit beta
143	Candidate_Transcript_433	AS	BP2810	5UTR	-	-	3362972	3362974	+	2985774	2985468	-	348	487319	85	5401228	45.3774	3.7135e-283	NA	hydrolase
144	BP2892	CDS	Candidate_Transcript_521	sRNA	-	-	3068155	3068582	-	3956889	3956883	-	10	216	7322	5881432	37.1877	1.69742e-07	integral membrane protein	NA
145	BP0460	5UTR	BP2906:BP2907	IGR	-	- : -	469159	469174	+	3085685	3085684	+	9	412	21	5888538	6125.39	1.98964e-25	DNA topoisomerase III	NA
146	BP3783	CDS	BP2924	CDS	-	-	3988230	3988245	+	3114402	3114231	+	15	2761	1785	5884419	17.9098	8.39674e-09	pertussis toxin subunit 1	exported protein
147	BP1879	CDS	BP2936	CDS	-	-	1971180	1971180	+	3125493	3125338	-	11	486	103	5888380	1293.94	2.74932e-25	filamentous hemagglutinin/adhesin	exported protein
148	BP2956	CDS	BP3391:Candidate_Transcript_466	IGR	-	- : -	3143931	3144101	+	3601447	3601426	+	7	22	64581	5824370	28.6959	0.00749922	hypothetical protein	NA
149	Candidate_Transcript_433	AS	BP3030	AS	-	-	3362972	3362973	+	3225681	3225406	+	25	487642	10	5401303	27.6909	2.23126e-14	NA	rRNA small subunit methyltransferase H
150	BP3130	5UTR	Candidate_Transcript_433	sRNA	-	-	3334909	3334913	+	3362981	3362972	-	7	72	8959	5879942	63.8086	1.55057e-05	cyclase	NA
151	Candidate_Transcript_433	AS	BP3130:BP3129	IGR	-	- : -	3362973	3362973	+	3335129	3334913	-	9	487658	2	5401311	49.8421	0.00268437	NA	NA
152	BP3207:Candidate_Transcript_440	IGR	Candidate_Transcript_433	sRNA	- : -	-	3421777	3421893	+	3362973	3362971	-	14	34	8952	5879980	270.461	5.09091e-23	NA	NA
153	Candidate_Transcript_433	AS	BP3255	AS	-	-	3362973	3362973	+	3473887	3473678	+	22	487645	5	5401308	48.7358	2.62154e-14	NA	LysR family transcriptional regulator
154	Candidate_Transcript_355	sRNA	BP3279:BP3281	IGR	-	- : -	2713808	2713878	+	3498772	3498495	+	37	2270	865	5885808	110.909	1.11198e-55	NA	NA
155	BP3302	CDS	BP3302	AS	-	-	3522465	3522735	-	3522759	3522749	+	10	727	130	5888113	623.015	1.55944e-19	hypothetical protein	hypothetical protein
156	BP3336:BP3334	IGR	BP3391:Candidate_Transcript_466	IGR	- : -	- : -	3559197	3559500	-	3601447	3601441	+	44	12	64544	5824380	330.876	8.75814e-70	NA	NA
157	BP3392	CDS	BP3391:Candidate_Transcript_466	IGR	-	- : -	3601422	3601466	-	3601475	3601437	+	57	251	64531	5824141	20.4958	2.66897e-45	transposase	NA
158	BP3391:Candidate_Transcript_466	IGR	BPT47	tRNA	- : -	-	3601394	3601394	+	3735099	3735096	-	67	30689	2566	5855658	4.98208	1.18131e-19	NA	NA
159	BP3391:Candidate_Transcript_466	IGR	Candidate_Transcript_072:BP0515	IGR	- : -	- : -	3601394	3601398	+	524130	523848	-	16	30740	409	5857815	7.45467	0.000519353	NA	NA
160	Candidate_Transcript_076	sRNA	BP3391:Candidate_Transcript_466	IGR	-	- : -	524011	524098	-	3601449	3601439	+	13	99	64575	5824293	11.8437	4.25745e-05	NA	NA
161	BP3391:Candidate_Transcript_466	IGR	Candidate_Transcript_433	sRNA	- : -	-	3601096	3601397	+	3362985	3362646	-	527	30488	8489	5849476	11.9108	0	NA	NA
162	BP3501	CDS	Candidate_Transcript_433	sRNA	-	-	3713275	3713299	-	3362974	3362972	-	7	201	8959	5879813	22.8563	0.013601	exported protein	NA
163	BPT01	tRNA	BP3512:BP3511	IGR	-	- : -	6233	6280	+	3722633	3722628	-	5	601	735	5887639	66.6422	0.00605278	NA	NA
164	BPT14	tRNA	BP3512:BP3511	IGR	-	- : -	1077967	1078237	-	3722634	3722590	-	16	2718	883	5885363	39.2359	7.19055e-15	NA	NA
165	BPT18	tRNA	BP3512:BP3511	IGR	-	- : -	1301244	1301591	+	3722632	3722627	-	8	915	732	5887325	70.3195	2.13329e-07	NA	NA
166	BPT44	tRNA	BP3512:BP3511	IGR	-	- : -	3659536	3659537	-	3722633	3722592	-	6	56	893	5888025	706.45	2.36372e-10	NA	NA
167	Candidate_Transcript_239	sRNA	BP3512:BP3511	IGR	-	- : -	1627166	1627221	+	3722635	3722591	-	19	1063	880	5887018	119.573	2.14372e-27	NA	NA
168	BP3832	CDS	BP3512:BP3511	IGR	-	- : -	4040059	4040059	+	3722628	3722628	-	5	7	735	5888233	5722.29	7.61188e-12	cell division ATP-binding protein	NA
169	BP0460	5UTR	BP3512:BP3511	IGR	-	- : -	469159	469174	+	3722632	3722514	-	10	411	889	5887670	161.139	8.32107e-14	DNA topoisomerase III	NA
170	BPR01	AS	BP3561	AS	-	-	2149079	2149272	-	3777000	3776633	+	78	20731	11044	5857127	1.99541	0.00961122	NA	peptidyl-prolyl cis-trans isomerase
171	BP3561	CDS	BP3561	AS	-	-	3776707	3776889	-	3776946	3776741	+	67	8778	11031	5869104	4.06103	3.7167e-15	peptidyl-prolyl cis-trans isomerase	peptidyl-prolyl cis-trans isomerase
172	BP3561	AS	BP3561	CDS	-	-	3777102	3777196	+	3777171	3777045	-	34	617	106206	5782123	3.00007	0.020144	peptidyl-prolyl cis-trans isomerase	peptidyl-prolyl cis-trans isomerase
173	BP1884	AS	BP3561	CDS	-	-	1985657	1985657	-	3777285	3776918	-	10	12	132570	5756388	36.1846	5.25111e-06	filamentous hemagglutinin transporter protein FhaC	peptidyl-prolyl cis-trans isomerase
174	Candidate_Transcript_433	AS	BP3568:BP3567	IGR	-	- : -	3362973	3362973	+	3780855	3780812	-	20	487647	11	5401302	20.1386	2.45598e-09	NA	NA
175	Candidate_Transcript_514	sRNA	BP3689	CDS	-	-	3898731	3899151	+	3898960	3898735	-	14	436	6316	5882214	29.9048	7.11619e-11	NA	LysM domain/BON superfamily protein
176	Candidate_Transcript_433	AS	BP3695:BP3693	IGR	-	- : -	3362973	3362973	+	3902741	3902416	-	41	487626	56	5401257	8.10968	4.94139e-14	NA	NA
177	BP3709	CDS	Candidate_Transcript_521	sRNA	-	-	3918517	3918518	-	3956879	3956876	-	5	35	7327	5881613	114.676	0.000589924	racemase	NA
178	BP3744	AS	BP3743	AS	-	-	3951573	3951573	+	3950579	3950579	+	5	247	0	5888728	Inf	4.29013e-17	cytochrome c oxidase subunit 2	cytochrome c oxidase polypeptide I
179	Candidate_Transcript_433	AS	BP3744:BP3745	IGR	-	- : -	3362973	3362973	+	3952178	3952142	+	11	487656	6	5401307	20.3061	0.00301342	NA	NA
180	BP3844	CDS	Candidate_Transcript_521	sRNA	-	-	4055047	4055058	+	3956884	3956883	-	6	98	7326	5881550	49.153	0.00158106	enoyl-CoA hydratase/isomerase	NA
181	BPR01	AS	BPT47	AS	-	-	2149102	2149545	-	3735164	3735128	+	20	32002	84	5856874	43.5752	1.30525e-19	NA	NA
182	Candidate_Transcript_288:BP2034	IGR	BPR01	AS	- : -	-	2148024	2148024	-	2149808	2149806	-	6	24	12985	5875965	113.13	2.03251e-05	NA	NA
183	Candidate_Transcript_433	AS	BPR01	AS	-	-	3362972	3362974	+	2150497	2150416	-	157	487510	554	5400759	3.1395	3.71498e-24	NA	NA
184	BPR01	AS	BP0959	5UTR	-	-	2149102	2149544	-	998837	998423	-	31	31991	555	5856403	10.2252	3.57681e-15	NA	membrane-bound lytic murein transglycosylase B
185	BP3613:BP3612	IGR	BPR01	AS	- : -	-	3830466	3830501	-	2149808	2149716	-	12	26	18006	5870936	150.487	5.24896e-16	NA	NA
186	Candidate_Transcript_288:BPR01	IGR	BPR01:BPT26	IGT	- : -	- : -	2148803	2148995	+	2150962	2150600	+	113	1019	22640	5865208	28.7284	1.72758e-111	NA	NA
187	Candidate_Transcript_288:BPR01	IGR	BPR01:BPT26	IGT	- : -	- : -	2148683	2148778	+	2150684	2150632	+	29	3387	223	5885341	225.969	1.04125e-51	NA	NA
188	BPR01:Candidate_Transcript_288	IGR	BPR01:BPT26	IGT_AS	- : -	- : -	2149009	2149483	-	2150556	2150106	-	1449	29287	2232	5856012	129.808	0	NA	NA
189	BPR01:BPT26	IGT_AS	BPR01:Candidate_Transcript_288	IGR	- : -	- : -	2150633	2150886	-	2148884	2148708	-	75	456	296	5888153	3271.78	3.51773e-221	NA	NA
190	BPR01:BPT26	IGT_AS	BPR01:Candidate_Transcript_288	IGR	- : -	- : -	2150116	2150581	-	2149298	2148913	-	146	1958	25762	5861114	16.9645	2.48149e-114	NA	NA
191	Candidate_Transcript_288:BPR01	IGR	BPR01:Candidate_Transcript_288	IGR	- : -	- : -	2148901	2149005	+	2149131	2149023	-	14	364	23379	5865223	9.64907	0.000214601	NA	NA
192	BPR02	AS	BPR02	AS	-	-	2151201	2151697	-	2153600	2153101	-	11946	359656	76991	5440387	2.34706	0	NA	NA
193	BPR02	AS	BPR02	AS	-	-	2151736	2151895	-	2153400	2152916	-	1046	12162	109175	5766597	4.54279	8.30200737661109e-318	NA	NA
194	BPR02	AS	BPR02	AS	-	-	2152007	2152472	-	2153581	2153201	-	552	23293	19700	5845435	7.03176	1.10456e-254	NA	NA
195	BPR02	AS	BPR02	AS	-	-	2152502	2152795	-	2153982	2153579	-	333	4414	85244	5798989	5.13216	1.96133e-113	NA	NA
196	BPR02	AS	BPR02	AS	-	-	2151736	2151921	-	2153589	2153412	-	128	13454	6062	5869336	9.21153	2.74605e-71	NA	NA
197	BPR02	AS	BPR02	AS	-	-	2153601	2154040	-	2152691	2152259	-	250	25300	12349	5851081	4.68192	6.09105e-78	NA	NA
198	BPR02	AS	BPR02	AS	-	-	2152202	2152372	-	2153982	2153630	-	108	2491	79651	5806730	3.16075	6.96298e-19	NA	NA
199	BPR02	AS	BPR02	AS	-	-	2153664	2153992	-	2152178	2152110	-	28	25009	1821	5862122	3.60418	0.00189115	NA	NA
200	BPR02	AS	BPR02	AS	-	-	2151767	2151855	-	2152896	2152831	-	20	13188	1351	5874421	6.59418	1.13141e-05	NA	NA
201	BPR02:BPT27	IGR	BPR02	AS	- : -	-	2151008	2151410	-	2152691	2152402	-	625	367838	3559	5516958	2.63387	6.76043e-83	NA	NA
202	BPR02:BPT27	IGR	BPR02	AS	- : -	-	2150961	2151295	-	2153100	2152759	-	81	6323	32339	5850237	2.31744	2.11789e-06	NA	NA
203	BPR02:BPT27	IGR	BPR02	AS	- : -	-	2150961	2151266	-	2152358	2152259	-	36	6368	8379	5874197	3.96329	1.45894e-06	NA	NA
204	BPR02:BPT27	IGR	BPR02	AS	- : -	-	2150961	2151196	-	2153581	2153101	-	49	252	88888	5799791	12.6872	6.3291e-30	NA	NA
205	BPR02	AS	BPR03	AS	-	-	2152704	2153188	-	2154292	2154214	-	88	83451	823	5804618	7.43747	1.18441e-38	NA	NA
206	BPR02	AS	BPR03:BPR02	IGR	-	- : -	2151201	2151699	-	2154094	2153601	-	146250	225352	30400	5486978	117.137	0	NA	NA
207	BPR02	AS	BPR03:BPR02	IGR	-	- : -	2151708	2152198	-	2154022	2153618	-	2924	31398	173726	5680932	3.0453	0	NA	NA
208	BPR02	AS	BPR03:BPR02	IGR	-	- : -	2151216	2151697	-	2154444	2154126	-	613	370989	347	5517031	26.2709	0	NA	NA
209	BPR02	AS	BPR03:BPR02	IGR	-	- : -	2152202	2152600	-	2154263	2154004	-	159	5653	97683	5785485	1.66586	0.000187521	NA	NA
210	BPR02	AS	BPR03:BPR02	IGR	-	- : -	2151853	2152198	-	2154306	2154212	-	93	32770	825	5855292	20.1419	6.16462e-78	NA	NA
211	BPR02	AS	BPR04:BPR05	IGR	-	- : -	2151266	2151409	-	2442648	2442225	+	77	368095	22	5520786	52.4939	8.5398e-67	NA	NA
212	BPR05	AS	BPR02	AS	-	-	2444838	2445023	+	2153581	2153318	-	15	484	18151	5870330	10.0232	2.44386e-05	NA	NA
213	BPR02	AS	BPR07:BPR08	IGR	-	- : -	2151385	2151410	-	3234154	3233779	+	62	362007	2	5526909	473.29	4.40293e-67	NA	NA
214	BPR08	AS	BPR02	AS	-	-	3236390	3236533	+	2153581	2153242	-	25	202	20227	5868526	35.9076	4.21221e-24	NA	NA
215	BPR02	AS	BPR08	AS	-	-	2151248	2151409	-	3234699	3234218	+	21	368151	12	5520796	26.243	2.74528e-12	NA	NA
216	BPR02	AS	BPT01	AS	-	-	2151409	2151853	-	6279	6278	-	32	329471	101	5559376	5.3461	5.77044e-07	NA	NA
217	BPR02	AS	BPT13:BPT14	IGT_AS	-	- : -	2151385	2151410	-	1078207	1077969	+	19	362050	19	5526892	15.2655	3.40071e-08	NA	NA
218	BPR02	AS	Candidate_Transcript_014	AS	-	-	2151385	2151603	-	130386	130293	+	15	365484	25	5523456	9.06763	0.00219424	NA	NA
219	BPR02	AS	Candidate_Transcript_522	sRNA	-	-	2151853	2152279	-	3957007	3956888	+	56	33771	3091	5852062	3.13945	1.7598e-07	NA	NA
220	BPR02	AS	Candidate_Transcript_522	sRNA	-	-	2152301	2152361	-	3956911	3956910	+	8	1627	1349	5885996	21.4541	0.000722424	NA	NA
221	BPR02:BPR03	IGR	BPT27:BPR02	IGR	- : -	- : -	2154071	2154161	+	2151132	2150989	+	82	68	5395	5883435	1315.06	2.01597e-200	NA	NA
222	BPT27:BPR02	IGR	BPR02:BPR03	IGR	- : -	- : -	2150966	2151120	+	2154184	2154086	+	26	5350	71	5883533	402.716	7.21946e-51	NA	NA
223	BPR02:BPT27	IGR	BPR03:BPR02	IGR	- : -	- : -	2151122	2151198	-	2154021	2153660	-	124	143	176526	5712187	28.0595	1.12417e-107	NA	NA
224	BPR05	AS	BPR03:BPR02	IGR	-	- : -	2444838	2445023	+	2154022	2153619	-	171	328	176479	5712002	16.874	4.0587e-122	NA	NA
225	BPR08	AS	BPR03:BPR02	IGR	-	- : -	3236390	3236575	+	2154021	2153659	-	160	67	176490	5712263	77.2918	3.08688e-181	NA	NA
226	BPT01:BPT02	IGT	Candidate_Transcript_433	sRNA	- : -	-	6115	6495	+	3362982	3362971	-	28	2615	8938	5877399	7.04095	1.57365e-09	NA	NA
227	Candidate_Transcript_433	AS	BPT01:BPT02	IGT_AS	-	- : -	3362972	3362973	+	6591	6229	-	55	487612	222	5401091	2.74421	0.000377875	NA	NA
229	BPT01	tRNA	Candidate_Transcript_521	sRNA	-	-	6233	6281	+	3956906	3956860	-	44	562	7375	5880999	62.4317	7.26794e-56	NA	NA
230	BPT05	tRNA	BP0961	CDS	-	-	71422	71478	-	999785	999363	+	33	296	9068	5879583	72.2865	8.35294e-43	NA	electron transfer flavoprotein subunit beta
231	BPT09	tRNA	BPT17	tRNA	-	-	764906	764917	+	1301004	1301002	-	6	109	1290	5887575	251.23	9.63289e-08	NA	NA
233	BPT13	tRNA	BP3631	CDS	-	-	1077967	1077969	-	3841218	3841135	+	11	136	12733	5876100	37.3261	1.36401e-08	NA	50S ribosomal protein L6
234	Candidate_Transcript_288:BPR01	IGR	BPT27:BPR02	IGR	- : -	- : -	2148636	2148760	+	2150890	2150844	+	12	3404	2226	5883338	9.31731	0.000867756	NA	NA
235	BPT27	tRNA	Candidate_Transcript_288	IGR	-	- : -	2150714	2150888	+	2148961	2148728	+	17	2448	4091	5882424	9.98537	1.61954e-06	NA	NA
237	BPT33	tRNA	Candidate_Transcript_433	sRNA	-	-	2597282	2597283	+	3362985	3362972	-	14	486	8952	5879528	18.9197	3.24057e-08	NA	NA
240	Candidate_Transcript_433	AS	BPT47:BP3525	IGR	-	- : -	3362972	3362973	+	3735227	3735121	+	67	487600	67	5401246	11.0772	5.05592e-31	NA	NA
241	BPT47	tRNA	Candidate_Transcript_433	sRNA	-	-	3735123	3735226	-	3362985	3362954	-	97	4457	8869	5875557	14.4179	3.32158e-69	NA	NA
242	BPT47	tRNA	Candidate_Transcript_483	sRNA	-	-	3734968	3735225	-	3716816	3716756	+	72	4489	4240	5880179	22.2437	3.34156e-63	NA	NA
243	Candidate_Transcript_483	sRNA	BPT47	tRNA	-	-	3716731	3716755	+	3735100	3735096	-	20	3825	2613	5882522	11.7713	1.14584e-09	NA	NA
247	Candidate_Transcript_521	sRNA	Candidate_Transcript_229	sRNA	-	-	3956888	3956962	-	1510690	1510686	+	10	5938	181	5882851	54.7355	4.05041e-09	NA	NA
248	Candidate_Transcript_239	sRNA	BP3031	CDS	-	-	1627166	1627221	+	3226852	3226795	-	12	1070	1110	5886788	59.4775	2.81704e-12	NA	cell division protein MraZ
249	Candidate_Transcript_239	sRNA	BP3836:Candidate_Transcript_527	IGR	-	- : -	1627166	1627191	+	4046201	4046135	-	11	889	6467	5881613	11.2534	0.00266679	NA	NA
250	BP1754	CDS	Candidate_Transcript_239	sRNA	-	-	1840559	1840582	-	1627252	1627252	+	6	64	736	5888174	750.022	1.58879e-10	bifunctional riboflavin kinase/FMN adenylyltransferase	NA
251	Candidate_Transcript_265	AS	Candidate_Transcript_265	sRNA	-	-	1881316	1881486	+	1881384	1881320	-	17	75	7507	5881381	177.583	2.53489e-26	NA	NA
252	Candidate_Transcript_288:BPR01	IGR	Candidate_Transcript_521	sRNA	- : -	-	2148634	2148760	+	3956889	3956864	-	41	3375	7291	5878273	9.79428	6.62422e-21	NA	NA
253	Candidate_Transcript_390	sRNA	Candidate_Transcript_521	sRNA	-	-	2991174	2991182	+	3956890	3956860	-	8	217	7324	5881431	29.605	0.000202304	NA	NA
254	BP2050	CDS	Candidate_Transcript_420	AS	-	-	2169907	2169981	-	3246867	3246863	+	13	38096	184	5850687	10.8506	0.000258813	50S ribosomal protein L33	NA
255	Candidate_Transcript_420	sRNA	Candidate_Transcript_420	AS	-	-	3246834	3246894	-	3246990	3246849	+	39	472	218	5888251	2231.79	6.22649e-108	NA	NA
256	Candidate_Transcript_433	AS	Candidate_Transcript_481	IGR	-	- : -	3362973	3362973	+	3713797	3713329	+	32	487635	77	5401236	4.60318	4.5679e-05	NA	NA
257	Candidate_Transcript_433	AS	Candidate_Transcript_483	IGR	-	- : -	3362973	3362973	+	3716775	3716709	-	21	487646	25	5401288	9.30405	5.27523e-06	NA	NA
258	Candidate_Transcript_433	AS	Candidate_Transcript_527:BP3836	IGR	-	- : -	3362972	3362974	+	4046229	4045802	+	1331	486336	465	5400848	31.7871	0	NA	NA
259	Candidate_Transcript_433	AS	BP2738	AS	-	-	3362972	3362974	+	2907876	2907439	+	42	487625	56	5401257	8.3075	9.51745e-15	NA	autotransporter
260	Candidate_Transcript_433	AS	BP3740:BP3741	IGT_AS	-	- : -	3362973	3362973	+	3948815	3948485	+	22	487645	28	5401285	8.70278	4.34306e-06	NA	NA
261	Candidate_Transcript_433	AS	BP0961:BP0960	IGR	-	- : -	3362972	3362973	+	999472	999113	-	47	487620	165	5401148	3.15514	0.000136673	NA	NA
262	Candidate_Transcript_433	AS	BP1879	AS	-	-	3362973	3362973	+	1974393	1973904	-	73	487594	186	5401127	4.34746	1.87754e-15	NA	filamentous hemagglutinin/adhesin
263	Candidate_Transcript_433	AS	BP2267:BP2268	IGR	-	- : -	3362972	3362974	+	2388499	2388414	+	208	487459	23	5401290	100.206	1.08811e-189	NA	NA
264	Candidate_Transcript_433	AS	BP2508	5UTR	-	-	3362973	3362973	+	2656699	2656697	+	13	487654	15	5401298	9.59928	0.0303288	NA	Outer membrane protein assembly factor BamE
265	Candidate_Transcript_433	AS	BP2897:BP2896	IGR	-	- : -	3362972	3362973	+	3073484	3073003	-	17	487650	10	5401303	18.8295	4.71237e-07	NA	NA
266	Candidate_Transcript_433	AS	BP2084:BP2082	IGR	-	- : -	3362973	3362973	+	2204492	2204362	-	10	487657	6	5401307	18.4601	0.0236456	NA	NA
267	Candidate_Transcript_433	AS	BP0873:Candidate_Transcript_126	IGR	-	- : -	3362973	3362973	+	910733	910412	-	16	487651	14	5401299	12.6585	7.12092e-05	NA	NA
268	BP2315:BPR04	IGR	Candidate_Transcript_433	AS	- : -	-	2441497	2441514	+	3363008	3362988	+	24	43	476593	5412320	6.33838	5.89491e-05	NA	NA
269	Candidate_Transcript_483	sRNA	Candidate_Transcript_433	sRNA	-	-	3716580	3716770	+	3362985	3362954	-	65	3800	8901	5876214	11.2925	6.52047e-39	NA	NA
270	BP0961	CDS	Candidate_Transcript_433	sRNA	-	-	999415	999589	+	3362985	3362953	-	33	5800	8933	5874214	3.74144	0.000123439	electron transfer flavoprotein subunit beta	NA
271	BP2811	CDS	Candidate_Transcript_433	sRNA	-	-	2985478	2985713	+	3362976	3362971	-	21	1157	8945	5878857	11.9288	1.97966e-10	long-chain-fatty-acid--CoA ligase	NA
272	BP1879	CDS	Candidate_Transcript_433	sRNA	-	-	1974108	1974181	+	3362974	3362970	-	31	4664	8935	5875350	4.37061	1.05525e-05	filamentous hemagglutinin/adhesin	NA
273	BP2907	CDS	Candidate_Transcript_433	sRNA	-	-	3093505	3093601	+	3362982	3362954	-	8	268	8958	5879746	19.5931	0.00470203	adhesin	NA
274	BP2643:BP2642	IGR	Candidate_Transcript_433	sRNA	- : -	-	2800460	2800892	-	3362973	3362971	-	9	333	8957	5879681	17.7415	0.00137095	NA	NA
275	BP3836:Candidate_Transcript_527	IGR	Candidate_Transcript_433	sRNA	- : -	-	4045920	4046230	-	3362988	3362970	-	65	7671	8901	5872343	5.59029	1.04694e-21	NA	NA
276	BP0231	CDS	Candidate_Transcript_433	sRNA	-	-	238514	238641	+	3362983	3362973	-	8	209	8958	5879805	25.1244	0.000722748	4-carboxymuconolactone decarboxylase	NA
277	BP0231:BP0229	IGR	Candidate_Transcript_433	sRNA	- : -	-	238167	238172	-	3362983	3362969	-	7	69	8959	5879945	66.5829	1.17408e-05	NA	NA
278	BP2897	CDS	Candidate_Transcript_433	sRNA	-	-	3073002	3073198	+	3363014	3362966	-	136	3798	9156	5875890	22.9801	5.76147e-124	NAD(P) transhydrogenase subunit alpha	NA
279	BP1054	CDS	Candidate_Transcript_433	sRNA	-	-	1100722	1100870	+	3362974	3362971	-	19	371	8947	5879643	33.6553	4.70329e-17	pertactin autotransporter	NA
280	BP3613	CDS	Candidate_Transcript_433	sRNA	-	-	3830451	3830476	+	3362981	3362968	-	7	237	8959	5879777	19.3843	0.0402463	50S ribosomal protein L3	NA
281	BP0216:BP0217	IGR	Candidate_Transcript_433	sRNA	- : -	-	226717	226772	+	3362973	3362965	-	10	405	8956	5879609	16.2099	0.000443513	NA	NA
282	Candidate_Transcript_433	sRNA	BP2315	CDS	-	-	3362974	3363015	-	2441523	2441481	-	19	5878	1021	5882062	18.6221	1.73051e-12	NA	autotransporter
283	Candidate_Transcript_441	sRNA	BP3213	CDS	-	-	3424357	3424589	-	3424627	3424288	+	9	1105	182	5887684	263.483	6.97645e-14	NA	hydroxyacylglutathione hydrolase
284	BP1879	CDS	Candidate_Transcript_521	sRNA	-	-	1969820	1970090	+	3956889	3956860	-	24	952	7308	5880696	20.2864	1.25572e-17	filamentous hemagglutinin/adhesin	NA
285	BP3018	CDS	Candidate_Transcript_521	sRNA	-	-	3210844	3211107	-	3956884	3956859	-	15	1907	7317	5879741	6.32071	0.0117402	cell division protein FtsZ	NA
286	BP3783	CDS	Candidate_Transcript_521	sRNA	-	-	3988227	3988519	+	3956937	3956857	-	368	4983	7051	5876578	61.5504	0	pertussis toxin subunit 1	NA
287	Candidate_Transcript_521	sRNA	BP3783	CDS	-	-	3956888	3956961	-	3988396	3988267	+	32	5916	2419	5880613	13.1495	3.33391e-19	NA	pertussis toxin subunit 1
288	BP3266	AS	Candidate_Transcript_521	sRNA	-	-	3484605	3484606	+	3956889	3956883	-	12	161	7320	5881487	59.8868	3.61236e-12	ribulose-phosphate 3-epimerase	NA
289	BP1201	CDS	Candidate_Transcript_521	sRNA	-	-	1265015	1265398	+	3956889	3956856	-	59	3744	7273	5877904	12.7358	8.33889e-38	tracheal colonization factor	NA
290	BP3783	AS	Candidate_Transcript_522	sRNA	-	-	3988373	3988377	-	3956910	3956910	+	5	35	1352	5887588	622.104	1.31167e-07	pertussis toxin subunit 1	NA
291	BP3836:Candidate_Transcript_527	IGR	Candidate_Transcript_527:BP3836	IGR	- : -	- : -	4045730	4046177	-	4046196	4045858	+	69	6241	1707	5880963	38.0899	1.05348e-75	NA	NA
292	Pred285:BP3441	IGR	Pred285	sRNA	- : -	-	3653210	3653559	-	3653578	3653331	+	20	823	26998	5861139	5.27571	0.00157408	NA	NA
293	Pred285	sRNA	Pred285:BP3441	IGR	-	- : -	3653515	3653585	+	3653519	3653327	-	7	854	212	5887907	227.649	1.8368e-09	NA	NA
294	BP2911	CDS	Pred285	sRNA	-	-	3102187	3102234	+	3653575	3653112	+	38	531	28024	5860387	14.9653	4.02935e-25	DNA-binding protein	NA
295	Pred285	sRNA	BP0943	5UTR	-	-	3653561	3653563	+	980319	980317	-	9	852	161	5887958	386.315	2.35011e-15	NA	outer membrane protein A
296	Pred285	sRNA	BP0231:BP0229	IGR	-	- : -	3653561	3653585	+	238152	238146	-	16	845	79	5888040	1411.26	6.43777e-39	NA	NA
297	BP3267	CDS	BP3265:BP3264	IGR	-	- : -	3484604	3485023	+	3483192	3483057	-	10	198	382	5888390	778.517	1.56885e-20	ApaG protein	NA
298	BP0491:BP0492	IGR	BP0492:BP0491	IGR	- : -	- : -	506097	506282	+	506115	505904	-	23	276	144	5888537	3407.72	2.30672e-66	NA	NA
299	BP0491	CDS	BP0491:BP0492	IGR	-	- : -	505950	506142	-	506271	506134	+	10	140	150	5888680	2804.13	5.96736e-26	chromosomal replication initiation protein DnaA	NA
300	BP0961	CDS	BP0962	CDS	-	-	999518	999992	+	1001099	1000879	+	21	10044	829	5878086	14.825	3.0738e-12	electron transfer flavoprotein subunit beta	electron transfer flavoprotein subunit alpha
301	BP1879	AS	BP1879	AS	-	-	1972162	1972486	-	1973826	1973475	-	29	1101	1049	5886801	147.814	1.97614e-46	filamentous hemagglutinin/adhesin	filamentous hemagglutinin/adhesin
302	BP1879	AS	BP1879	AS	-	-	1974605	1975091	-	1973821	1973474	-	27	1231	1051	5886671	122.849	7.59319e-41	filamentous hemagglutinin/adhesin	filamentous hemagglutinin/adhesin
303	BP1879	AS	BP1879	AS	-	-	1972162	1972387	-	1974780	1974337	-	14	1110	1392	5886464	53.336	2.42521e-14	filamentous hemagglutinin/adhesin	filamentous hemagglutinin/adhesin
304	BP1879:BP1881	IGT	BP1879:BP1881	IGT_AS	- : -	- : -	1979417	1979895	+	1979764	1979415	-	17	2515	303	5886145	131.31	1.07996e-24	NA	NA
305	BP1879	CDS	BP1879	AS	-	-	1974301	1974690	+	1974660	1974284	-	92	4213	931	5883744	138.007	1.75712e-151	filamentous hemagglutinin/adhesin	filamentous hemagglutinin/adhesin
306	BP1879	CDS	BP1879	AS	-	-	1973634	1974045	+	1974075	1973802	-	36	12517	465	5875962	36.3436	8.89116e-37	filamentous hemagglutinin/adhesin	filamentous hemagglutinin/adhesin
307	BP1879	CDS	BP1879	AS	-	-	1974717	1975095	+	1974921	1974547	-	43	5864	1503	5881570	28.6952	8.26231e-41	filamentous hemagglutinin/adhesin	filamentous hemagglutinin/adhesin
308	BP1879	CDS	BP1879:BP1881	IGT	-	- : -	1978177	1978573	+	1979896	1979646	+	18	4367	1018	5883577	23.8223	1.85264e-13	filamentous hemagglutinin/adhesin	NA
309	BP1879:BP1881	IGT	BP1879	CDS	- : -	-	1979580	1979832	+	1978591	1978120	+	32	1837	3072	5884039	33.3653	1.88576e-31	NA	filamentous hemagglutinin/adhesin
310	BP3017	CDS	BP3018	CDS	-	-	3209306	3209749	-	3210955	3210548	-	14	1241	486	5887239	136.657	6.106e-20	UDP-3-O-[3-hydroxymyristoyl] N-acetylglucosamine deacetylase	cell division protein FtsZ
311	BP0007	CDS	BP3610	CDS	-	-	6969	7392	+	3827499	3827321	+	10	3797	310	5884863	49.9959	8.79974e-09	elongation factor Tu	elongation factor G
312	BP0944	CDS	BP0944	AS	-	-	980695	980847	+	981059	980716	-	13	254	30	5888683	10046.3	2.89015e-41	DNA gyrase subunit A	DNA gyrase subunit A
313	BP0074	AS	BP0074	CDS	-	-	73140	73296	-	73156	73054	+	12	211	4043	5884714	82.779	7.10874e-14	chaperone protein HtpG	chaperone protein HtpG
314	BP1777	AS	BP1777	AS	-	-	1868045	1868360	-	1866971	1866901	-	10	1216	397	5887357	121.954	1.30905e-12	Lon protease	Lon protease
315	BP1777	AS	BP1777	CDS	-	-	1867538	1867970	-	1867646	1867317	+	29	1158	10524	5877269	13.9857	1.04046e-17	Lon protease	Lon protease
316	BP2315	CDS	BP2314	AS	-	-	2439642	2439691	-	2438647	2438546	-	6	303	286	5888385	407.698	4.9928e-09	autotransporter	Maf-like protein
317	BP2897	5UTR	BP2897	CDS	-	-	3073003	3073003	+	3074169	3074032	+	6	3592	64	5885318	153.605	2.04384e-06	NAD(P) transhydrogenase subunit alpha	NAD(P) transhydrogenase subunit alpha
318	BP3787	CDS	BP3786:BP3787	IGT_AS	-	- : -	3990446	3990888	+	3990742	3990587	-	9	743	219	5888009	325.67	1.02129e-14	pertussis toxin subunit 3	NA
319	BP3613	CDS	BP3613:BP3612	IGR	-	- : -	3830470	3830805	+	3830812	3830441	-	16	529	37	5888398	4813.49	1.06753e-46	50S ribosomal protein L3	NA
320	BP3631	CDS	BP3628	CDS	-	-	3840690	3840997	+	3839792	3839309	+	13	3263	298	5885406	78.684	4.03849e-15	50S ribosomal protein L6	50S ribosomal protein L5
321	BP3635	CDS	BP3631	CDS	-	-	3842051	3842490	+	3841195	3840721	+	48	365	13368	5875199	57.7969	3.19834e-59	50S ribosomal protein L15	50S ribosomal protein L6
322	BP2962	CDS	BP2962:BP2963	IGR	-	- : -	3149643	3150063	-	3150124	3149752	+	10	5228	97	5883645	116.022	3.10668e-12	50S ribosomal protein L13	NA
323	BP2051	CDS	BP2051:Candidate_Transcript_290	IGR	-	- : -	2170215	2170652	-	2170632	2170286	+	24	9095	579	5879282	26.795	2.50198e-20	50S ribosomal protein L28	NA
324	BP2050:BP2051	IGR	BP2050	CDS	- : -	-	2170096	2170377	+	2170112	2170016	-	12	703	6781	5881484	14.8054	2.75497e-05	NA	50S ribosomal protein L33
325	BP3633	CDS	BP3630	CDS	-	-	3841417	3841898	+	3840784	3840317	+	45	3622	1256	5884057	58.2038	3.30841e-56	30S ribosomal protein S5	30S ribosomal protein S8
326	BP3630	CDS	BP3633	CDS	-	-	3840336	3840792	+	3842074	3841622	+	32	2599	2490	5883859	29.0942	1.26057e-29	30S ribosomal protein S8	30S ribosomal protein S5
327	BP3421	CDS	BP3421	AS	-	-	3628997	3629111	+	3628977	3628932	-	17	882	163	5887918	696.233	9.77343e-37	Holliday junction DNA helicase RuvB	Holliday junction DNA helicase RuvB
328	BPS01	AS	BPS01	tmRNA	-	-	976505	976600	+	976610	976408	-	26	91	111378	5777485	14.8208	6.71096e-15	NA	NA
329	BPS01	tmRNA	BPS01:BP0940	IGR	-	- : -	976404	976756	-	976768	976410	+	616	118300	2973	5767091	10.1008	0	NA	NA
330	BP2541	CDS	BP2540	CDS	-	-	2693103	2693585	-	2692189	2691763	-	16	727	954	5887283	135.816	2.53008e-23	succinyl-CoA ligase subunit beta	succinyl-CoA ligase subunit alpha
331	BP0460	CDS	BP0460	AS	-	-	471306	471474	+	471487	471203	-	12	2191	810	5885967	39.799	3.14789e-10	DNA topoisomerase III	DNA topoisomerase III
332	BP0007	CDS	BP0007	AS	-	-	6786	6887	+	7033	6805	-	11	923	669	5887377	104.879	1.4129e-13	elongation factor Tu	elongation factor Tu
333	BP0007	CDS	BP0007	AS	-	-	7167	7513	+	7444	7168	-	15	3900	201	5884864	112.607	2.79252e-20	elongation factor Tu	elongation factor Tu
334	BP2315	AS	BP2315	CDS	-	-	2441239	2441497	+	2441521	2441497	-	8	76	1032	5887864	600.557	1.23461e-14	autotransporter	autotransporter

## Sheet: unified_WT_1_5_significant_int
	RNA1	RNA1_part	RNA2	RNA2_part	RNA1.description	RNA2.description	Start.of.RNA1.first.read	Start.of.RNA1.last.read	RNA1.strand	Start.of.RNA2.first.read	Start.of.RNA2.last.read	RNA2.strand	interactions	other.interactions.of.RNA1	other.interactions.of.RNA2	total.other.interactions	odds.ratio	Fisher.s.exact.test.p.value	annotation_1	annotation_2
1	BPS02	tmRNA	BPS02	AS	-	-	3227151	3227472	-	3227523	3227223	+	19	8409	107	942813	19.9091	6.43939e-13	NA	NA
2	BP2386	CDS	BP0363	3UTR	-	-	2525124	2525124	-	364356	364356	+	6	6	5	951331	190266	4.21625e-23	enolase	extracellular solute-binding protein
3	BPR01	AS	BP3524	3UTR	-	-	2149102	2149543	-	3735175	3735119	+	40	48431	42	902835	17.754	9.45064e-25	NA	acetyltransferase
4	BPR01	AS	BP3524	3UTR	-	-	2149619	2149795	-	3735175	3735127	+	18	33705	64	917561	7.65655	3.14461e-05	NA	acetyltransferase
5	BP3667	3UTR	BP3343	CDS	-	-	3876515	3876515	+	3566740	3566740	-	5	9	14	951320	37750.8	3.64528e-16	GntR family transcriptional regulator	translocation protein TolB
6	BPR01	AS	BP0018	AS	-	-	2149272	2149272	-	21549	21549	-	5	10341	0	941002	Inf	1.54551e-05	NA	membrane protein
7	BP0459	AS	BP2813	CDS	-	-	467895	467896	+	2988687	2988687	-	6	0	66	951276	Inf	1.54317e-20	membrane protein	inositol monophosphatase
8	BP0908	AS	BP2951	CDS	-	-	945727	945727	+	3138705	3138705	-	5	34	12	951297	11658.1	5.57756e-14	hypothetical protein	transcriptional regulator NrdR
9	BPR01	AS	BP0972:BP0970A_1	IGR	-	- : -	2149101	2149480	-	1011234	1011225	-	8	45267	3	906070	53.3763	0.000387639	NA	NA
10	BP1005	CDS	BP3696	AS	-	-	1051111	1051111	-	3905100	3905100	-	5	3	2	951338	792782	1.84168e-20	hypothetical protein	exported protein
11	BP1145	CDS	BP1878	CDS	-	-	1210880	1210880	+	1968028	1968028	-	5	2	8	951333	297292	4.23254e-19	ATP-dependent helicase	virulence factors transcription regulator BvgA
12	BP1174	AS	BP1260	CDS	-	-	1240160	1240160	-	1328559	1328559	-	5	12	6	951325	66064.2	4.47687e-17	hypothetical protein	bifunctional glutamine-synthetase adenylyltransferase/deadenyltransferase
13	Candidate_Transcript_327	sRNA	BP1244	CDS	-	-	2492244	2492244	-	1308063	1308063	+	6	1	17	951324	335761	6.97925e-23	NA	23S rRNA pseudouridylate synthase B
14	BP1244	CDS	BP1877	CDS	-	-	1307920	1307920	+	1965529	1965529	-	5	11	12	951320	36034.8	4.23246e-16	23S rRNA pseudouridylate synthase B	virulence sensor protein BvgS
15	BP1435	CDS	Candidate_Transcript_228	sRNA	-	-	1510310	1510310	-	1510387	1510387	+	6	7	11	951324	74129.1	2.09745e-21	phosphoenolpyruvate synthase regulatory protein	NA
16	BP1699	CDS	BP1722	CDS	-	-	1783384	1783384	+	1806331	1806331	+	5	2	15	951326	158554	5.09872e-18	hypothetical protein	hypothetical protein
17	BP0962	CDS	BP2226	CDS	-	-	1000322	1000322	+	2352959	2352959	-	5	72	39	951232	1693.79	3.35207e-10	electron transfer flavoprotein subunit alpha	anti-sigma factor antagonist
18	BP2268:BP2267	IGR	Candidate_Transcript_433	sRNA	- : -	-	2388401	2388484	-	3362973	3362970	-	5	47	1005	950291	100.592	0.000338658	NA	NA
19	BP2738	CDS	BP2752	CDS	-	-	2907254	2907254	-	2924113	2924113	-	5	22	3	951318	72069.5	7.07958e-17	autotransporter	exported protein
20	BP2906	CDS	BP3213	CDS	-	-	3085241	3085241	-	3424917	3424917	+	6	12	34	951296	13989.6	7.03532e-18	oxidoreductase	hydroxyacylglutathione hydrolase
21	BP3036	CDS	BP3030	CDS	-	-	3231613	3231613	-	3225880	3225880	-	6	12	442	950888	1075.67	1.98132e-11	hydrolase	rRNA small subunit methyltransferase H
22	Candidate_Transcript_265	sRNA	BP3052	CDS	-	-	1881516	1881516	-	3251580	3251580	+	6	1314	16	950012	271.122	5.25264e-08	NA	gamma-glutamyltranspeptidase
23	BP3128	AS	BP3695	CDS	-	-	3332711	3332711	+	3904601	3904601	+	5	37	5	951301	25710.8	3.3566e-15	hypothetical protein	hydroxymethylglutaryl-CoA lyase
24	BP0792	CDS	BP3302	CDS	-	-	815295	815295	+	3522710	3522710	-	5	12	341	950990	1162.01	3.87611e-09	CDP-diacylglycerol--serine O-phosphatidyltransferase	hypothetical protein
25	BP3561	CDS	BP3561	AS	-	-	3777357	3777391	-	3777276	3777120	+	6	191	225	950926	132.765	1.41191e-06	peptidyl-prolyl cis-trans isomerase	peptidyl-prolyl cis-trans isomerase
26	BP3673	CDS	Candidate_Transcript_433	sRNA	-	-	3882502	3882502	+	3362973	3362973	-	6	2	1004	950336	2839.65	4.00987e-12	LysR family transcriptional regulator	NA
27	BPR01	AS	BPR06	AS	-	-	2149068	2149175	-	2446055	2445709	+	13	19584	12	931739	51.5413	5.0255e-11	NA	NA
28	BP0375	AS	BPR01	AS	-	-	376779	376779	-	2149807	2149807	-	5	3	21104	930236	73.4644	0.0289502	cell shape-determining protein MreC	NA
29	Candidate_Transcript_288:BPR01	IGR	BPR01:BPT26	IGT	- : -	- : -	2148692	2148910	+	2150684	2150632	+	24	1212	100	950012	188.121	1.00036e-39	NA	NA
30	BPR01:Candidate_Transcript_288	IGR	BPR01:BPT26	IGT_AS	- : -	- : -	2149029	2149500	-	2150583	2150104	-	2671	43287	2810	902580	19.8196	0	NA	NA
31	BPR01:BPT26	IGT_AS	BPR01:Candidate_Transcript_288	IGR	- : -	- : -	2150207	2150684	-	2149294	2148803	-	222	2652	38643	909831	1.97092	6.7182e-14	NA	NA
32	BPR02	AS	BPR02	AS	-	-	2151205	2151697	-	2153600	2153204	-	4442	206530	7247	733129	2.17579	0	NA	NA
33	BPR02	AS	BPR02	AS	-	-	2151717	2151895	-	2153794	2153301	-	568	6619	39280	904881	1.97686	8.78154e-41	NA	NA
34	BPR02	AS	BPR02	AS	-	-	2152103	2152398	-	2153798	2153318	-	333	5514	39515	905986	1.38464	0.00192214	NA	NA
35	BPR02:BPT27	IGR	BPR02	AS	- : -	-	2151178	2151200	-	2153979	2153533	-	48	52	40534	910714	20.7396	5.82624e-34	NA	NA
36	BPR02	AS	BPR03	AS	-	-	2152903	2153188	-	2154264	2154245	-	68	41152	484	909644	3.10559	2.17834e-09	NA	NA
37	BPR02	AS	BPR03:BPR02	IGR	-	- : -	2151201	2151697	-	2154022	2153601	-	78472	132500	12706	727670	33.9175	0	NA	NA
38	BPR02	AS	BPR03:BPR02	IGR	-	- : -	2151404	2151854	-	2154306	2154147	-	299	189642	262	761145	4.58039	1.44564e-63	NA	NA
39	BPR02	AS	BPR04:BPR05	IGR	-	- : -	2151225	2151410	-	2442598	2442227	+	39	208516	8	742785	17.3659	9.18935e-14	NA	NA
40	BPR02	AS	BPR07:BPR08	IGR	-	- : -	2151248	2151410	-	3234150	3233779	+	39	208516	2	742791	69.4643	1.01271e-18	NA	NA
41	BPR08	AS	BPR02	AS	-	-	3236390	3236390	+	2153581	2153242	-	14	65	11675	939594	17.334	8.50044e-08	NA	NA
42	BPT27	AS	BPR02	AS	-	-	2150844	2151295	-	2152443	2152251	-	45	2938	5606	942759	2.57578	0.00346421	NA	NA
43	BP2702	AS	BPR02	AS	-	-	2867779	2867779	-	2152651	2152651	-	5	16	1671	949656	177.599	3.41014e-05	argininosuccinate lyase	NA
44	BPR02:BPR03	IGR	BPT27:BPR02	IGR	- : -	- : -	2154079	2154152	+	2151118	2151014	+	14	12	604	950718	1836.38	2.00361e-33	NA	NA
45	BPR05	AS	BPR03:BPR02	IGR	-	- : -	2444727	2445041	+	2154021	2153753	-	82	172	85870	865224	4.80366	3.32153e-20	NA	NA
46	BPR08	AS	BPR03:BPR02	IGR	-	- : -	3236279	3236603	+	2154021	2153642	-	63	36	91115	860134	16.5202	2.46183e-34	NA	NA
47	BPT05	tRNA	BPT41	tRNA	-	-	71417	71478	-	3330565	3330518	-	14	849	1717	948768	9.11192	0.000132372	NA	NA
48	BPT09	tRNA	BPT17	tRNA	-	-	764905	764922	+	1301006	1301003	-	18	35	3187	948108	152.996	1.75168e-26	NA	NA
49	BP1794	CDS	BPT19	tRNA	-	-	1884741	1884741	-	1305476	1305476	-	5	15	388	950940	816.959	1.83962e-08	LexA repressor	NA
50	Candidate_Transcript_288:BPR01	IGR	BPT27:BPR02	IGR	- : -	- : -	2148808	2148849	+	2150881	2150878	+	8	209	2980	948151	12.1788	0.0342803	NA	NA
51	BPT27:BPR02	IGR	Candidate_Transcript_288	IGR	- : -	- : -	2150809	2150896	+	2148855	2148710	+	9	638	995	949706	13.4644	0.00453076	NA	NA
52	BPT50	tRNA	BPT41	tRNA	-	-	3905583	3905606	+	3330565	3330536	-	18	103	1713	949514	96.8678	4.76245e-24	NA	NA
53	Candidate_Transcript_433	sRNA	BPT47	tRNA	-	-	3362973	3362996	-	3735130	3735120	-	11	452	2090	948795	11.0479	0.00113415	NA	NA
54	Candidate_Transcript_420	sRNA	Candidate_Transcript_420	AS	-	-	3246834	3246939	-	3246986	3246842	+	24	1293	60	949971	293.881	1.20028e-43	NA	NA
55	Candidate_Transcript_433	AS	Candidate_Transcript_527:BP3836	IGR	-	- : -	3362973	3362973	+	4046196	4046111	+	14	60064	12	891258	17.3116	7.60032e-06	NA	NA
56	BP0919	CDS	BP3288	CDS	-	-	955272	955272	+	3505347	3505347	+	5	0	1	951342	Inf	9.39639e-23	succinate-semialdehyde dehydrogenase	ATP synthase subunit beta
57	BP3494	CDS	BP3494:BP3493	IGR	-	- : -	3702977	3703180	+	3703100	3702975	-	8	198	74	951068	519.284	1.50593e-14	BrkA autotransporter	NA
58	BP0609	CDS	BP1201	CDS	-	-	614378	614378	+	1265293	1265293	+	5	40	708	950595	167.831	2.82608e-05	carboxy-terminal processing protease	tracheal colonization factor
59	BP0491:BP0492	IGR	BP0492:BP0491	IGR	- : -	- : -	506138	506242	+	506238	506111	-	13	65	16	951254	11890.7	1.8106e-41	NA	NA
60	BP1879	CDS	BP1879	AS	-	-	1974308	1974662	+	1974597	1974429	-	20	487	108	950733	361.523	2.6975e-38	filamentous hemagglutinin/adhesin	filamentous hemagglutinin/adhesin
61	BP1879	CDS	BP1879	AS	-	-	1973838	1973940	+	1973803	1973750	-	9	392	60	950887	363.86	2.16281e-15	filamentous hemagglutinin/adhesin	filamentous hemagglutinin/adhesin
62	BP1124	CDS	BP1125	CDS	-	-	1187153	1187186	+	1188392	1188391	+	6	8	68	951266	10491.9	5.49195e-17	2-oxoglutarate dehydrogenase subunit E1	2-oxoglutarate dehydrogenase complex subunit dihydrolipoamide succinyltransferase
63	BP1001	CDS	BP2890	CDS	-	-	1047905	1047906	+	3066097	3066097	-	6	4	5	951333	285400	9.58247e-24	phosphoglycerate kinase	adenylosuccinate lyase
64	BP0702	CDS	BP0702	AS	-	-	715499	715499	+	715905	715905	-	5	3	1	951339	1585565	5.26196e-21	phosphoribosylglycinamide formyltransferase 2	phosphoribosylglycinamide formyltransferase 2
65	BP0007	CDS	BP0016	CDS	-	-	7392	7393	+	18156	18156	+	6	1140	4	950198	1250.26	6.41416e-11	elongation factor Tu	DNA-directed RNA polymerase subunit beta'
66	BPS01	tmRNA	BPS01	AS	-	-	976404	976429	-	976558	976442	+	119	2807	295	948127	136.254	1.34821e-189	NA	NA
67	BPS01	AS	BPS01	tmRNA	-	-	976505	976577	+	976436	976425	-	19	45	33901	917383	11.4256	5.81073e-08	NA	NA
68	BPS01	tmRNA	BPS01	AS	-	-	976413	976488	-	976756	976620	+	15	2911	611	947811	7.99336	6.8018e-05	NA	NA
