# Supplementary material for: Global analysis of the Hfq-mediated RNA interactome discovers a MicA homolog that affects the cytotoxicity, biofilm formation, and resistance to complement of Bordetella pertussis
Source: Nucleic Acids Res. 2025 Jul 8;53(13):gkaf614. doi: 10.1093/nar/gkaf614 (PMC12235514; doi:10.1093/nar/gkaf614)
Supplement: gkaf614_Supplemental_Files [file gkaf614_supplemental_files.zip › Table S5.xlsx]

## Sheet: 3xFT_1_5_signif_inter_sRNA
Supplementary table S5. S-chimeras having sRNA as one of the interacting partners found in hfq::3xFT and hfq-WT samples
	RNA1	RNA1_part	RNA2	RNA2_part	RNA1.description	RNA2.description	Start.of.RNA1.first.read	Start.of.RNA1.last.read	RNA1.strand	Start.of.RNA2.first.read	Start.of.RNA2.last.read	RNA2.strand	interactions	other.interactions.of.RNA1	other.interactions.of.RNA2	total.other.interactions	odds.ratio	Fisher.s.exact.test.p.value	annotation_1	annotation_2
1	BP0022	3UTR	Candidate_Transcript_433	sRNA	-	-	27313	27694	+	3362983	3362954	-	98	16156	8868	5863858	4.01098	1.81816e-23	two component system response regulator	NA
2	Candidate_Transcript_239	sRNA	BP0960	3UTR	-	-	1627166	1627232	+	999399	999359	+	26	1056	934	5886964	155.186	8.81961e-42	NA	histone deacetylase family protein
3	Candidate_Transcript_229	sRNA	BP2374	3UTR	-	-	1510657	1510736	+	2514605	2514590	+	22	232	12832	5875894	43.4224	1.52059e-22	NA	hypothetical protein
4	Candidate_Transcript_481	sRNA	BP2374	3UTR	-	-	3713636	3713797	-	2514605	2514604	+	8	3123	465	5885384	32.422	9.26183e-05	NA	hypothetical protein
5	BP2402	3UTR	Candidate_Transcript_433	sRNA	-	-	2542313	2542363	-	3362985	3362953	-	105	1080	8861	5878934	64.5032	2.19155e-139	hypothetical protein	NA
6	Candidate_Transcript_355	sRNA	BP0751	3UTR	-	-	2713809	2713860	+	764866	764856	+	14	2293	2067	5884606	17.382	8.88257e-08	NA	octaprenyl-diphosphate synthase
7	BP2082	3UTR	Candidate_Transcript_355	sRNA	-	-	2204406	2204417	+	2713936	2713905	+	33	374	2007	5886566	258.796	5.39099e-61	CDP-diacylglycerol--glycerol-3-phosphate 3-phosphatidyltransferase	NA
8	BP2082	3UTR	Candidate_Transcript_433	sRNA	-	-	2204406	2204480	+	3363079	3362953	-	53	354	9239	5879334	95.2743	6.74315e-77	CDP-diacylglycerol--glycerol-3-phosphate 3-phosphatidyltransferase	NA
9	BP0023:Candidate_Transcript_004	IGR	Candidate_Transcript_483	sRNA	- : -	-	28223	28293	+	3716816	3716748	+	310	2974	4002	5881694	153.196	0	NA	NA
10	BP0023	CDS	Candidate_Transcript_433	sRNA	-	-	27963	28167	-	3362983	3362971	-	13	1014	8953	5879000	8.41861	0.00367925	transposase	NA
11	BP0065	CDS	Candidate_Transcript_521	sRNA	-	-	64140	64186	-	3956885	3956857	-	20	270	7312	5881378	59.5812	6.56754e-23	ferredoxin	NA
12	BP0235	5UTR	Candidate_Transcript_433	sRNA	-	-	241620	241680	+	3362974	3362972	-	18	436	8948	5879578	27.1273	2.3524e-14	membrane protein	NA
13	BP0250	5UTR	Candidate_Transcript_433	sRNA	-	-	259014	259016	+	3362973	3362972	-	5	27	8961	5879987	121.514	0.000494824	exported protein	NA
14	BP0405	CDS	Candidate_Transcript_521	sRNA	-	-	405239	405459	-	3956934	3956857	-	246	9219	7173	5872342	21.8455	2.11623e-221	membrane protein	NA
15	BP0502	CDS	Candidate_Transcript_433	sRNA	-	-	515614	515873	+	3362974	3362971	-	11	568	8955	5879446	12.715	0.000798311	integrase	NA
16	BP0515	CDS	Candidate_Transcript_521	sRNA	-	-	523182	523389	-	3956884	3956875	-	19	448	7313	5881200	34.1072	3.40866e-17	hypothetical protein	NA
17	BP0559:BP0561	IGR	Candidate_Transcript_521	sRNA	- : -	-	566747	566773	+	3956883	3956875	-	12	64	7320	5881584	150.655	1.23326e-16	NA	NA
18	BP0571:BP0572	IGT_AS	Candidate_Transcript_522	sRNA	- : -	-	579069	579125	-	3956911	3956848	+	43	2679	3058	5883200	30.8796	3.73753e-42	NA	NA
19	BP0571	CDS	Candidate_Transcript_433	sRNA	-	-	579012	579449	+	3362985	3362965	-	55	3865	8911	5876149	9.38382	2.13173e-28	two component system sensor histidine kinase	NA
20	BP0571	CDS	Candidate_Transcript_521	sRNA	-	-	579010	579167	+	3956886	3956860	-	34	3702	7298	5877946	7.39715	4.88408e-13	two component system sensor histidine kinase	NA
21	BP0663	CDS	Candidate_Transcript_521	sRNA	-	-	672850	673212	+	3956934	3956860	-	24	4741	7395	5876820	4.02296	0.00738576	hypothetical protein	NA
22	BP0840	CDS	Candidate_Transcript_122	sRNA	-	-	870206	870404	+	869256	869165	+	22	190	1283	5887485	531.34	4.36132e-46	outer membrane porin protein	NA
23	Pred285	sRNA	BP0840	CDS	-	-	3653516	3653563	+	869302	869214	+	23	838	1583	5886536	102.062	2.0682e-32	NA	outer membrane porin protein
24	BP0911:BP0913	IGR	Candidate_Transcript_521	sRNA	- : -	-	948833	948854	+	3956884	3956861	-	15	152	7317	5881496	79.3236	6.03302e-18	NA	NA
25	BP2132	CDS	Candidate_Transcript_433	sRNA	-	-	2256542	2256662	+	3362982	3362953	-	27	414	8939	5879600	42.8965	1.41867e-28	hypothetical protein	NA
26	BP2168:BP2170	IGR	Candidate_Transcript_521	sRNA	- : -	-	2290299	2290425	+	3956885	3956859	-	23	440	7309	5881208	42.0614	1.2431e-23	NA	NA
27	BP2268:BP2267	IGR	Candidate_Transcript_433	sRNA	- : -	-	2388388	2388501	-	3362982	3362953	-	30	611	8936	5879403	32.305	1.10064e-28	NA	NA
28	BP2271	5UTR	Candidate_Transcript_433	sRNA	-	-	2392287	2392287	+	3362974	3362971	-	15	66	8951	5879948	149.296	1.24818e-21	regulatory lipoprotein	NA
29	BP2352	5UTR	Candidate_Transcript_433	sRNA	-	-	2492027	2492140	+	3362988	3362965	-	126	5136	8840	5874878	16.3039	4.19114e-97	C4-dicarboxylate ABC transporter substrate-binding protein	NA
30	BP2549	5UTR	Candidate_Transcript_433	sRNA	-	-	2701815	2701863	+	3362985	3362953	-	72	3550	8894	5876464	13.4006	2.31348e-48	sugar transport protein	NA
31	BP2560	CDS	Candidate_Transcript_433	sRNA	-	-	2714207	2714222	-	3362973	3362972	-	17	2254	8949	5877760	4.95373	0.0467892	exported protein	NA
32	BP2560	CDS	Candidate_Transcript_521	sRNA	-	-	2714206	2714222	-	3956885	3956863	-	23	2248	7309	5879400	8.23013	1.73756e-08	exported protein	NA
33	Candidate_Transcript_496	sRNA	BP2577:BP2576	IGR	-	- : -	3824964	3824965	+	2728739	2728655	-	15	314	15040	5873611	18.656	6.01079e-09	NA	NA
34	BP2705	CDS	Candidate_Transcript_433	sRNA	-	-	2870778	2871191	+	3362985	3362966	-	50	637	8916	5879377	51.7597	5.26939e-60	molybdenum-binding protein	NA
35	BP2892	CDS	Candidate_Transcript_521	sRNA	-	-	3068155	3068582	-	3956889	3956883	-	10	216	7322	5881432	37.1877	1.69742e-07	integral membrane protein	NA
36	BP3130	5UTR	Candidate_Transcript_433	sRNA	-	-	3334909	3334913	+	3362981	3362972	-	7	72	8959	5879942	63.8086	1.55057e-05	cyclase	NA
37	BP3207:Candidate_Transcript_440	IGR	Candidate_Transcript_433	sRNA	- : -	-	3421777	3421893	+	3362973	3362971	-	14	34	8952	5879980	270.461	5.09091e-23	NA	NA
38	Candidate_Transcript_355	sRNA	BP3279:BP3281	IGR	-	- : -	2713808	2713878	+	3498772	3498495	+	37	2270	865	5885808	110.909	1.11198e-55	NA	NA
39	Candidate_Transcript_076	sRNA	BP3391:Candidate_Transcript_466	IGR	-	- : -	524011	524098	-	3601449	3601439	+	13	99	64575	5824293	11.8437	4.25745e-05	NA	NA
40	BP3391:Candidate_Transcript_466	IGR	Candidate_Transcript_433	sRNA	- : -	-	3601096	3601397	+	3362985	3362646	-	527	30488	8489	5849476	11.9108	0	NA	NA
41	BP3501	CDS	Candidate_Transcript_433	sRNA	-	-	3713275	3713299	-	3362974	3362972	-	7	201	8959	5879813	22.8563	0.013601	exported protein	NA
42	Candidate_Transcript_239	sRNA	BP3512:BP3511	IGR	-	- : -	1627166	1627221	+	3722635	3722591	-	19	1063	880	5887018	119.573	2.14372e-27	NA	NA
43	Candidate_Transcript_514	sRNA	BP3689	CDS	-	-	3898731	3899151	+	3898960	3898735	-	14	436	6316	5882214	29.9048	7.11619e-11	NA	LysM domain/BON superfamily protein
44	BP3709	CDS	Candidate_Transcript_521	sRNA	-	-	3918517	3918518	-	3956879	3956876	-	5	35	7327	5881613	114.676	0.000589924	racemase	NA
45	BP3844	CDS	Candidate_Transcript_521	sRNA	-	-	4055047	4055058	+	3956884	3956883	-	6	98	7326	5881550	49.153	0.00158106	enoyl-CoA hydratase/isomerase	NA
46	BPR02	AS	Candidate_Transcript_522	sRNA	-	-	2151853	2152279	-	3957007	3956888	+	56	33771	3091	5852062	3.13945	1.7598e-07	NA	NA
47	BPR02	AS	Candidate_Transcript_522	sRNA	-	-	2152301	2152361	-	3956911	3956910	+	8	1627	1349	5885996	21.4541	0.000722424	NA	NA
48	BPT01:BPT02	IGT	Candidate_Transcript_433	sRNA	- : -	-	6115	6495	+	3362982	3362971	-	28	2615	8938	5877399	7.04095	1.57365e-09	NA	NA
49	BPT01	tRNA	Candidate_Transcript_521	sRNA	-	-	6233	6281	+	3956906	3956860	-	44	562	7375	5880999	62.4317	7.26794e-56	NA	NA
50	BPT33	tRNA	Candidate_Transcript_433	sRNA	-	-	2597282	2597283	+	3362985	3362972	-	14	486	8952	5879528	18.9197	3.24057e-08	NA	NA
51	BPT47	tRNA	Candidate_Transcript_433	sRNA	-	-	3735123	3735226	-	3362985	3362954	-	97	4457	8869	5875557	14.4179	3.32158e-69	NA	NA
52	BPT47	tRNA	Candidate_Transcript_483	sRNA	-	-	3734968	3735225	-	3716816	3716756	+	72	4489	4240	5880179	22.2437	3.34156e-63	NA	NA
53	Candidate_Transcript_483	sRNA	BPT47	tRNA	-	-	3716731	3716755	+	3735100	3735096	-	20	3825	2613	5882522	11.7713	1.14584e-09	NA	NA
54	Candidate_Transcript_239	sRNA	BPnc741:BP2909	IGR	-	- : -	1627166	1627221	+	3099785	3099729	+	59	1023	1945	5885953	174.531	3.4029e-102	NA	NA
55	Candidate_Transcript_521	sRNA	Candidate_Transcript_229	sRNA	-	-	3956888	3956962	-	1510690	1510686	+	10	5938	181	5882851	54.7355	4.05041e-09	NA	NA
56	Candidate_Transcript_239	sRNA	BP3031	CDS	-	-	1627166	1627221	+	3226852	3226795	-	12	1070	1110	5886788	59.4775	2.81704e-12	NA	cell division protein MraZ
57	Candidate_Transcript_239	sRNA	BP3836:Candidate_Transcript_527	IGR	-	- : -	1627166	1627191	+	4046201	4046135	-	11	889	6467	5881613	11.2534	0.00266679	NA	NA
58	BP1754	CDS	Candidate_Transcript_239	sRNA	-	-	1840559	1840582	-	1627252	1627252	+	6	64	736	5888174	750.022	1.58879e-10	bifunctional riboflavin kinase/FMN adenylyltransferase	NA
59	Candidate_Transcript_265	AS	Candidate_Transcript_265	sRNA	-	-	1881316	1881486	+	1881384	1881320	-	17	75	7507	5881381	177.583	2.53489e-26	NA	NA
60	Candidate_Transcript_288:BPR01	IGR	Candidate_Transcript_521	sRNA	- : -	-	2148634	2148760	+	3956889	3956864	-	41	3375	7291	5878273	9.79428	6.62422e-21	NA	NA
61	Candidate_Transcript_390	sRNA	Candidate_Transcript_521	sRNA	-	-	2991174	2991182	+	3956890	3956860	-	8	217	7324	5881431	29.605	0.000202304	NA	NA
62	Candidate_Transcript_420	sRNA	Candidate_Transcript_420	AS	-	-	3246834	3246894	-	3246990	3246849	+	39	472	218	5888251	2231.79	6.22649e-108	NA	NA
63	Candidate_Transcript_483	sRNA	Candidate_Transcript_433	sRNA	-	-	3716580	3716770	+	3362985	3362954	-	65	3800	8901	5876214	11.2925	6.52047e-39	NA	NA
64	BP0961	CDS	Candidate_Transcript_433	sRNA	-	-	999415	999589	+	3362985	3362953	-	33	5800	8933	5874214	3.74144	0.000123439	electron transfer flavoprotein subunit beta	NA
65	BP2811	CDS	Candidate_Transcript_433	sRNA	-	-	2985478	2985713	+	3362976	3362971	-	21	1157	8945	5878857	11.9288	1.97966e-10	long-chain-fatty-acid--CoA ligase	NA
66	BP1879	CDS	Candidate_Transcript_433	sRNA	-	-	1974108	1974181	+	3362974	3362970	-	31	4664	8935	5875350	4.37061	1.05525e-05	filamentous hemagglutinin/adhesin	NA
67	BP2907	CDS	Candidate_Transcript_433	sRNA	-	-	3093505	3093601	+	3362982	3362954	-	8	268	8958	5879746	19.5931	0.00470203	adhesin	NA
68	BP2643:BP2642	IGR	Candidate_Transcript_433	sRNA	- : -	-	2800460	2800892	-	3362973	3362971	-	9	333	8957	5879681	17.7415	0.00137095	NA	NA
69	BP3836:Candidate_Transcript_527	IGR	Candidate_Transcript_433	sRNA	- : -	-	4045920	4046230	-	3362988	3362970	-	65	7671	8901	5872343	5.59029	1.04694e-21	NA	NA
70	BP0231	CDS	Candidate_Transcript_433	sRNA	-	-	238514	238641	+	3362983	3362973	-	8	209	8958	5879805	25.1244	0.000722748	4-carboxymuconolactone decarboxylase	NA
71	BP0231:BP0229	IGR	Candidate_Transcript_433	sRNA	- : -	-	238167	238172	-	3362983	3362969	-	7	69	8959	5879945	66.5829	1.17408e-05	NA	NA
72	BP2897	CDS	Candidate_Transcript_433	sRNA	-	-	3073002	3073198	+	3363014	3362966	-	136	3798	9156	5875890	22.9801	5.76147e-124	NAD(P) transhydrogenase subunit alpha	NA
73	BP1054	CDS	Candidate_Transcript_433	sRNA	-	-	1100722	1100870	+	3362974	3362971	-	19	371	8947	5879643	33.6553	4.70329e-17	pertactin autotransporter	NA
74	BP3613	CDS	Candidate_Transcript_433	sRNA	-	-	3830451	3830476	+	3362981	3362968	-	7	237	8959	5879777	19.3843	0.0402463	50S ribosomal protein L3	NA
75	BP0216:BP0217	IGR	Candidate_Transcript_433	sRNA	- : -	-	226717	226772	+	3362973	3362965	-	10	405	8956	5879609	16.2099	0.000443513	NA	NA
76	Candidate_Transcript_433	sRNA	BP2315	CDS	-	-	3362974	3363015	-	2441523	2441481	-	19	5878	1021	5882062	18.6221	1.73051e-12	NA	autotransporter
77	Candidate_Transcript_441	sRNA	BP3213	CDS	-	-	3424357	3424589	-	3424627	3424288	+	9	1105	182	5887684	263.483	6.97645e-14	NA	hydroxyacylglutathione hydrolase
78	BP1879	CDS	Candidate_Transcript_521	sRNA	-	-	1969820	1970090	+	3956889	3956860	-	24	952	7308	5880696	20.2864	1.25572e-17	filamentous hemagglutinin/adhesin	NA
79	BP3018	CDS	Candidate_Transcript_521	sRNA	-	-	3210844	3211107	-	3956884	3956859	-	15	1907	7317	5879741	6.32071	0.0117402	cell division protein FtsZ	NA
80	BP3783	CDS	Candidate_Transcript_521	sRNA	-	-	3988227	3988519	+	3956937	3956857	-	368	4983	7051	5876578	61.5504	0	pertussis toxin subunit 1	NA
81	Candidate_Transcript_521	sRNA	BP3783	CDS	-	-	3956888	3956961	-	3988396	3988267	+	32	5916	2419	5880613	13.1495	3.33391e-19	NA	pertussis toxin subunit 1
82	BP3266	AS	Candidate_Transcript_521	sRNA	-	-	3484605	3484606	+	3956889	3956883	-	12	161	7320	5881487	59.8868	3.61236e-12	ribulose-phosphate 3-epimerase	NA
83	BP1201	CDS	Candidate_Transcript_521	sRNA	-	-	1265015	1265398	+	3956889	3956856	-	59	3744	7273	5877904	12.7358	8.33889e-38	tracheal colonization factor	NA
84	BP3783	AS	Candidate_Transcript_522	sRNA	-	-	3988373	3988377	-	3956910	3956910	+	5	35	1352	5887588	622.104	1.31167e-07	pertussis toxin subunit 1	NA
85	Pred285:BP3441	IGR	Pred285	sRNA	- : -	-	3653210	3653559	-	3653578	3653331	+	20	823	26998	5861139	5.27571	0.00157408	NA	NA
86	Pred285	sRNA	Pred285:BP3441	IGR	-	- : -	3653515	3653585	+	3653519	3653327	-	7	854	212	5887907	227.649	1.8368e-09	NA	NA
87	BP2911	CDS	Pred285	sRNA	-	-	3102187	3102234	+	3653575	3653112	+	38	531	28024	5860387	14.9653	4.02935e-25	DNA-binding protein	NA
88	Pred285	sRNA	BP0943	5UTR	-	-	3653561	3653563	+	980319	980317	-	9	852	161	5887958	386.315	2.35011e-15	NA	outer membrane protein A
89	Pred285	sRNA	BP0231:BP0229	IGR	-	- : -	3653561	3653585	+	238152	238146	-	16	845	79	5888040	1411.26	6.43777e-39	NA	NA

## Sheet: WT_1_5_signif_inter_sRNA
	RNA1	RNA1_part	RNA2	RNA2_part	RNA1.description	RNA2.description	Start.of.RNA1.first.read	Start.of.RNA1.last.read	RNA1.strand	Start.of.RNA2.first.read	Start.of.RNA2.last.read	RNA2.strand	interactions	other.interactions.of.RNA1	other.interactions.of.RNA2	total.other.interactions	odds.ratio	Fisher.s.exact.test.p.value	annotation_1	annotation_2
1	Candidate_Transcript_327	sRNA	BP1244	CDS	-	-	2492244	2492244	-	1308063	1308063	+	6	1	17	951324	335761	6.97925e-23	NA	23S rRNA pseudouridylate synthase B
2	BP1435	CDS	Candidate_Transcript_228	sRNA	-	-	1510310	1510310	-	1510387	1510387	+	6	7	11	951324	74129.1	2.09745e-21	phosphoenolpyruvate synthase regulatory protein	NA
3	BP2268:BP2267	IGR	Candidate_Transcript_433	sRNA	- : -	-	2388401	2388484	-	3362973	3362970	-	5	47	1005	950291	100.592	0.000338658	NA	NA
4	Candidate_Transcript_265	sRNA	BP3052	CDS	-	-	1881516	1881516	-	3251580	3251580	+	6	1314	16	950012	271.122	5.25264e-08	NA	gamma-glutamyltranspeptidase
5	BP3673	CDS	Candidate_Transcript_433	sRNA	-	-	3882502	3882502	+	3362973	3362973	-	6	2	1004	950336	2839.65	4.00987e-12	LysR family transcriptional regulator	NA
6	Candidate_Transcript_433	sRNA	BPT47	tRNA	-	-	3362973	3362996	-	3735130	3735120	-	11	452	2090	948795	11.0479	0.00113415	NA	NA
7	Candidate_Transcript_420	sRNA	Candidate_Transcript_420	AS	-	-	3246834	3246939	-	3246986	3246842	+	24	1293	60	949971	293.881	1.20028e-43	NA	NA
