# Supplementary material for: Global analysis of the Hfq-mediated RNA interactome discovers a MicA homolog that affects the cytotoxicity, biofilm formation, and resistance to complement of Bordetella pertussis
Source: Nucleic Acids Res. 2025 Jul 8;53(13):gkaf614. doi: 10.1093/nar/gkaf614 (PMC12235514; doi:10.1093/nar/gkaf614)
Supplement: gkaf614_Supplemental_Files [file gkaf614_supplemental_files.zip › Table S6.xlsx]

## Sheet: DIA_Intensity_Data
Supplementary Table S6. LC-MS/MS profiling of the ct_532Δ22 mutant versus wt strain
Gene	Gene name	CT_532_A	CT_532_B	CT_532_C	WT_A	WT_B	WT_C	Cscore	avg CT_532	avg WT	CT_532_x-y_WT	Student's T-test (+)	p-value CT_532_WT	q-value CT_532_WT	UniProtIds	Faste header
BP0001	mnmG	17.8571	17.8967	17.9376	17.9389	17.8942	17.8757	53.7396	17.8967	17.8942	1.0017		0.855265	0.969817	Q7W0T0	tRNA uridine 5-carboxymethylaminomethyl modification enzyme MnmG
BP0002	rsmG	18.4886	18.5703	18.398	18.6683	18.5639	18.5335	49.4204	18.4886	18.5639	0.949167		0.185083	0.524812	Q7W0S9	Ribosomal RNA small subunit methyltransferase G
BP0003	parA	20.3448	20.3749	20.488	20.2735	20.2849	20.3367	50.7666	20.3749	20.2849	1.06436		0.0945563	0.491243	Q7W0S8	ParA family protein
BP0004	BP0004	16.1128	16.2263	16.1743	16.1825	16.3735	16.296	47.4104	16.1743	16.296	0.91909		0.154874	0.485988	Q7W0S7	Putative acetyltransferase, GnaT family
BP0005	parB	21.3904	21.3943	21.4991	21.2517	21.3428	21.3896	54.623	21.3943	21.3428	1.03629		0.137541	0.512248	Q7W0S6	Probable chromosome partitioning protein ParB
BP0007;BP3611	tuf1;tuf2	25.8763	25.6617	25.7262	25.6121	25.6184	25.5762	52.6055	25.7262	25.6121	1.08229		0.0786136	0.405548	Q7TT91	Elongation factor Tu
BP0008	secE	18.7929	18.8092	18.8823	18.6764	18.9281	18.5658	49.0684	18.8092	18.6764	1.09646		0.397583	0.599782	Q7W0S5	Protein translocase subunit SecE
BP0009	nusG	22.9905	22.8685	23.0768	22.8485	22.7822	22.9448	49.5564	22.9905	22.8485	1.10343		0.192259	0.492612	Q7W0S4	Transcription termination/antitermination protein NusG
BP0010	rplK	23.0535	23.0366	23.2125	23.1947	23.172	23.0658	43.393	23.0535	23.172	0.921122		0.562603	0.800698	Q7W0S3	50S ribosomal protein L11
BP0011	rplA	24.0778	24.1549	24.1774	24.0614	24.165	23.9543	51.6324	24.1549	24.0614	1.06694		0.322936	0.634205	Q7W0S2	50S ribosomal protein L1
BP0013	rplJ	22.7513	22.7944	22.7124	22.6963	22.8244	22.6512	48.6004	22.7513	22.6963	1.03882		0.640708	0.856067	Q7W0S1	50S ribosomal protein L10
BP0014	rplL	18.6708	18.7393	19.0081	18.9423	19.4341	18.9088	47.4867	18.7393	18.9423	0.868728		0.219192	0.397986	Q7W0S0	50S ribosomal protein L7/L12
BP0015	rpoB	21.7622	21.6873	21.7244	21.7823	21.748	21.7294	52.8512	21.7244	21.748	0.983745		0.342635	0.831407	Q7W0R9	DNA-directed RNA polymerase subunit beta
BP0016	rpoC	23.3879	23.2698	23.2592	23.2498	23.3567	23.3366	58.2665	23.2698	23.3366	0.954753		0.876135	0.960762	Q7W0R8	DNA-directed RNA polymerase subunit beta
BP0017	BP0017	16.583	16.7813	16.7346	16.5813	16.6901	16.5647	52.442	16.7346	16.5813	1.11212		0.288523	0.591022	Q7W0R7	Putative lipoprotein
BP0020	BP0020	14.8693	15.2176	15.2048	15.345	15.1223	15.1436	53.3972	15.2048	15.1436	1.04328		0.472387	0.634897	Q7W0R5	Putative peptidoglycan binding protein
BP0028	BP0028	15.8896	15.9356	15.8286	15.554	15.7901	15.9009	47.5454	15.8896	15.7901	1.0714		0.271299	0.501982	Q7W0R0	Putative transcriptional regulator
BP0030	BP0030	15.1933	15.1135	15.2921	15.1886	15.0304	15.1123	48.5348	15.1933	15.1123	1.05776		0.265462	0.577171	Q7W0Q8	Uncharacterized protein
BP0032	BP0032	NaN	14.4255	14.1742	14.0334	14.1133	14.1743	42.7738	14.2998	14.1133	1.13806		0.170527	0.406178	Q7W0Q7	Probable transporter
BP0033	glyQ	20.139	20.1726	20.0882	20.2308	20.1333	20.074	48.1154	20.139	20.1333	1.00391		0.817596	0.947964	Q7W0Q6	Glycine--tRNA ligase alpha subunit
BP0034	glyS	21.6986	21.6085	21.6492	21.6157	21.6126	21.6138	54.1174	21.6492	21.6138	1.02485		0.217655	0.766891	Q7W0Q5	Glycine--tRNA ligase beta subunit
BP0035	BP0035	14.9311	14.9994	15.1265	15.094	15.1595	15.0792	50.8028	14.9994	15.094	0.936558		0.214587	0.554338	Q7W0Q4	D,D-heptose 1,7-bisphosphate phosphatase
BP0036	BP0036	18.6127	18.5431	18.5383	18.5913	18.6918	18.615	49.147	18.5431	18.615	0.95143		0.153859	0.604877	Q7W0Q3	Probable acyltransferase
BP0037	BP0037	17.1119	17.1378	17.1751	17.2171	17.2866	17.2847	55.2265	17.1378	17.2847	0.903176		0.0144006	0.407601	Q7W0Q2	Uncharacterized protein
BP0038	gloA	21.7206	21.5745	21.7516	21.5285	21.4181	21.6938	54.6653	21.7206	21.5285	1.14244		0.234985	0.485342	Q7W0Q1	Lactoylglutathione lyase
BP0039	def1	16.9236	16.8747	16.9287	17.0848	17.1925	16.933	48.2005	16.9236	17.0848	0.894263		0.105236	0.399944	Q7W0Q0	Peptide deformylase 1
BP0043	BP0043	18.5085	18.6749	18.5723	18.5503	18.4809	18.4723	49.655	18.5723	18.4809	1.06542		0.196982	0.565887	Q7W0P9	Putative exported protein
BP0047	metXS	17.1716	17.2726	17.3191	17.4848	17.2851	17.3133	50.974	17.2726	17.3133	0.972162		0.233498	0.526765	Q7W0P6	Homoserine O-succinyltransferase
BP0048	BP0048	18.4866	18.5511	18.4525	18.3747	18.368	18.4694	51.1821	18.4866	18.3747	1.0807		0.101208	0.511743	Q7W0P5	Uncharacterized protein
BP0049;BP0871;BP0891;BP1177;BP1199;BP1511;BP1544;BP1844;BP1947;BP2018;BP2054;BP2568;BP2587;BP2679;BP2821;BP2912;BP3005;BP3049;BP3185;BP3851	BP0049;BP0891	19.1333	19.1769	19.2324	19.0955	19.2409	19.0846	52.7614	19.1769	19.0955	1.05809		0.523201	0.800779	Q7TTA4;Q7VZL1	Transposase
BP0057	BP0057	14.0727	14.1116	14.2037	14.1721	14.1385	14.0259	46.5617	14.1116	14.1385	0.981574		0.78476	0.929681	Q7W0P0	Amino-acid ABC transporter binding protein
BP0060	BP0060	17.644	17.706	17.691	17.6312	17.6174	17.7204	55.3399	17.691	17.6312	1.04228		0.554737	0.863877	Q7W0N9	Uncharacterized protein
BP0061	BP0061	18.1162	18.1158	18.2586	17.7688	17.9983	18.0647	50.576	18.1162	17.9983	1.08514		0.0964438	0.360902	Q7W0N8	Putative DNA-binding protein
BP0064	BP0064	16.5078	16.7528	16.7592	16.8675	16.6829	16.6916	50.0255	16.7528	16.6916	1.04335		0.509179	0.710605	Q7W0N4	DJ-1_PfpI domain-containing protein
BP0066	BP0066	17.2388	17.1541	17.0915	17.3764	17.3616	17.104	55.7571	17.1541	17.3616	0.866047		0.291561	0.531144	Q7W0N2	Oxidoreductase
BP0069	BP0069	17.3042	17.301	17.4464	17.242	17.1611	17.2698	59.2527	17.3042	17.242	1.04406		0.0950648	0.469605	Q7W0N0	Putative exported protein
BP0074	htpG	23.9746	23.9112	23.7503	23.9164	23.8622	23.7474	56.3629	23.9112	23.8622	1.03457		0.681937	0.851361	Q7W0M8	Chaperone protein HtpG
BP0075	BP0075	20.5892	20.6686	20.6476	20.559	20.5937	20.6126	56.8663	20.6476	20.5937	1.03807		0.176163	0.712398	Q7W0M7	Probable glutathione S-transferase
BP0076	ampD	17.8852	18.1645	17.9969	17.982	17.9861	18.0252	52.965	17.9969	17.9861	1.00751		0.839738	0.937452	Q7W0M6	N-acetylmuramoyl-L-alanine amidase
BP0077	BP0077	18	17.9498	17.6456	18.0856	17.8333	17.8407	49.1897	17.9498	17.8407	1.07857		0.712554	0.829116	Q7W0M5	Putative exported protein
BP0078	BP0078	16.2365	16.3025	16.4226	16.2374	NaN	15.8439	46.0505	16.3025	16.0407	1.19903		0.183757	0.377944	Q7W0M4	Putative membrane protein
BP0079	ffh	20.3866	20.3858	20.4838	20.3451	20.3355	20.3098	55.4135	20.3866	20.3355	1.03611		0.0604579	0.50096	Q7W0M3	Signal recognition particle protein
BP0082	bplL	18.1391	18.1746	18.0236	18.0772	18.1178	18.0921	54.3885	18.1391	18.0921	1.03311		0.740831	0.926191	Q79H51	Lipopolysaccharide biosynthesis protein
BP0086	bplH	18.3117	18.3365	18.2649	18.1871	18.328	18.2828	52.4432	18.3117	18.2828	1.0202		0.456163	0.797627	Q79H50	Putative glycosyl transferase
BP0087	bplG	17.4905	17.6718	17.5799	17.5815	17.6737	17.5861	52.6838	17.5799	17.5861	0.995685		0.61301	0.847396	Q79H49	Probable sugar transferase
BP0088	bplF	18.7261	18.6978	18.7684	18.7464	18.6896	18.749	50.1881	18.7261	18.7464	0.985983		0.936635	0.992396	Q7W0M1	Lipopolysaccharide biosynthesis protein
BP0089	bplE	17.3535	17.3198	17.3687	17.348	17.4484	17.3315	54.9373	17.3535	17.348	1.00384		0.506427	0.847392	Q7W0M0	Probable glycosyl transferase
BP0090	bplD	19.1624	19.1657	19.084	19.3745	19.2604	19.0956	53.8969	19.1624	19.2604	0.934326		0.281066	0.55421	Q79H48	UDP-N-acetylglucosamine 2-epimerase
BP0091	bplC	19.5698	19.6685	19.5513	19.5898	19.6405	19.6355	51.0874	19.5698	19.6355	0.95545		0.557653	0.856703	Q79H47	Lipopolysaccharide biosynthesis protein
BP0092	bplB	18.594	18.4959	18.4802	18.499	18.5352	18.464	50.5416	18.4959	18.499	0.997859		0.591458	0.864811	Q79H46	Probable acetyltransferase
BP0093	bplA	19.597	19.4443	19.5296	19.5207	19.5645	19.6391	54.5735	19.5296	19.5645	0.97609		0.413605	0.740736	Q79H45	Probable oxidoreductase
BP0094	rfaC	18.9102	18.8959	18.8575	19.0209	18.9529	19.0199	53.8417	18.8959	19.0199	0.917637		0.0160095	0.4245	Q79H44	Probable heptosyltransferase
BP0095	kdtA	18.4266	18.46	18.4555	18.4248	18.4594	18.5257	50.6748	18.4555	18.4594	0.997322		0.512428	0.865483	Q79H43	3-deoxy-D-manno-octulosonic acid transferase
BP0097	coaX	19.2566	19.2389	19.2044	19.2826	19.1764	19.2969	48.2505	19.2389	19.2826	0.970132		0.672532	0.907834	Q45338	Type III pantothenate kinase
BP0098	birA	19.6383	19.6511	19.6282	19.5826	19.5511	19.6551	52.4722	19.6383	19.5826	1.03939		0.244424	0.741779	Q79H42	Putative biotin protein ligase
BP0099	BP0099	16.1059	16.0574	16.1549	15.9672	16.2566	16.1579	49.097	16.1059	16.1579	0.964573		0.82463	0.926768	Q7W0L6	Putative integral membrane protein
BP0100	BP0100	17.5323	17.5626	17.5228	17.4522	17.5638	17.6003	55.0392	17.5323	17.5638	0.97839		0.993032	0.99953	Q7W0L5	Probable ATP-binding component of ABC transporter
BP0101A	BP0101A	14.7012	14.634	14.6067	14.5626	14.5424	14.4021	50.4681	14.634	14.5424	1.06559		0.0660485	0.403417	Q7W0L4	Putative exported protein
BP0101B	BP0101B	18.9768	18.9872	18.9489	19.2126	19.067	19.1145	50.4943	18.9768	19.1145	0.908933		0.0224438	0.354576	Q7W0L3	Uncharacterized protein
BP0102	BP0102	23.1872	23.0801	23.197	23.1098	23.089	23.1619	50.8156	23.1872	23.1098	1.0551		0.469348	0.82182	Q7W0L2	Putative penicillin-binding protein
BP0103	BP0103	22.5305	22.4864	22.4241	22.4808	22.4623	22.4336	52.2505	22.4864	22.4623	1.01688		0.560108	0.875982	Q7W0L1	Probable class IV aminotransferase
BP0104	BP0104	14.7972	14.8042	14.7	14.9269	14.6311	14.6416	43.4991	14.7972	14.6416	1.11391		0.757265	0.8672	Q7W0L0	UPF0250 protein BP0104
BP0105	lipB	15.2915	15.413	15.43	15.6507	15.6729	15.5355	44.6846	15.413	15.6507	0.848118		0.0166506	0.232836	Q7W0K9	Octanoyltransferase
BP0106	lipA	20.7037	20.7179	20.8268	20.6551	20.6705	20.7207	55.2794	20.7179	20.6705	1.03335		0.19779	0.627098	Q7W0K8	Lipoyl synthase
BP0107	rfbC	17.7202	17.6914	17.8171	17.651	17.5862	17.7668	49.9221	17.7202	17.651	1.04913		0.314094	0.634785	Q7W0K7	dTDP-4-dehydrorhamnose 3,5-epimerase
BP0108	rfbD	18.5484	18.6081	18.5135	18.4088	18.4472	18.5978	54.1861	18.5484	18.4472	1.0727		0.322734	0.644673	Q7W0K6	dTDP-4-dehydrorhamnose reductase
BP0109	rfbB	17.7429	17.811	17.7065	17.7934	17.6779	17.6644	55.3703	17.7429	17.6779	1.04612		0.461785	0.792651	Q7W0K5	dTDP-glucose 4,6-dehydratase
BP0112	metC	19.3464	19.3622	19.3683	19.1737	19.2546	19.2385	53.2176	19.3622	19.2385	1.08948		0.00592508	0.361424	Q7W0K3	Cystathionine beta-lyase
BP0113	dsbA	20.0878	20.1515	20.2035	20.294	20.3533	20.1964	53.9699	20.1515	20.294	0.905966		0.077867	0.432118	Q7W0K2	Thiol:disulfide interchange protein DsbA
BP0114	BP0114	19.2102	19.422	19.3872	19.336	19.2729	19.2737	54.7159	19.3872	19.2737	1.08183		0.543968	0.795062	Q7W0K1	Putative exported protein
BP0115	argS	20.079	20.0615	20.0824	20.0734	20.0743	20.0986	58.0112	20.079	20.0743	1.00324		0.495767	0.954786	Q7W0K0	Arginine--tRNA ligase
BP0116	BP0116	18.9346	18.8729	19.1352	19.0492	19.2646	19.095	53.9276	18.9346	19.095	0.894811		0.205166	0.475866	Q7W0J9	Uncharacterized protein
BP0117	BP0117	16.4528	16.2535	16.2559	16.5195	16.3322	16.464	52.4319	16.2559	16.464	0.865676		0.243858	0.520145	Q7W0J8	Uncharacterized protein
BP0121	BP0121	21.431	21.5486	21.6581	21.365	21.3803	21.4034	55.6348	21.5486	21.3803	1.12379		0.0703764	0.392211	Q7W0J5	Probable extracellular solute-binding protein
BP0122	BP0122	18.903	19.0141	19.0303	18.965	19.0005	18.7669	53.9481	19.0141	18.965	1.03468		0.436338	0.690593	Q7W0J4	Sugar ABC transporter, ATP-binding protein
BP0123	cpdA	15.7083	15.7698	15.7555	15.9966	16.0097	15.7839	53.8563	15.7555	15.9966	0.846083		0.0698888	0.365075	Q7W0J3	3',5'-cyclic adenosine monophosphate phosphodiesterase CpdA
BP0128	BP0128	17.6736	17.7144	17.6238	17.6066	17.5493	17.5274	52.2941	17.6736	17.5493	1.08997		0.0359611	0.462643	Q7W0J1	Probable periplasmic solute-binding protein
BP0130	BP0130	16.8008	16.7467	16.8937	16.9315	17.0465	16.7973	53.8376	16.8008	16.9315	0.913392		0.254633	0.528682	Q7W0J0	Amidase
BP0131	leuA	19.8225	19.876	19.8731	19.834	19.7535	20.008	54.4938	19.8731	19.834	1.02747		0.923052	0.970277	Q7W0I9	2-isopropylmalate synthase
BP0132	BP0132	21.1349	21.2733	21.1703	21.2373	21.2465	21.2457	50.8583	21.1703	21.2457	0.949104		0.29333	0.716954	Q7W0I8	Putative membrane protein
BP0133	rpoN	15.1752	15.1788	15.2195	15.352	15.3216	15.3402	54.4083	15.1788	15.3402	0.894122		0.000933002	0.293248	Q7W0I7	RNA polymerase sigma-54 factor
BP0135	BP0135	17.0982	17.0784	17.1704	17.0783	17.0499	17.1471	51.6808	17.0982	17.0783	1.0139		0.5838	0.866353	Q7W0I5	Probable LysR-family transcriptional regulator
BP0139	ilvA	19.9403	19.9487	19.8703	19.8738	19.9354	19.9553	52.8158	19.9403	19.9354	1.00336		0.962266	0.991414	Q7W0I4	L-threonine dehydratase
BP0141	BP0141	19.3728	19.343	19.3118	19.1814	19.2703	19.3627	55.7363	19.343	19.2703	1.05171		0.267565	0.634702	Q7W0I3	Probable iron-sulfur binding oxidase
BP0149	BP0149	13.2956	13.2193	13.1519	13.3532	13.6704	13.2056	50.0202	13.2193	13.3532	0.911352		0.260812	0.476424	Q79H38	Probable transcriptional regulator
BP0151	BP0151	17.2416	17.1356	17.2985	17.2671	17.2605	17.3616	42.0557	17.2416	17.2671	0.982545		0.2861	0.636068	Q7W0H9	AHS2 domain-containing protein
BP0152	BP0152	16.751	16.8445	16.7845	16.9897	16.9655	16.8295	55.9267	16.7845	16.9655	0.882082		0.0765914	0.426174	Q7W0H8	AHS1 domain-containing protein
BP0154	brg1	17.1815	17.2078	17.2127	17.0892	17.2679	17.1853	50.1232	17.2078	17.1853	1.01572		0.724878	0.908056	Q79H36	LysR family transcriptional regulator
BP0155	serA	17.1351	17.1728	17.019	17.169	17.1562	17.1264	50.5555	17.1351	17.1562	0.985519		0.435231	0.787387	Q7W0H7	D-3-phosphoglycerate dehydrogenase
BP0156	BP0156	12.6971	13.0647	13.1492	13.1509	12.9286	13.1991	49.2768	13.0647	13.1509	0.942001		0.491218	0.627093	Q7W0H6	Putative exported protein
BP0157	BP0157	14.8348	14.9211	14.8471	14.9113	14.7316	14.8353	46.542	14.8471	14.8353	1.00816		0.517493	0.797415	Q7W0H5	Sensor protein
BP0159	phoR	15.5853	15.583	15.5546	15.6635	15.6101	15.6574	50.4293	15.583	15.6574	0.94975		0.0238723	0.549442	Q7W0H3	Phosphate regulon sensor protein
BP0160	phoB	17.9878	17.9675	18.0033	17.9224	17.9088	17.8829	55.2002	17.9878	17.9088	1.05626		0.0063292	0.491698	Q7W0H2	Phosphate regulon transcriptional regulatory protein
BP0161	ubiE	21.0944	21.0566	21.1624	20.9903	20.9892	21.0904	50.7743	21.0944	20.9903	1.07484		0.150022	0.559651	Q7W0H1	Ubiquinone/menaquinone biosynthesis C-methyltransferase UbiE
BP0162	BP0162	19.8874	20.2336	20.207	20.0607	19.8545	19.9289	52.9848	20.207	19.9289	1.21259		0.271355	0.492453	Q7W0H0	Putative membrane protein
BP0163	BP0163	17.9174	17.9719	17.9785	17.7976	17.8252	17.9664	42.7161	17.9719	17.8252	1.10706		0.170858	0.536281	Q7W0G9	SCP2 domain-containing protein
BP0164	ubiB	18.0861	18.1695	18.0699	18.1435	18.132	18.117	59.2527	18.0861	18.132	0.968693		0.520587	0.864448	Q7W0G8	Probable protein kinase UbiB
BP0168	BP0168	16.7059	16.6651	16.5041	16.8101	16.6108	16.6714	56.4041	16.6651	16.6714	0.995689		0.443933	0.690659	Q7W0G7	Putative membrane protein
BP0169	BP0169	20.4773	20.4095	20.4464	20.3764	20.4686	20.4071	52.544	20.4464	20.4071	1.0276		0.464896	0.849996	Q7W0G6	Putative exported protein
BP0170	rhlE	18.289	18.291	18.2074	18.2827	18.3573	18.2491	54.1836	18.289	18.2827	1.00433		0.466716	0.82606	Q7W0G5	ATP-dependent RNA helicase RhlE
BP0172	prfC	19.6433	19.6644	19.6209	19.6506	19.644	19.7194	53.0307	19.6433	19.6506	0.994976		0.354421	0.829282	Q7W0G3	Peptide chain release factor 3
BP0173	BP0173	16.9866	17.1106	16.9009	17.2617	17.2605	16.9787	52.2875	16.9866	17.2605	0.827075		0.209287	0.465642	Q7W0G2	Putative exported protein
BP0174	bfr	20.3324	20.2577	20.5628	20.2134	20.4739	20.3564	53.9694	20.3324	20.3564	0.983515		0.774673	0.867742	Q7W0G1	Bacterioferritin
BP0177	BP0177	19.4378	19.6075	19.5761	19.6297	19.5289	19.6569	49.8751	19.5761	19.6297	0.963535		0.376089	0.691258	Q7W0G0	Putative lipoprotein
BP0178	BP0178	20.5663	20.6083	20.6436	20.6152	20.5649	20.6293	48.5514	20.6083	20.6152	0.995224		0.926039	0.988751	Q7W0F9	Putative lipoprotein
BP0179	BP0179	17.197	17.2359	17.2362	17.1249	17.0229	17.1079	50.2336	17.2359	17.1079	1.09275		0.0156605	0.380609	Q7W0F8	UPF0176 protein BP0179
BP0180	metG	21.8856	21.8929	21.9353	21.8082	21.821	21.9331	55.8914	21.8929	21.821	1.05109		0.301297	0.716209	Q7W0F7	Methionine--tRNA ligase
BP0181	BP0181	16.9705	16.9582	17.0562	17.2457	17.1795	17.0836	42.4589	16.9705	17.1795	0.865178		0.0360764	0.349936	Q7W0F6	Putative exported protein
BP0182	BP0182	19.4669	19.4265	19.2597	19.5372	19.4899	19.3512	53.961	19.4265	19.4899	0.957008		0.424614	0.677355	Q7W0F5	Iron-sulfur cluster carrier protein
BP0183	BP0183	16.5766	16.6797	16.7799	16.8069	16.8426	16.5865	52.7632	16.6797	16.8069	0.915631		0.539101	0.730172	Q7W0F4	Putative exported protein
BP0184	BP0184	19.2563	19.4407	19.3354	19.2834	19.3502	19.2776	55.9721	19.3354	19.2834	1.03668		0.526361	0.801999	Q7W0F3	Putative exported protein
BP0185	dcd	21.049	21.1464	21.1905	20.9963	20.9219	21.1075	48.1672	21.1464	20.9963	1.10968		0.153292	0.494967	Q7W0F2	dCTP deaminase
BP0186	BP0186	14.4104	14.4856	NaN	14.6427	14.7374	14.6923	45.371	14.448	14.6923	0.844216		0.0125474	0.273583	Q7W0F1	VOC domain-containing protein
BP0189	BP0189	NaN	14.0116	13.757	14.0068	13.9166	14.1327	43.2542	13.8843	14.0068	0.918622		0.36008	0.550179	Q7W0E9	Uncharacterized protein
BP0190	BP0190	21.1168	21.0778	21.11	21.0569	21.0165	21.1178	53.3829	21.11	21.0569	1.0375		0.299873	0.782476	Q7W0E8	Probable orn/arg/lys decarboxylase
BP0191	BP0191	15.6633	15.6516	15.699	15.7261	15.8095	15.7114	46.8263	15.6633	15.7261	0.957448		0.0826352	0.548996	Q7W0E7	Putative exported protein
BP0195	gcvT	20.6875	20.6902	20.5253	20.6397	20.5794	20.7041	51.0484	20.6875	20.6397	1.03364		0.922792	0.970818	Q7W0E5	Aminomethyltransferase
BP0196	gcvH	17.837	17.7657	17.5098	17.7927	17.5771	17.8832	48.5821	17.7657	17.7927	0.981463		0.745413	0.849994	Q7W0E4	Glycine cleavage system H protein
BP0197	gcvP	20.1982	20.2034	20.2934	20.1423	20.0739	20.2985	52.1811	20.2034	20.1423	1.04329		0.458172	0.71925	Q7W0E3	Glycine dehydrogenase (decarboxylating)
BP0198	BP0198	18.8115	18.9152	19.0048	18.6276	18.7791	18.7761	54.494	18.9152	18.7761	1.10125		0.0712205	0.370009	Q7W0E2	Putative GntR-family transcriptional regulator
BP0200	BP0200	15.3847	15.2929	15.2757	15.464	15.4383	15.2406	50.5024	15.2929	15.4383	0.904136		0.464434	0.716378	Q7W0E0	Putative exported protein
BP0204	BP0204	18.8301	18.8769	18.9177	18.6707	18.7006	18.7465	54.0502	18.8769	18.7006	1.13003		0.00729956	0.288033	Q7W0D9	Putative restriction endonuclease
BP0205	BP0205	25.129	25.1427	25.2098	24.7462	24.766	24.9013	51.2076	25.1427	24.766	1.29836		0.00289097	0.119556	Q7W0D8	Putative exported protein
BP0206	thiC	20.8667	20.8399	20.9386	20.8179	20.709	20.8841	55.5037	20.8667	20.8179	1.0344		0.255795	0.604187	Q7W0D7	Phosphomethylpyrimidine synthase
BP0207	BP0207	18.7583	18.7735	18.8095	18.816	18.6406	18.807	52.7803	18.7735	18.807	0.977103		0.683095	0.872225	Q7W0D6	Putative aldehyde dehydrogenase
BP0208	BP0208	18.5329	18.4977	18.4122	18.6234	18.5797	18.4987	52.992	18.4977	18.5797	0.944745		0.166817	0.553442	Q7W0D5	Putative oxidoreductase
BP0209	BP0209	15.6818	15.5784	15.3193	15.5089	15.4805	15.4937	56.9655	15.5784	15.4937	1.06048		0.781045	0.882257	Q7W0D4	Putative GntR-family transcriptional regulator
BP0213	BP0213	17.2332	17.3024	17.3143	17.1502	17.1461	17.1064	56.7356	17.3024	17.1461	1.11443		0.0066788	0.349244	Q7W0D2	Putative acetyltransferase
BP0214	queC	18.5461	18.5695	18.6597	18.7408	18.7192	18.5246	51.7325	18.5695	18.7192	0.901454		0.415918	0.689224	Q7W0D1	7-cyano-7-deazaguanine synthase
BP0215	ppc	16.7367	16.6801	16.5155	16.8434	16.7648	16.9715	55.2044	16.6801	16.8434	0.892966		0.0736679	0.349463	Q7W0D0	Phosphoenolpyruvate carboxylase
BP0216	sphB1	22.2625	22.325	22.4425	22.3146	22.3551	22.2287	54.0508	22.325	22.3146	1.00722		0.534712	0.796986	Q7W0C9	Autotransporter subtilisin-like protease
BP0217	BP0217	19.3174	19.3211	19.1424	19.4582	19.3261	19.3413	54.195	19.3174	19.3413	0.98357		0.186919	0.494562	Q7W0C8	3-hydroxybutyryl-CoA dehydrogenase
BP0219	BP0219	19.0686	18.933	18.7441	19.0514	18.9744	19.1137	51.0054	18.933	19.0514	0.9212		0.268878	0.510912	Q7W0C6	Probable short-chain dehydrogenase
BP0220	BP0220	18.255	18.2111	18.1954	18.1301	18.1372	18.1579	53.9135	18.2111	18.1372	1.05251		0.0161584	0.503439	Q7W0C5	Probable transcriptional regulator
BP0221	catI	19.6253	19.7269	19.7323	19.477	19.5193	19.5637	50.0929	19.7269	19.5193	1.15475		0.0151383	0.315884	Q7W0C4	3-oxoadipate CoA-transferase subunit A
BP0222	catJ	18.465	18.5146	18.5744	18.7058	18.5946	18.5442	47.2654	18.5146	18.5946	0.94605		0.165783	0.527422	Q7W0C3	3-oxoadipate CoA-transferase subunit B
BP0224	BP0224	15.97	15.9544	16.0731	16.1171	16.2789	16.0818	56.4335	15.97	16.1171	0.90307		0.087823	0.404886	Q7W0C1	YCII domain-containing protein
BP0225	catD2	18.4644	18.364	18.4447	18.6216	18.5334	18.418	49.4311	18.4447	18.5334	0.940318		0.206887	0.532474	Q7W0C0	3-oxoadipate enol-lactone hydrolase
BP0226	BP0226	15.3063	15.386	15.0516	15.6077	15.5746	15.4983	49.0695	15.3063	15.5746	0.830346		0.0420657	0.24	Q7W0B9	Uncharacterized protein
BP0227	psiF	18.6207	18.3945	18.6509	18.1335	18.2945	18.4517	52.1319	18.6207	18.2945	1.2537		0.0988983	0.33561	Q7W0B8	Phosphate starvation-inducible protein
BP0233	BP0233	20.8137	20.7024	20.8071	20.4364	20.5318	20.6485	49.5312	20.8071	20.5318	1.21023		0.0296525	0.244731	Q7W0B5	GntR family transcriptional regulator
BP0237	BP0237	16.3768	16.1713	16.2055	16.2229	16.2854	15.9079	50.0394	16.2055	16.2229	0.98801		0.445337	0.615046	Q7W0B2	Putative exported protein
BP0239	pcnB	20.0965	20.0192	20.0541	20.0565	20.0896	20.0921	52.8047	20.0541	20.0896	0.975703		0.415499	0.856695	Q7W0B0	Poly(A) polymerase I
BP0240	BP0240	17.7621	17.7804	17.8301	17.8642	17.9467	17.9288	50.8959	17.7804	17.9288	0.902249		0.0192092	0.407329	Q7W0A9	Uncharacterized protein
BP0241	BP0241	17.3652	17.4187	17.4162	17.6533	17.5685	17.4271	51.4933	17.4162	17.5685	0.899857		0.0935033	0.413394	Q7W0A8	AAA domain-containing protein
BP0242	purM	20.3778	20.3236	20.3278	20.4904	20.4714	20.4441	52.8356	20.3278	20.4714	0.905234		0.00465313	0.382207	Q7W0A7	Phosphoribosylformylglycinamidine cyclo-ligase
BP0243	miaA	18.0926	18.1139	18.0997	17.9327	17.9781	18.0692	52.47	18.0997	17.9781	1.08796		0.0553579	0.475636	Q7U366	tRNA dimethylallyltransferase
BP0244	mutL	19.0518	19.2473	19.1893	19.2629	19.1546	19.3047	54.9338	19.1893	19.2629	0.950311		0.347473	0.637505	Q7W0A6	DNA mismatch repair protein MutL
BP0245	dedA	16.9201	16.9659	16.8665	16.6054	17.1126	16.867	44.1954	16.9201	16.867	1.03755		0.727216	0.829899	Q7W0A5	Putative membrane protein
BP0246	amiC	19.0871	19.1464	19.1255	19.0765	19.036	19.1354	50.0173	19.1255	19.0765	1.03454		0.333059	0.792854	Q7W0A4	N-acetylmuramoyl-L-alanine amidase
BP0247	BP0247	16.6341	16.7258	16.6691	16.8595	16.8819	16.8151	55.182	16.6691	16.8595	0.876398		0.00607402	0.270415	Q7W0A3	Uncharacterized protein
BP0248	fumC	19.5874	19.5549	19.3566	19.5946	19.4802	19.5792	52.7665	19.5549	19.5792	0.983334		0.555796	0.781533	Q7W0A2	Fumarate hydratase class II
BP0250	BP0250	24.9363	24.8501	24.6529	24.8945	24.8459	24.6208	54.8011	24.8501	24.8459	1.00294		0.837293	0.923393	Q7W0A0	Putative exported protein
BP0251	BP0251	17.4452	17.4095	17.5036	17.3129	17.3244	17.4023	53.1031	17.4452	17.3244	1.08734		0.0537315	0.479008	Q7W099	LysR family transcriptional regulator
BP0252	ggt	20.8474	20.8699	20.9761	20.7606	20.7777	20.8943	53.0324	20.8699	20.7777	1.066		0.206814	0.561053	Q7W098	Gamma-glutamyltranspeptidase
BP0254	BP0254	12.6095	12.463	12.7261	12.0186	12.3509	NaN	44.0002	12.6095	12.1848	1.34237		0.0787341	0.239125	Q7W096	Putative exported protein
BP0258	BP0258	20.6337	20.819	20.8586	20.443	20.5375	20.5072	52.0347	20.819	20.5072	1.24133		0.0213128	0.278087	Q7W095	HTH-type transcriptional regulator
BP0259	cydA	21.4704	21.421	21.3657	21.2376	21.3611	21.303	49.7832	21.421	21.303	1.08523		0.0645235	0.46687	Q7W094	Cytochrome D ubiquinol oxidase subunit I
BP0260	cydB	17.4657	17.719	17.7267	17.3555	17.4093	17.3753	51.4171	17.719	17.3753	1.26899		0.0419603	0.244128	Q7W093	Cytochrome D ubiquinol oxidase subunit II
BP0261	BP0261	13.6807	14.1164	14.1486	14.2847	14.0637	14.092	47.7076	14.1164	14.092	1.01701		0.376918	0.525533	Q7W092	Putative exported protein
BP0262	BP0262	18.0966	18.1282	18.1495	17.9307	18.1773	18.0831	52.4914	18.1282	18.0831	1.03171		0.452709	0.718484	Q7W091	Probable ATP-binding component of ABC transporter
BP0263	BP0263	17.4591	17.4934	17.5028	17.2871	17.5125	17.3381	54.456	17.4934	17.3381	1.11365		0.202343	0.525011	Q7W090	Probable ATP-binding component of ABC transporter
BP0264	apt	19.8469	19.9438	19.8819	19.7898	19.7831	19.7441	51.7112	19.8819	19.7831	1.07085		0.0201458	0.403717	Q7W089	Adenine phosphoribosyltransferase
BP0273	sspB	17.8985	17.7807	17.6564	17.9716	17.7927	17.8409	57.4559	17.7807	17.8409	0.959168		0.365084	0.620215	Q7W084	Stringent starvation protein B
BP0274	sspA	23.782	23.7228	23.8694	23.5979	23.633	23.7812	56.6789	23.782	23.633	1.10879		0.162043	0.490408	Q7W083	Stringent starvation protein A
BP0275	petC	19.726	19.7149	19.6484	19.6926	19.749	19.4731	48.121	19.7149	19.6926	1.01559		0.542425	0.760043	Q7W082	Cytochrome C1
BP0276	petB	19.3848	19.5625	19.4438	19.4619	19.461	19.4458	51.1479	19.4438	19.461	0.988177		0.893255	0.96495	Q7W081	Cytochrome b
BP0277	petA	20.85	20.9331	20.6161	21.0357	20.846	20.7219	48.7873	20.85	20.846	1.00279		0.632137	0.776871	Q7W080	Ubiquinol-cytochrome c reductase iron-sulfur subunit
BP0278	mscL	20.302	20.5044	20.6057	20.3912	20.4501	20.5542	46.0001	20.5044	20.4501	1.03835		0.959065	0.984164	Q7W079	Large-conductance mechanosensitive channel
BP0279	BP0279	20.611	20.5746	20.5314	20.515	20.5074	20.5509	51.1544	20.5746	20.515	1.0422		0.1464	0.700575	Q7W078	Uncharacterized protein
BP0280	degQ	16.7344	16.7361	16.5606	16.7718	16.7079	16.6537	55.0822	16.7344	16.7079	1.0185		0.639716	0.849438	Q7W077	Protease
BP0282	BP0282	NaN	13.9221	14.2339	14.3542	14.3631	14.1093	46.3054	14.078	14.3542	0.825786		0.300292	0.487904	Q7W076	Putative regulatory protein
BP0284	BP0284	13.5327	13.8027	14.0583	13.2645	13.5997	13.5969	48.2474	13.8027	13.5969	1.15332		0.173861	0.355704	Q7W074	Probable extracellular solute-binding protein, family 5
BP0289	ilvD1	22.0131	21.9779	22.1117	21.9251	21.8994	21.9734	55.7022	22.0131	21.9251	1.06292		0.0895377	0.486263	Q7W069	Dihydroxy-acid dehydratase 1
BP0291	BP0291	17.329	17.3249	17.4761	17.3059	17.3507	17.4068	49.8393	17.329	17.3507	0.985103		0.719585	0.893759	Q7W067	Probable LysR-family transcriptional regulator
BP0294	BP0294	18.2934	18.3992	18.2857	18.4551	18.4195	18.3032	51.5202	18.2934	18.4195	0.916295		0.320216	0.668147	Q7W066	Putative 5'(3')-deoxyribonucleotidase
BP0298	BP0298	15.7391	15.742	15.4323	15.6948	15.8346	15.6525	47.088	15.7391	15.6948	1.03114		0.485119	0.67219	Q7W064	Uncharacterized protein
BP0299	BP0299	18.3075	18.3507	18.3667	18.2764	18.1832	18.2477	54.9781	18.3507	18.2477	1.07397		0.0318905	0.465961	Q7W063	MarR-family transcriptional regulator
BP0300	BP0300	17.7932	17.764	17.8129	17.7756	17.7722	17.6707	51.4004	17.7932	17.7722	1.01463		0.246405	0.710064	Q7W062	Putative esterase
BP0301	BP0301	21.1458	21.1234	21.3347	21.0097	21.0576	21.0891	52.1856	21.1458	21.0576	1.06309		0.103051	0.418287	Q7W061	Putative ABC transporter substrate binding protein
BP0303	BP0303	14.8338	14.9314	15.1937	14.9272	NaN	14.8756	48.4089	14.9314	14.9014	1.02106		0.587012	0.719713	Q7W059	Probable branched-chain amino acid transport system, permease component
BP0304	BP0304	16.6081	16.5658	16.5664	16.6097	16.6432	16.4048	51.6291	16.5664	16.6097	0.970394		0.735227	0.880704	Q7W058	Putative branched-chain amino acid transporter, ATP-binding protein
BP0305	BP0305	18.3826	18.3777	18.2981	18.3817	18.3738	18.1621	50.2595	18.3777	18.3738	1.00271		0.574754	0.796295	Q7W057	High-affinity branched-chain amino acid transporter, ATP-binding protein
BP0311	BP0311	NaN	NaN	14.0931	14.4911	13.9289	NaN	41.7763	14.0931	14.21	0.922192		1	1	Q7W054	Probable acid-coenzyme A ligase
BP0314	BP0314	15.9263	15.8822	15.8877	16.0006	15.9204	15.936	52.0504	15.8877	15.936	0.967077		0.130131	0.669063	Q7W051	Uncharacterized protein
BP0315	hemL	22.3418	22.272	22.269	22.2586	22.1906	22.1592	52.4841	22.272	22.1906	1.05802		0.0726139	0.497719	Q7W050	Glutamate-1-semialdehyde 2,1-aminomutase
BP0316	thiE	18.7088	18.8014	18.7223	18.7703	18.7169	18.6719	50.0796	18.7223	18.7169	1.00373		0.578754	0.864639	Q7W049	Thiamine-phosphate synthase
BP0319	BP0319	16.9654	17.0404	16.953	16.9899	16.9958	16.9731	50.3941	16.9654	16.9899	0.983182		0.999475	1	Q7W046	UPF0301 protein BP0319
BP0320	BP0320	16.119	16.2064	16.1434	16.2818	16.2483	16.0895	52.5913	16.1434	16.2483	0.929856		0.481178	0.766607	Q7W045	Putative pre-16S rRNA nuclease
BP0321	pyrB	16.1196	16.1272	15.9529	16.0527	16.2731	16.2293	51.9901	16.1196	16.2293	0.926735		0.25001	0.52354	Q7W044	Aspartate carbamoyltransferase
BP0322	pyrC	16.6678	16.8394	16.6531	16.8124	16.8409	16.6905	48.0594	16.6678	16.8124	0.90464		0.463389	0.717492	Q7W043	Dihydroorotase
BP0323	BP0323	15.3787	15.4657	15.2974	15.1667	15.2787	15.3017	46.7563	15.3787	15.2787	1.07176		0.109098	0.468849	Q7W042	Acyltransferase
BP0324	apaH	21.4458	21.3663	21.3349	21.1716	21.3271	21.3783	54.0927	21.3663	21.3271	1.02752		0.270101	0.577072	Q7W041	Bis(5'-nucleosyl)-tetraphosphatase, symmetrical
BP0325	BP0325	19.1105	19.111	19.0732	18.9607	19.0303	19.0587	49.6365	19.1105	19.0303	1.0572		0.0614531	0.525946	Q7W040	Putative membrane protein
BP0326	mtgA	17.1553	17.1886	17.0894	16.8753	16.8989	17.0169	51.8228	17.1553	16.8989	1.19447		0.015217	0.251814	Q7W039	Biosynthetic peptidoglycan transglycosylase
BP0330	BP0330	17.6628	17.8692	17.8563	17.9065	17.8805	17.6711	49.4179	17.8563	17.8805	0.983332		0.827389	0.924368	Q7W036	Uncharacterized protein
BP0332	BP0332	13.1295	13.7519	13.7161	13.2009	13.1606	13.4935	42.6387	13.7161	13.2009	1.4292		0.337533	0.478053	Q7W034	Uncharacterized protein
BP0333	BP0333	15.5456	15.5814	15.5677	15.9077	15.8478	15.5194	51.8679	15.5677	15.8478	0.82357		0.185698	0.41968	Q7W033	Metallo-beta-lactamase family protein
BP0334	BP0334	19.7145	19.7077	19.7472	19.8248	19.6842	19.6269	53.4339	19.7145	19.6842	1.02117		0.86162	0.955403	Q7W032	Putative exported protein
BP0337	BP0337	19.723	19.5995	19.6509	19.4825	19.5269	19.497	58.3044	19.6509	19.497	1.11255		0.01505	0.349143	Q7W031	Putative exported protein
BP0338	BP0338	15.7887	15.6321	15.7464	15.8029	15.6877	15.5209	56.7237	15.7464	15.6877	1.04155		0.611117	0.798299	Q7W030	Putative membrane protein
BP0339	ogt	13.4807	13.4322	13.6313	13.319	13.4418	13.6626	47.0946	13.4807	13.4418	1.02736		0.747882	0.853707	Q7W029	Methylated-DNA--protein-cysteine methyltransferase
BP0340	alkB	14.4085	14.3889	14.3952	14.2639	14.2008	14.2883	45.5551	14.3952	14.2639	1.09526		0.00538773	0.340929	Q7W028	Alkylated DNA repair protein
BP0342	BP0342	15.4105	15.456	15.5573	15.4406	15.2336	15.3583	45.9026	15.456	15.3583	1.07005		0.153506	0.481308	Q7W026	DUF523 domain-containing protein
BP0343	hmuV	13.0918	12.8109	12.3919	13.2559	13.1527	12.5117	49.2109	12.8109	13.1527	0.789066		0.536837	0.590835	Q7W025	Hemin import ATP-binding protein HmuV
BP0345	bhuT	14.6185	14.6763	14.5618	14.5644	14.6146	14.5844	42.7275	14.6185	14.5844	1.0239		0.438981	0.830244	Q7VSQ6	Putative hemin binding protein
BP0346	bhuS	16.3316	16.2536	16.2264	16.3385	16.2278	16.2546	55.1146	16.2536	16.2546	0.999292		0.950022	0.990423	Q7VSQ5	Putative hemin transport protein
BP0350	BP0350	14.0627	13.8319	14.2001	13.6941	13.6894	13.7361	52.1514	14.0627	13.6941	1.29105		0.0400834	0.262118	Q7VSQ2	Uncharacterized protein
BP0351	BP0351	15.8999	16.2064	15.8932	16.2219	16.1022	16.0644	47.5756	15.8999	16.1022	0.869199		0.317803	0.529522	Q7VSQ1	Putative ferredoxin
BP0353	BP0353	17.868	17.688	17.5937	18.0077	17.8239	17.6767	50.092	17.688	17.8239	0.910075		0.393253	0.574775	Q7VSP9	Putative ferredoxin
BP0354	BP0354	18.1908	18.1112	18.172	18.2194	18.3823	18.1841	50.285	18.172	18.2194	0.967676		0.188213	0.523659	Q7VSP8	Probable ornithine cyclodeaminase
BP0356	BP0356	18.6675	18.6758	18.5637	18.6753	18.6574	18.4442	48.7256	18.6675	18.6574	1.00703		0.626877	0.824036	Q7VSP7	GntR-family transcription regulator
BP0359	BP0359	12.9669	13.3662	13.088	13.2953	13.7053	13.1852	51.8056	13.088	13.2953	0.866184		0.266384	0.429764	Q7VSP4	Uncharacterized protein
BP0360	BP0360	16.3298	16.2901	16.3149	16.3902	16.3875	16.2873	52.933	16.3149	16.3875	0.950936		0.292001	0.749247	Q7VSP3	Probable aldehyde dehydrogenase
BP0363	BP0363	18.3487	18.4411	18.5086	18.2972	18.2077	18.4668	52.4079	18.4411	18.2972	1.10486		0.28823	0.553956	Q7VSP0	Probable extracellular solute-binding protein
BP0368	gdhA	20.4217	20.4109	20.4517	20.5317	20.4876	20.5338	53.9221	20.4217	20.5317	0.926606		0.00984054	0.481248	Q7VSN6	Glutamate dehydrogenase
BP0369	BP0369	19.557	19.5641	19.6872	19.6149	19.5704	19.7455	50.3579	19.5641	19.6149	0.965376		0.577466	0.819684	Q7VSN5	Putative endonuclease
BP0370	pyrE	21.1632	21.1512	21.0745	21.1912	21.1358	21.0282	51.2436	21.1512	21.1358	1.01077		0.849075	0.955841	Q7VSN4	Orotate phosphoribosyltransferase
BP0371	gatB	21.354	21.4017	21.3459	21.2448	21.222	21.2919	51.828	21.354	21.2448	1.07863		0.0132873	0.404525	Q7VSN3	Aspartyl/glutamyl-tRNA(Asn/Gln) amidotransferase subunit B
BP0372	gatA	20.2101	20.1463	19.935	20.3767	20.2279	20.0381	55.5327	20.1463	20.2279	0.945008		0.413598	0.592493	Q7VSN2	Glutamyl-tRNA(Gln) amidotransferase subunit A
BP0373	gatC	13.3446	13.5568	13.2512	13.3545	12.9459	12.7175	48.4735	13.3446	12.9459	1.31838		0.141818	0.308794	Q7VSN1	Aspartyl/glutamyl-tRNA(Asn/Gln) amidotransferase subunit C
BP0374	mreB	22.5267	22.4496	22.4621	22.5366	22.4543	22.5437	51.0269	22.4621	22.5366	0.949722		0.439166	0.825571	Q7VSN0	Rod shape-determining protein
BP0375	mreC	18.7132	18.723	18.6763	18.7021	18.6819	18.7237	55.7428	18.7132	18.7021	1.00775		0.934678	0.991075	Q7VSM9	Cell shape-determining protein MreC
BP0376	mreD	14.2252	14.5416	14.3577	14.7103	14.5889	14.5515	49.8934	14.3577	14.5889	0.851946		0.0794722	0.339507	Q7VSM8	Rod shape-determining protein
BP0377	mrdA	18.3623	18.3199	18.2392	18.2232	18.2635	18.2627	55.094	18.3199	18.2627	1.04045		0.210316	0.671664	Q7VSM7	Peptidoglycan D,D-transpeptidase MrdA
BP0378	mrdB	15.6314	15.8557	15.7631	15.7786	15.8007	15.66	50.2949	15.7631	15.7786	0.989289		0.965329	0.99034	Q7VSM6	Peptidoglycan glycosyltransferase MrdB
BP0379	ldh	22.7587	22.7248	22.6488	22.7095	22.5966	22.6713	50.6827	22.7248	22.6713	1.03778		0.328048	0.717833	Q7VSM5	Putative L-lactate dehydrogenase
BP0380	BP0380	20.6235	21.1629	20.9113	20.8254	20.8097	20.8957	48.0835	20.9113	20.8254	1.06138		0.742558	0.836648	Q7U357	Putative Sodium:sulfate symportert
BP0381	BP0381	18.0044	18.0102	18.1238	17.9206	17.9637	18.061	56.4415	18.0102	17.9637	1.03281		0.321079	0.674348	Q7VSM4	Putative TetR-family transcriptional regulator
BP0382	BP0382	17.4425	17.5525	17.5508	17.5842	17.518	17.5366	50.2851	17.5508	17.5366	1.00992		0.495225	0.831993	Q7VSM3	Putative hydrolase
BP0383	argB	20.9895	20.9228	20.8959	21.1045	21.0541	20.9408	54.5591	20.9228	21.0541	0.912982		0.157015	0.526065	Q7VSM2	Acetylglutamate kinase
BP0385	BP0385	22.2241	22.0908	21.7127	22.2358	21.9754	22.0124	55.0022	22.0908	22.0124	1.05588		0.725508	0.824985	Q7VSM1	Putative exported protein
BP0386	BP0386	18.4545	18.2922	18.2931	18.315	18.287	18.2655	54.9522	18.2931	18.287	1.00422		0.361975	0.710024	Q7VSM0	Putative thioredoxin
BP0387	BP0387	21.2838	21.2676	21.173	21.1678	21.1302	21.1428	50.3987	21.2676	21.1428	1.09035		0.0596217	0.484421	Q7VSL9	Putative exported protein
BP0388	gmhA	14.6009	14.1877	14.1922	14.3716	14.4047	14.4707	50.6679	14.1922	14.4047	0.863063		0.560761	0.709402	Q7VSL8	Phosphoheptose isomerase
BP0390	rsmI	17.9471	17.9916	17.9329	18.1139	17.9654	17.9988	54.1284	17.9471	17.9988	0.964802		0.227358	0.628476	Q7VSL7	Ribosomal RNA small subunit methyltransferase I
BP0391	ogt	17.2115	17.2226	17.3531	17.063	17.0888	17.1392	51.6092	17.2226	17.0888	1.09715		0.0309444	0.36103	Q7VSL6	Methylated-DNA--protein-cysteine methyltransferase
BP0395	BP0395	15.8732	15.83	15.7821	15.6439	15.853	15.6616	50.7161	15.83	15.6616	1.12383		0.204481	0.521492	Q7VSL4	Putative exported protein
BP0398	BP0398	19.2753	19.3814	19.3826	19.3043	19.5181	19.2841	49.8872	19.3814	19.3043	1.05491		0.800606	0.91713	Q7VSL1	Putative membrane protein
BP0403	BP0403	18.1662	18.1824	18.0574	18.0852	18.0479	17.9508	53.9953	18.1662	18.0479	1.08547		0.128031	0.485792	Q7VSK8	Putative exported protein
BP0404	atoE	16.7061	16.9692	16.9471	16.8602	16.7915	16.7758	46.9506	16.9471	16.7915	1.11388		0.502035	0.719844	Q7VSK7	Putative short-chain fatty acids transporter
BP0406	dnaQ	14.8891	14.3981	14.6037	14.9596	14.7717	14.5655	55.3502	14.6037	14.7717	0.890101		0.49921	0.618593	Q7VSK5	DNA polymerase III subunit epsilon
BP0410	BP0410	22.4145	22.3765	22.3271	22.1641	22.2748	22.1844	48.2261	22.3765	22.1844	1.14247		0.0176986	0.348613	Q7VSK4	Putative universal stress protein
BP0419	BP0419	16.9613	16.8721	16.8333	16.8767	16.9072	16.8918	56.3493	16.8721	16.8918	0.98639		0.942596	0.990213	Q7VSJ6	LysR-family transcriptional regulator
BP0422	BP0422	15.762	15.7717	15.8927	15.7141	15.623	15.7667	53.9049	15.7717	15.7141	1.04073		0.14468	0.490699	Q7VSJ3	Probable thiolase
BP0425	BP0425	15.5591	15.6175	15.6359	15.5876	15.5355	15.6618	58.3142	15.6175	15.5876	1.02093		0.841843	0.959525	Q7VSJ2	Probable LysR-family transcriptional regulator
BP0428	BP0428	17.7136	17.7244	17.727	17.9825	17.8422	17.7125	50.2154	17.7244	17.8422	0.921588		0.187207	0.485329	Q7VSI9	Putative GntR-family transcriptional regulator
BP0429	BP0429	16.161	16.162	16.2606	16.0097	16.0147	16.0532	50.6379	16.162	16.0147	1.10747		0.00922071	0.308708	Q7VSI8	Delta-1-pyrroline-5-carboxylate dehydrogenase
BP0430	BP0430	14.2731	14.7503	14.3565	14.3325	14.4685	14.0946	47.4955	14.3565	14.3325	1.01681		0.428174	0.553578	Q7VSI7	Short-chain fatty acids transporter
BP0431	BP0431	14.7749	14.9302	14.5407	14.5004	14.811	14.3823	48.9373	14.7749	14.5004	1.20956		0.341835	0.491476	Q7VSI6	Putative molybdopterin oxidoreductase
BP0433	BP0433	17.7302	17.7595	17.7943	17.8037	17.7978	17.8272	53.215	17.7595	17.8037	0.969764		0.0790551	0.683396	Q7VSI4	Probable LysR-family transcriptional regulator
BP0437	BP0437	17.3929	17.4761	17.3599	17.359	17.4654	17.2755	53.724	17.3929	17.359	1.02372		0.544227	0.79813	Q7VSI1	LysR-family transcriptional regulator
BP0438	BP0438	16.4001	16.5139	16.3986	16.4445	16.455	16.3743	48.8406	16.4001	16.4445	0.969638		0.79237	0.942669	Q7VSI0	Uncharacterized protein
BP0441	BP0441	19.1733	19.1442	19.2522	18.967	19.0213	19.0419	47.1109	19.1733	19.0213	1.11115		0.0101523	0.281876	Q7VSH9	MerR-family transcriptional regulator
BP0442	BP0442	17.0882	16.9817	17.003	17.398	17.5228	17.0081	52.8794	17.003	17.398	0.760479		0.146002	0.356184	Q7VSH8	Metallo-beta-lactamase family protein
BP0449	accA	14.1635	14.4426	14.0122	14.2954	14.099	14.1023	45.9438	14.1635	14.1023	1.04333		0.788987	0.867434	Q7VSH5	Biotin carboxylase subunit of acetyl-CoA carboxylase
BP0450	BP0450	17.9097	17.9646	17.9001	17.984	17.9905	18.0146	50.5102	17.9097	17.9905	0.94558		0.0319515	0.547113	Q7VSH4	DUF1653 domain-containing protein
BP0451	argD2	21.9149	21.9566	21.9962	21.8536	21.7964	21.9397	52.7211	21.9566	21.8536	1.07406		0.124595	0.524044	Q7VSH3	Acetylornithine aminotransferase 2
BP0452	BP0452	15.4085	15.5824	15.6284	15.3953	15.8809	15.4011	54.0623	15.5824	15.4011	1.13391		0.917057	0.954638	Q7VSH2	Putative exported protein
BP0453	BP0453	15.9311	15.8942	15.7063	16.3619	16.2293	15.9748	52.2101	15.8942	16.2293	0.792703		0.0607512	0.228541	Q7VSH1	Low-specificity D-threonine aldolase
BP0454	BP0454	22.6551	22.6263	22.829	22.4764	22.5182	22.5496	49.4674	22.6551	22.5182	1.09957		0.0474555	0.350101	Q7VSH0	Putative exported protein
BP0455	BP0455	16.6487	16.4368	16.4571	16.3265	16.4327	16.289	49.8673	16.4571	16.3265	1.09475		0.108646	0.402345	Q7VSG9	Putative membrane protein
BP0456	hemC	16.4924	16.7317	16.7943	16.6473	16.5676	16.3825	54.8699	16.7317	16.5676	1.12042		0.310337	0.519221	Q7VSG8	Putative heme receptor
BP0457	smg	15.4652	15.4177	15.2721	NaN	15.35	15.4068	47.097	15.4177	15.3784	1.0276		0.938063	0.974041	Q7VSG7	Protein Smg homolog
BP0459	BP0459	17.5839	17.8239	17.5487	17.6731	17.7188	17.6585	48.2059	17.5839	17.6731	0.940032		0.741057	0.867653	Q7VSG6	Putative membrane protein
BP0460	topB	21.6112	21.5802	21.6306	21.5325	21.5671	21.5726	52.6533	21.6112	21.5671	1.03105		0.060756	0.669208	Q7VSG5	DNA topoisomerase III
BP0461	BP0461	18.3279	18.4022	18.3789	18.1681	18.2227	18.2663	51.4844	18.3789	18.2227	1.11431		0.0137445	0.354528	Q7VSG4	Putative exported protein
BP0462	BP0462	16.5088	16.4454	16.4744	16.5608	16.4749	16.542	51.3913	16.4744	16.542	0.954209		0.193621	0.702694	Q7VSG3	ABC-transporter, ATP-binding component
BP0464	idnO	18.2622	18.3841	18.3061	18.2927	18.3272	18.2783	50.4706	18.3061	18.2927	1.00932		0.662695	0.908452	Q7VSG1	Gluconate 5-dehydrogenase
BP0465	BP0465	19.532	19.5788	19.672	19.406	19.3269	19.5701	52.7807	19.5788	19.406	1.12725		0.12491	0.419275	Q7VSG0	Probable aldehyde dehydrogenase
BP0466	BP0466	14.3777	14.2468	14.3347	14.7335	14.7762	14.7022	45.8541	14.3347	14.7335	0.758486		0.000693465	0.112	Q7VSF9	Alcohol dehydrogenase
BP0468	BP0468	15.7416	15.8911	15.8496	15.7027	15.7907	15.5985	44.3688	15.8496	15.7027	1.10721		0.141669	0.474792	Q7VSF7	AsnC-family transcriptional regulator
BP0469	BP0469	17.5326	17.6715	17.5835	17.5243	17.6503	17.5349	50.792	17.5835	17.5349	1.03426		0.672473	0.867848	Q7VSF6	Putative membrane protein
BP0470	BP0470	17.7039	16.804	17.1814	17.1236	17.4693	17.2901	58.3737	17.1814	17.2901	0.927414		0.828538	0.865711	Q7VSF5	Uncharacterized protein
BP0475	rne	21.6088	21.5259	21.5925	21.524	21.6348	21.4606	56.9871	21.5925	21.524	1.04862		0.561598	0.828574	Q7VSF2	Ribonuclease E
BP0477	rluC	15.4446	15.6873	15.379	15.9126	15.7556	15.775	48.7326	15.4446	15.775	0.795333		0.0427358	0.239492	Q7VSF1	Pseudouridine synthase
BP0478	BP0478	16.9964	16.9556	17.0587	17.2077	17.2136	17.2493	42.2426	16.9964	17.2136	0.860261		0.00252918	0.255707	Q7VSF0	Probable hydrolase
BP0479	msrP	18.6437	18.7163	18.7718	18.5554	18.5852	18.6528	52.7236	18.7163	18.5852	1.09518		0.0741461	0.478083	Q7VSE9	Protein-methionine-sulfoxide reductase catalytic subunit MsrP
BP0483	BP0483	13.6547	13.98	NaN	14.038	NaN	14.2619	43.3561	13.8173	14.1499	0.794114		0.234166	0.400294	Q7VSE7	AraC-family transcriptional regulator
BP0484	lldD	20.9227	20.8894	20.8808	20.8142	20.8803	20.895	55.7601	20.8894	20.8803	1.0063		0.284511	0.794205	Q7VSE6	L-lactate dehydrogenase
BP0487	BP0487	13.7979	13.9454	13.7353	14.0324	14.0888	13.572	46.0528	13.7979	14.0324	0.849988		0.703839	0.798163	Q7VSE4	Probable amidase
BP0488	BP0488	16.9623	16.9514	17.0672	17.0467	17.0088	16.9504	52.4628	16.9623	17.0088	0.968295		0.865904	0.960824	Q7VSE3	Transcriptional regulator
BP0489	gyrB	21.5765	21.5773	21.548	21.6916	21.6771	21.6575	52.6426	21.5765	21.6771	0.932613		0.00142697	0.412803	Q7VSE2	DNA gyrase subunit B
BP0490	dnaN	22.3963	22.3476	22.391	22.3658	22.2998	22.4388	48.8332	22.391	22.3658	1.01762		0.824637	0.954819	Q7VSE1	Beta sliding clamp
BP0491	dnaA	19.2209	19.3097	19.2555	19.2671	19.3093	19.3046	56.0321	19.2555	19.3046	0.966476		0.338135	0.818125	Q7VSE0	Chromosomal replication initiator protein DnaA
BP0492	rpmH	19.6904	20.5085	20.3217	20.1504	20.2145	19.8614	48.1189	20.3217	20.1504	1.12607		0.734985	0.79665	Q7VSD9	50S ribosomal protein L34
BP0493	rnpA	16.686	16.6684	16.5567	16.6081	16.7062	16.5471	47.6312	16.6684	16.6081	1.04265		0.800901	0.935514	Q7VSD8	Ribonuclease P protein component
BP0494	BP0494	15.1668	15.2744	15.2323	15.1044	15.1256	15.0648	47.0075	15.2323	15.1044	1.09275		0.024776	0.408713	Q7VSD7	Putative membrane protein insertion efficiency factor
BP0495	yidC	21.23	21.181	21.1366	21.1767	21.1945	21.1965	52.2751	21.181	21.1945	0.990737		0.821549	0.965849	P65622	Membrane protein insertase YidC
BP0498	BP0498	19.85	19.7306	19.7984	19.8465	19.8398	19.834	54.6115	19.7984	19.8398	0.971658		0.246883	0.718453	Q7VSD5	LysR-family transcriptional regulator
BP0499	BP0499	17.8112	17.461	17.3068	17.5102	17.2934	17.4648	51.1742	17.461	17.4648	0.99733		0.56028	0.690407	Q7VSD4	Uncharacterized protein
BP0500	BP0500	20.0848	20.0641	19.8487	20.2886	20.1338	19.9571	51.5221	20.0641	20.1338	0.952836		0.355496	0.554053	Q7VSD3	T3SS efector BopC (BteA)
BP0502	BP0502	20.4705	20.5045	20.4924	20.4942	20.525	20.4332	52.9594	20.4924	20.4942	0.998734		0.870902	0.972166	Q7VSD1	Integrase
BP0503	BP0503	16.6188	16.3484	16.5558	16.3165	16.361	16.2451	51.8966	16.5558	16.3165	1.18045		0.0862168	0.363677	Q7VSD0	HTH_17 domain-containing protein
BP0505	BP0505	17.1755	17.2077	17.0599	17.4596	17.2016	17.2137	49.8562	17.1755	17.2137	0.973868		0.205456	0.482438	Q7VSC8	Uncharacterized protein
BP0506	BP0506	16.3476	16.3727	16.3504	16.5823	16.5968	16.4198	59.2527	16.3504	16.5823	0.851499		0.0371557	0.348813	Q7VSC7	Uncharacterized protein
BP0507	BP0507	NaN	15.5112	NaN	15.3762	NaN	15.2508	42.3732	15.5112	15.3135	1.14686		1	1	Q7VSC6	Uncharacterized protein
BP0516	BP0516	20.1964	20.2757	20.1241	20.2435	20.1174	20.2815	53.8572	20.1964	20.2435	0.967913		0.82794	0.941021	Q7VSB9	Uncharacterized protein
BP0518	BP0518	14.8681	15.3268	15.0952	14.9871	15.1049	15.2171	49.4669	15.0952	15.1049	0.993306		0.967986	0.984089	Q7VSB7	Uncharacterized protein
BP0519	BP0519	18.5681	18.6011	18.5823	18.5398	18.5841	18.6906	54.7763	18.5823	18.5841	0.998741		0.670025	0.89111	Q7VSB6	Probable glutathione S-transferase
BP0521	BP0521	16.2085	16.2507	16.3932	15.9311	16.0239	16.1538	49.289	16.2507	16.0239	1.17022		0.0440151	0.254718	Q7VSB4	UPF0339 protein BP0521
BP0522	BP0522	13.9811	14.1523	13.8211	14.1274	13.9822	14.207	57.7153	13.9811	14.1274	0.903537		0.35709	0.558086	Q7VSB3	Putative metal-activated pyridoxal enzyme
BP0529	BP0529	17.1269	17.1999	17.3985	17.3785	17.2977	17.2131	57.2758	17.1999	17.2977	0.934466		0.592442	0.786701	Q7VSA8	Autotransporter
BP0533	BP0533	17.2687	17.2555	17.2002	17.354	17.4317	17.0883	53.9637	17.2555	17.354	0.933988		0.662622	0.822368	Q7VSA4	Probable transcriptional regulator
BP0534	BP0534	16.4785	16.2084	16.2139	16.3277	16.3506	16.0764	44.9312	16.2139	16.3277	0.924153		0.717033	0.837212	Q7VSA3	Probable enoyl-CoA hydratase/isomerase
BP0535	BP0535	20.5762	20.9392	20.8467	20.7753	20.9577	20.7609	52.7477	20.8467	20.7753	1.05075		0.7449	0.851748	Q7VSA2	Alkyl hydroperoxide reductase AhpD
BP0539	rocD	14.8752	14.8591	14.9938	14.8453	14.8034	14.7837	53.3738	14.8752	14.8034	1.05104		0.0997201	0.49029	Q7VSA0	Ornithine aminotransferase
BP0541	BP0541	18.5172	18.7434	18.8415	18.4988	18.4944	18.572	51.3024	18.7434	18.4988	1.18476		0.145763	0.403524	Q7VS99	Probable transcriptional regulator
BP0542	BP0542	17.4318	17.7303	17.6387	17.9221	17.5574	17.7281	41.2257	17.6387	17.7281	0.939956		0.379779	0.553191	Q7VS98	Putative exported protein
BP0545	rimO	20.2084	20.1506	20.1388	20.077	20.1145	20.14	51.8332	20.1506	20.1145	1.02536		0.121151	0.651851	Q7VS95	Ribosomal protein S12 methylthiotransferase Rim
BP0546	BP0546	14.2547	14.1328	14.0986	14.1433	14.2569	14.5845	46.1853	14.1328	14.2569	0.917555		0.302194	0.487364	Q7VS94	Bacterioferritin
BP0547	BP0547	18.1987	18.2192	18.212	18.3533	18.5221	18.2372	50.9152	18.212	18.3533	0.90671		0.124343	0.41911	Q7VS93	Cytokinin riboside 5'-monophosphate phosphoribohydrolase
BP0548	BP0548	18.5877	18.8304	18.681	18.8795	18.6943	18.7476	48.3768	18.681	18.7476	0.954854		0.454472	0.691072	Q7VS92	Uncharacterized protein
BP0549	BP0549	16.161	16.2672	16.2935	16.2509	16.1977	16.3577	51.7342	16.2672	16.2509	1.01137		0.672749	0.864881	Q7VS91	Probable haloacid dehalogenase-like hydrolase
BP0550	BP0550	17.6008	17.5319	17.3814	17.5609	17.4638	17.7331	51.7999	17.5319	17.5609	0.980052		0.470071	0.680507	Q7VS90	Putative_PNPOx domain-containing protein
BP0551	fmt	20.0683	20.1382	20.22	19.9986	19.9499	20.0608	52.7939	20.1382	19.9986	1.1016		0.0625702	0.405758	Q7VS89	Methionyl-tRNA formyltransferase
BP0552	def2	21.9321	21.911	22.0155	21.7445	21.6933	21.82	53.4338	21.9321	21.7445	1.13886		0.0147113	0.25516	Q7VS88	Peptide deformylase 2
BP0553	kynU	17.338	17.2151	17.3189	17.2435	17.2817	17.333	50.6758	17.3189	17.2817	1.02607		0.925682	0.980734	Q7VS87	Kynureninase
BP0554	lrp	18.1326	18.2702	18.2714	18.1916	18.2463	18.2444	52.076	18.2702	18.2444	1.01806		0.959018	0.9925	Q7VRX6	Leucine-responsive regulatory protein
BP0555	smf	17.5096	17.5864	17.6354	17.5396	17.4963	17.4493	53.7376	17.5864	17.4963	1.06447		0.141791	0.555008	Q7VS86	DprA_WH domain-containing protein
BP0556	hmgcL	20.3838	20.3866	20.4349	20.1924	20.216	20.3076	53.9644	20.3866	20.216	1.12549		0.0137301	0.334616	Q7VS85	Hydroxymethylglutaryl-CoA lyase
BP0557	BP0557	16.1449	16.0453	15.9939	16.3346	16.0429	16.2909	46.1567	16.0453	16.2909	0.843503		0.185435	0.468956	Q7VS84	Putative membrane protein
BP0558	BP0558	21.6703	21.6136	21.7131	21.5102	21.4779	21.5823	50.5639	21.6703	21.5102	1.11736		0.0281093	0.382388	Q7VS83	Amino acid-binding periplasmic protein
BP0559	BP0559	19.5804	19.6096	19.6592	19.5803	19.5858	19.7051	50.1308	19.6096	19.5858	1.01662		0.883021	0.965162	Q7VS82	Probable aminotransferase
BP0561	BP0561	19.9366	19.9104	19.5733	20.3207	20.092	19.6438	53.6597	19.9104	20.092	0.88176		0.41	0.515297	Q7VS81	Putative exported protein
BP0562	BP0562	21.7548	21.5615	21.3024	22.0036	21.8312	21.7861	56.644	21.5615	21.8312	0.829484		0.0852924	0.252121	Q7VS80	Putative exported protein
BP0563	BP0563	16.0583	15.975	15.8906	15.9933	16.033	15.9852	46.5701	15.975	15.9933	0.98738		0.594876	0.851715	Q7VS79	Probable LysR-family transcriptional regulator
BP0567	nadX1	15.7916	15.9736	15.9257	16.0927	16.1463	15.8761	52.4614	15.9257	16.0927	0.890703		0.226085	0.490426	Q7VS76	L-aspartate dehydrogenase 1
BP0569	BP0569	19.3501	19.4342	19.5035	19.3559	19.3934	19.4306	50.5086	19.4342	19.3934	1.02869		0.506259	0.821798	Q7VS74	SAM_MT_RSMB_NOP domain-containing protein
BP0570	BP0570	17.9859	17.9474	18.0288	18.0501	18.0726	18.0455	52.4292	17.9859	18.0501	0.956468		0.0511206	0.561863	Q7VS73	Putative exported protein
BP0571	BP0571	18.5159	18.4466	18.4137	18.4719	18.5669	18.5859	57.4217	18.4466	18.5669	0.919962		0.148602	0.554739	Q7VS72	Putative two-component sensor kinase
BP0572	BP0572	21.8352	21.9639	21.9014	21.8532	21.7923	21.9653	51.1476	21.9014	21.8532	1.03399		0.659031	0.856069	Q7VS71	Putative two-component response regulator
BP0573	trkA	19.9508	19.9627	20.0044	19.969	19.9276	19.9769	52.1806	19.9627	19.969	0.995597		0.54456	0.920789	Q7VS70	Trk system potassium uptake protein
BP0575	BP0575	18.8609	18.8754	18.8488	18.5979	18.6793	18.7259	54.9352	18.8609	18.6793	1.13418		0.00707221	0.253506	Q7VS68	Probable MarR-family transcriptional regulator
BP0576	BP0576	17.4021	17.3807	17.3259	17.4244	17.4439	17.1837	52.2541	17.3807	17.4244	0.970199		0.838183	0.936755	Q7VS67	Uncharacterized protein
BP0578	BP0578	15.0807	14.9342	14.9337	14.8957	14.9665	14.8393	51.3587	14.9342	14.8957	1.02705		0.249848	0.591679	Q7VS65	Amidohydro-rel domain-containing protein
BP0579;BP1955	maiA	16.6691	16.862	17.0074	16.7521	16.7783	16.8082	53.7125	16.862	16.7783	1.05977		0.538816	0.730796	Q7TTH1	Maleate isomerase
BP0581;BP1957	BP0581	15.7696	16.139	15.865	16.0825	15.9913	15.9661	53.1196	15.865	15.9913	0.916235		0.487605	0.675113	Q7TTJ1	Uncharacterized protein
BP0582;BP1958	BP0582	17.3719	17.3571	17.4538	17.5174	17.4804	17.3554	52.5809	17.3719	17.4804	0.927515		0.378779	0.714587	Q7TTD2	Putative isochorismatase
BP0590	BP0590	17.374	17.3186	17.4952	17.3729	17.3789	17.1987	51.0886	17.374	17.3729	1.00071		0.372528	0.644486	Q7VS59	Oxidoreductase, large chain
BP0591	BP0591	16.7462	16.9623	16.877	16.7895	16.9251	16.8232	49.5412	16.877	16.8232	1.03801		0.841837	0.942004	Q7VS58	Oxidoreductase, medium chain
BP0592	BP0592	15.7463	15.627	15.6004	15.4491	15.6085	15.5689	48.1865	15.627	15.5689	1.04109		0.152771	0.486701	Q7VS57	Putative iron-sulfur binding protein
BP0593	BP0593	16.132	16.1179	16.1986	16.1915	16.0574	16.2441	52.9525	16.132	16.1915	0.959535		0.819239	0.940542	Q7VS56	Putative exported protein
BP0594	BP0594	NaN	13.295	13.7621	13.7233	13.7463	13.3597	42.1674	13.5286	13.7233	0.873749		0.755021	0.825259	Q7VS55	Probable ABC transporter, ATP-binding component
BP0598	BP0598	17.8154	17.8918	17.7041	18.0463	17.9488	17.8264	54.753	17.8154	17.9488	0.911698		0.177962	0.485231	Q7VS51	Putative glutamate--cysteine ligase 2
BP0599	bioC	17.8586	17.86	17.8553	17.8358	17.7924	17.9467	52.7893	17.8586	17.8358	1.01593		0.994232	1	Q7VS50	Malonyl-[acyl-carrier protein] O-methyltransferase
BP0601	trmL	18.133	18.1103	18.1848	18.171	18.0498	18.0939	50.9209	18.133	18.0939	1.02747		0.416294	0.796902	Q7VS48	tRNA (cytidine(34)-2'-)-methyltransferase
BP0603	gpsA	19.2221	19.2652	19.2924	19.1133	19.1364	19.286	53.0783	19.2652	19.1364	1.09333		0.23242	0.593305	Q7VS47	Glycerol-3-phosphate dehydrogenase [NAD(P)+]
BP0604	secB	21.1829	21.1111	21.3613	21.2425	21.2268	21.2807	48.0596	21.1829	21.2425	0.959588		0.69978	0.858342	Q7VS46	Protein-export protein SecB
BP0605	grxC	20.1048	20.2556	20.0267	20.4105	20.3309	20.2195	43.1927	20.1048	20.3309	0.854968		0.0929686	0.378968	Q7VS45	Glutaredoxin
BP0606	BP0606	21.1473	21.0654	21.1713	21.0551	21.009	21.0916	48.6749	21.1473	21.0551	1.06601		0.129946	0.565633	Q7VS44	Rhodanese domain-containing protein
BP0607	gpmA	21.459	21.3643	21.2662	21.3034	21.1962	21.3925	50.6209	21.3643	21.3034	1.04306		0.454403	0.710763	Q7VS43	2,3-bisphosphoglycerate-dependent phosphoglycerate mutase
BP0608	BP0608	18.9805	18.9986	19.0908	19.0492	18.9952	19.0623	49.3084	18.9986	19.0492	0.965553		0.77377	0.943296	Q7VS42	Putative peptidase
BP0609	ctpA	22.7285	22.8469	22.8252	22.8089	22.7092	22.7937	51.2565	22.8252	22.7937	1.0221		0.569005	0.851871	Q7VS41	Putative carboxy-terminal processing protease
BP0610	thiF	19.099	19.0566	18.9831	19.1644	19.1697	19.077	53.5381	19.0566	19.1644	0.928013		0.115395	0.525428	Q7VS40	Adenylyltransferase
BP0612	BP0612	19.3855	19.4168	19.3787	19.2692	19.3917	19.2137	54.4968	19.3855	19.2692	1.08392		0.130824	0.497781	Q7VS39	Putative exported protein
BP0613	BP0613	18.5029	18.5045	18.5366	18.5185	18.4439	18.4542	53.3898	18.5045	18.4542	1.03548		0.175052	0.728717	Q7VS38	Probable transcriptional regulator
BP0616	BP0616	15.0971	14.7306	14.7366	14.5495	14.851	14.5812	41.0884	14.7366	14.5812	1.11368		0.276888	0.479061	Q7VS36	Amidohydro-rel domain-containing protein
BP0617	BP0617	20.6546	20.6752	20.7104	20.2653	20.4802	20.5027	51.7049	20.6752	20.4802	1.14471		0.0270097	0.225918	Q7VS35	TetR-family transcriptional regulator
BP0618	lpdA	15.2181	15.0597	15.2209	15.4006	15.3124	15.2186	45.9378	15.2181	15.3124	0.936707		0.126042	0.452046	Q7VS34	Dihydrolipoyl dehydrogenase
BP0619	BP0619	14.8151	14.7137	14.7035	NaN	14.7967	15.0934	50.2589	14.7137	14.9451	0.851826		0.191841	0.418705	Q7VS33	Branched-chain amino acid ABC transporter, ATP-binding protein
BP0620	BP0620	14.0916	NaN	13.616	13.8623	13.9369	13.9935	46.8251	13.8538	13.9369	0.94406		0.703351	0.796848	Q7VS32	Branched-chain amino acid ABC transporter, permease protein
BP0622	BP0622	15.7444	15.7386	15.836	15.899	15.9584	16.0154	57.0552	15.7444	15.9584	0.862128		0.0160333	0.286581	Q7VS30	Putative leu/ile/val-binding protein
BP0624	BP0624	21.1847	20.9458	20.9676	21.1466	21.3045	21.3215	50.1367	20.9676	21.3045	0.791758		0.0758487	0.347127	Q7VS29	Putative substrate-CoA ligase
BP0625	BP0625	17.4774	17.4729	17.5684	17.9539	18.0411	17.7828	51.8712	17.4774	17.9539	0.718728		0.00689463	0.121	Q7VS28	Probable acyl-CoA dehydrogenase
BP0627	BP0627	22.4489	22.4601	22.3223	22.5848	22.6346	22.6791	53.386	22.4489	22.6346	0.879217		0.0127947	0.235474	Q7VS27	Probable enoyl-CoA hydratase/isomerase
BP0628	BP0628	19.3014	19.2944	19.3807	19.7506	19.7136	19.7112	52.6164	19.3014	19.7136	0.7515		0.000194791	0.096	Q7VS26	Putative pyruvate dehydrogenase E1 beta subunit
BP0629	pdhA	20.3913	20.3285	20.2843	20.3425	20.4606	20.5456	52.7441	20.3285	20.4606	0.912538		0.159471	0.486566	Q7VS25	Putative pyruvate dehydrogenase E1 component, alpha subunit
BP0630	BP0630	19.229	19.2661	19.1576	19.1347	19.182	19.1742	50.7527	19.229	19.1742	1.03876		0.198568	0.683328	Q7VS24	Probable transcriptional regulator
BP0634	BP0634	17.4532	17.3472	17.1385	17.4026	17.5992	17.2327	52.9247	17.3472	17.4026	0.9623		0.521874	0.674798	Q7VS22	Probable acyl-CoA dehydrogenase
BP0635	BP0635	14.9977	15.1348	15.1415	15.3073	15.1334	15.1902	46.2326	15.1348	15.1902	0.962349		0.161586	0.487914	Q7VS21	Probable enoyl-CoA hydratase
BP0644	BP0644	13.8512	13.8845	14.0993	13.7767	13.8834	13.7995	41.2698	13.8845	13.7995	1.06063		0.211622	0.49047	Q7VS12	Putative dihydrodipicolinate synthase
BP0650	BP0650	18.1412	18.0426	17.959	18.0339	18.0667	18.0793	50.2275	18.0426	18.0667	0.983453		0.83201	0.949313	Q7VS09	LysR-family transcriptional regulator
BP0652	BP0652	13.0755	13.1186	13.4322	13.5534	13.7185	13.5412	51.9907	13.1186	13.5534	0.739765		0.0349329	0.234514	Q7VS07	Probable acyl-CoA dehydrogenase
BP0653	BP0653	14.0303	13.7914	13.8846	14.0541	13.8442	13.7058	56.4258	13.8846	13.8442	1.02841		0.795359	0.881001	Q7VS06	Probable acyl-CoA dehydrogenase
BP0654	BP0654	16.4344	16.5133	16.6316	16.3793	16.328	16.4413	55.149	16.5133	16.3793	1.09734		0.0952431	0.423196	Q7VS05	Putative exported protein
BP0658	BP0658	13.5371	13.3056	NaN	13.3302	13.1632	13.7873	53.1362	13.4213	13.3302	1.06516		0.983907	0.99157	Q7VS01	Uncharacterized protein
BP0659	BP0659	19.9725	19.902	19.9638	19.7441	19.7122	19.7241	53.2446	19.9638	19.7241	1.18071		0.000804629	0.236121	Q7VS00	Probable zinc-binding dehydrogenase
BP0660	BP0660	17.4976	17.4398	17.5323	17.4958	17.5097	17.4556	48.8947	17.4976	17.4958	1.00126		0.932099	0.990152	Q7VRZ9	LysR-family transcriptional regulator
BP0661	BP0661	15.9455	15.8667	15.8821	15.9824	16.0656	15.795	57.995	15.8821	15.9824	0.932825		0.584941	0.795513	Q7VRZ8	Putative acetyl-CoA synthetase
BP0662	BP0662	15.3612	15.4636	15.4975	15.3435	15.4901	15.2209	49.1301	15.4636	15.3435	1.08685		0.367456	0.621617	Q7VRZ7	Probable enoyl-CoA hydratase
BP0663	BP0663	20.701	20.58	20.575	20.8337	20.7755	20.6309	51.6873	20.58	20.7755	0.873286		0.154357	0.484388	Q7VRZ6	NMT1 domain-containing protein
BP0664	BP0664	22.5053	22.4827	22.4818	22.5998	22.5074	22.4105	50.6892	22.4827	22.5074	0.982998		0.786485	0.935023	Q7VRZ5	Putative exported protein
BP0665	BP0665	20.164	20.2148	20.1539	20.202	20.2548	20.2111	52.2972	20.164	20.2111	0.967886		0.144806	0.714699	Q7VRZ4	Thymidine diphosphoglucose 4,6-dehydratase
BP0666	glmS	21.049	20.9855	20.9714	20.9985	21.0281	20.9775	54.9292	20.9855	20.9985	0.990969		0.984214	0.996904	Q7VRZ3	Glutamine--fructose-6-phosphate aminotransferase [isomerizing]
BP0667	BP0667	20.7256	20.7142	20.7266	20.6363	20.6854	20.6943	50.5696	20.7256	20.6854	1.02824		0.0532777	0.66149	Q7VRZ2	AsnC-family transcriptional regulator
BP0669	BP0669	15.3445	15.1928	15.2822	15.6831	15.7979	15.5861	51.1057	15.2822	15.6831	0.757379		0.00527127	0.125143	Q7VRZ0	Probable enoyl-CoA hydratase/3-hydroxyacyl-CoA dehydrogenase, bifunctional enzyme
BP0671	BP0671	NaN	13.1672	13.3738	13.7864	13.5223	13.5597	47.1507	13.2705	13.5597	0.818372		0.0750211	0.245926	Q7VRY8	Putative exported protein
BP0672	BP0672	15.0046	15.3554	15.0698	15.1277	15.2408	14.8198	47.0694	15.0698	15.1277	0.960682		0.652309	0.76657	Q7VRY7	Acetyl-CoA synthetase
BP0674	BP0674	14.1942	14.382	14.4544	14.1902	14.0473	14.2742	44.9269	14.382	14.1902	1.14219		0.165073	0.429012	Q7VRY5	Probable transcriptional regulator
BP0677	hemA	17.1319	17.299	17.2553	17.4074	17.2718	17.388	55.9503	17.2553	17.388	0.912147		0.124795	0.477668	Q7VRY3	Glutamyl-tRNA reductase
BP0678	prfA	18.7655	18.811	19.0532	18.7762	18.7896	18.8701	53.056	18.811	18.7896	1.01495		0.529636	0.732341	Q7W023	Peptide chain release factor 1
BP0680	BP0680	18.3299	18.4482	18.3576	18.6426	18.4631	18.5014	50.1221	18.3576	18.5014	0.905108		0.0736992	0.414165	Q7W021	Glutaredoxin
BP0681	ubiX	17.4617	17.58	17.6075	17.4563	17.4993	17.502	49.9144	17.58	17.4993	1.0575		0.246962	0.651335	Q7W020	Flavin prenyltransferase UbiX
BP0682	BP0682	19.6571	19.5905	19.4661	19.741	19.7562	19.5697	53.1531	19.5905	19.741	0.90096		0.223988	0.511524	Q7W019	Putative exported protein
BP0683	BP0683	22.0193	21.9341	21.9959	21.8426	21.8918	21.9091	51.841	21.9959	21.8918	1.07479		0.0343468	0.474996	Q7W018	4,5-dihydroxyphthalate decarboxylase
BP0685	BP0685	15.9528	15.8929	15.8319	16.1366	16.2988	15.8394	46.5633	15.8929	16.1366	0.844596		0.22519	0.450469	Q7W016	Probable dehydrogenase/oxidase
BP0689	rlpA	17.9302	17.9194	18.0386	17.9474	17.8457	17.9112	53.8667	17.9302	17.9112	1.01324		0.273622	0.672528	Q7W015	Endolytic peptidoglycan transglycosylase RlpA
BP0690	BP0690	20.1909	20.2219	20.2512	20.1135	20.1293	20.2137	51.3384	20.2219	20.1293	1.06634		0.124359	0.591457	Q7W014	Nucleotide-binding protein BP0690
BP0692	BP0692	NaN	NaN	13.872	NaN	13.9389	14.4488	41.7173	13.872	14.1938	0.80007		1	1	Q7W013	Cytochrome C
BP0693	hprK	19.2205	19.4248	19.3512	19.3985	19.2659	19.3246	56.541	19.3512	19.3246	1.0186		0.973834	0.991856	Q7U365	HPr kinase/phosphorylase
BP0694	rpoP	17.5005	17.5216	17.5619	17.6273	17.806	17.6162	53.6488	17.5216	17.6273	0.92937		0.0726443	0.413915	Q7W012	Nitrogen regulatory IIA protein
BP0697	BP0697	20.0256	19.9939	20.0485	20.0041	19.9681	20.0534	51.9556	20.0256	20.0041	1.01505		0.655041	0.929588	Q7W011	ABC transporter
BP0698	lptA	19.3796	19.4829	19.5807	19.4617	19.4148	19.3909	56.9906	19.4829	19.4148	1.04834		0.395654	0.712953	Q7W010	Lipopolysaccharide export system protein LptA
BP0699	BP0699	17.5198	17.702	17.5759	17.746	17.6577	17.676	54.2753	17.5759	17.676	0.932949		0.19359	0.547859	Q7W009	Putative exported protein
BP0700	BP0700	19.848	19.8313	19.7269	20.0108	19.8847	19.8042	52.2657	19.8313	19.8847	0.963688		0.240663	0.553834	Q7W008	Probable hydrolase
BP0701	BP0701	19.9175	19.9206	19.8484	19.8635	19.8632	19.8535	53.1736	19.9175	19.8632	1.03839		0.210078	0.782017	Q7W007	Uncharacterized protein
BP0702	purT	20.5849	20.5346	20.5765	20.4152	20.5194	20.4787	51.3293	20.5765	20.4787	1.07013		0.0505609	0.489018	Q7W006	Formate-dependent phosphoribosylglycinamide formyltransferase
BP0706	BP0706	15.1102	15.8549	15.6206	15.7357	15.6643	15.5067	44.5391	15.6206	15.6643	0.970179		0.66601	0.743419	Q7W004	Putative membrane protein
BP0707	BP0707	18.5188	18.5144	18.3869	18.7231	18.6252	18.6402	50.7589	18.5144	18.6402	0.91654		0.023144	0.305818	Q7W003	CxxC_CXXC_SSSS domain-containing protein
BP0708	BP0708	18.5725	18.2402	18.2749	18.4537	18.4183	18.4044	47.8957	18.2749	18.4183	0.905373		0.586427	0.765903	Q7W002	Putative membrane protein
BP0709	aspS	22.0269	21.9971	21.9827	21.9206	21.9479	22.1059	55.4598	21.9971	21.9479	1.0347		0.864317	0.955302	Q7W001	Aspartate--tRNA(Asp/Asn) ligase
BP0710	BP0710	17.8501	17.7936	17.8617	17.832	17.8443	17.9436	52.9138	17.8501	17.8443	1.00402		0.405629	0.795555	Q7W000	Putative endonuclease/exonuclease/phosphatase family protein
BP0711	clsB	16.8099	16.8852	16.7213	16.7317	16.791	16.7938	51.085	16.8099	16.791	1.01323		0.552815	0.832396	Q7VZZ9	Cardiolipin synthase B
BP0718	BP0718	20.0814	20.175	20.1508	20.0041	19.993	20.0888	52.9971	20.1508	20.0041	1.10705		0.0602882	0.475182	Q7VZZ7	Carboxyvinyl-carboxyphosphonate phosphorylmutase
BP0721	BP0721	20.5938	20.6582	20.7113	20.4998	20.3914	20.5995	52.3939	20.6582	20.4998	1.11612		0.0844966	0.405915	Q7VZZ5	Probable aminotransferase
BP0722	BP0722	17.3269	17.4423	17.3176	17.4952	17.398	17.2623	53.3968	17.3269	17.398	0.951863		0.78528	0.90868	Q7VZZ4	Probable amidase
BP0723	BP0723	17.3767	17.324	17.3541	17.1635	17.2834	17.2876	54.2492	17.3541	17.2834	1.05027		0.0699363	0.486138	Q7VZZ3	Probable ABC transporter, ATP-binding protein
BP0725	BP0725	15.4403	15.5447	15.5392	15.2772	15.4648	14.9158	47.29	15.5392	15.2772	1.19916		0.154259	0.362158	Q7VZZ1	Probable ABC transporter, permease protein
BP0726	BP0726	16.5034	16.723	16.7033	16.5404	16.4903	16.3164	52.6268	16.7033	16.4903	1.15909		0.11749	0.397029	Q7VZZ0	Probable ABC transporter, periplasmic binding protein
BP0727	BP0727	18.2232	18.1696	18.1875	18.0409	18.1982	18.0146	54.136	18.1875	18.0409	1.10699		0.141054	0.48877	Q7VZY9	Probable transcriptional regulator
BP0728	BP0728	15.7237	16.4778	16.3305	16.355	16.3086	16.306	46.6066	16.3305	16.3086	1.01532		0.562534	0.643495	Q7VZY8	Probable transcriptional regulator
BP0731	nspC	20.3561	20.4296	20.4431	20.2701	20.2879	20.3645	53.049	20.4296	20.2879	1.1032		0.0613605	0.48305	Q7VZY7	Carboxynorspermidine/carboxyspermidine decarboxylase
BP0732	BP0732	19.9649	19.9144	19.8206	19.8386	19.8777	20.0161	59.2527	19.9144	19.8777	1.02578		0.88193	0.959116	Q7VZY6	Putative exported protein
BP0735	BP0735	19.0291	19.1351	18.797	19.1933	19.0668	19.0096	54.1116	19.0291	19.0668	0.974188		0.416568	0.616839	Q7VZY4	Putative exported protein
BP0737	BP0737	17.5876	17.601	17.5476	17.5206	17.5184	17.5949	53.216	17.5876	17.5206	1.04756		0.315926	0.798354	Q7VZY2	Putative inner membrane sensor for iron transport
BP0740	BP0740	16.9427	16.8838	16.8319	16.8392	16.7933	16.7863	56.831	16.8838	16.7933	1.06476		0.0911019	0.547783	Q7VZY1	Putative DNA methylase
BP0744	BP0744	21.0487	21.1112	21.2249	20.9139	21.0197	21.0049	51.3765	21.1112	21.0049	1.07647		0.0721221	0.405254	Q7VZX9	Putative transcriptional regulator
BP0746	proB	17.96	17.9205	18.0057	17.9709	17.8903	17.8308	53.9809	17.96	17.8903	1.0495		0.244627	0.646485	Q7VZX7	Glutamate 5-kinase
BP0747	obg	19.8158	19.8449	19.977	19.7776	19.717	19.892	51.8769	19.8449	19.7776	1.04778		0.305633	0.607298	Q7VZX6	GTPase Obg
BP0748	rpmA	20.9356	20.7218	20.9582	20.9526	21.0047	21.1937	49.1982	20.9356	21.0047	0.953229		0.164611	0.418606	Q7VZX5	50S ribosomal protein L27
BP0749	rplU	23.4137	23.4427	23.4441	23.5452	23.4508	23.3176	48.7065	23.4427	23.4508	0.994418		0.950759	0.983406	Q7VZX4	50S ribosomal protein L21
BP0750	BP0750	14.3515	14.1369	14.1299	14.2788	14.2286	14.2226	46.3776	14.1369	14.2286	0.938411		0.645392	0.837888	Q7VZX3	FAA_hydrolase domain-containing protein
BP0751	ispB	18.7116	18.7273	18.7888	18.8183	18.7865	18.8694	51.9196	18.7273	18.8183	0.938917		0.0716994	0.52708	Q7VZX2	Octaprenyl-diphosphate synthase
BP0752	BP0752	16.6406	16.5808	16.6316	16.8191	16.7311	16.769	52.8896	16.6316	16.769	0.909185		0.00790148	0.334353	Q7VZX1	LysR-family transcriptional regulator
BP0758	cyaC	17.2363	17.2972	17.3882	17.0619	17.1278	17.2304	48.6887	17.2972	17.1278	1.12455		0.0643385	0.378798	P0A3I5	Cyclolysin-activating lysine-acyltransferase CyaC
BP0760	cyaA	19.048	19.4794	19.5173	19.4449	19.3951	19.3669	58.1212	19.4794	19.3951	1.06018		0.740427	0.836629	P0DKX7	Bifunctional hemolysin/adenylate cyclase
BP0761	cyaB	19.4219	19.3396	19.3135	19.2373	19.3904	19.2892	57.702	19.3396	19.2892	1.03555		0.396439	0.727508	P0DKX5	Cyclolysin secretion/processing ATP-binding protein CyaB
BP0762	cyaD	18.9997	19.0198	18.9662	19.0857	19.2594	19.1651	53.4551	18.9997	19.1651	0.891641		0.0292314	0.347419	P0DKX9	Protein CyaD
BP0763	cyaE	18.3738	18.6438	18.6274	18.6504	18.5171	18.4998	52.3704	18.6274	18.5171	1.07941		0.94376	0.972864	P0DKY0	Protein CyaE
BP0770	BP0770	12.999	NaN	NaN	12.7358	12.4488	NaN	43.8709	12.999	12.5923	1.32562		1	1	Q7VZW1	Putative membrane protein
BP0771	BP0771	14.3783	14.5249	14.3319	14.6196	14.3384	14.3104	53.0657	14.3783	14.3384	1.02809		0.927463	0.96484	Q7VZW0	Putative exported protein
BP0773	BP0773	14.5347	14.8552	14.8157	14.9382	15.0075	14.7892	45.8312	14.8157	14.9382	0.9186		0.214601	0.469987	Q7VZV8	Putative acetolactate synthase large subunit
BP0774	BP0774	17.7385	17.8505	17.7954	17.6536	17.5997	17.647	52.7662	17.7954	17.647	1.10834		0.0115056	0.336553	Q7VZV7	Probable GntR-family transcriptional regulator
BP0776	BP0776	17.763	17.667	17.6635	17.7123	17.6485	17.5723	49.5625	17.667	17.6485	1.0129		0.361749	0.717836	Q7VZV5	Probable GntR-family transcriptional regulator
BP0777	BP0777	20.5295	20.4944	20.5106	20.4941	20.4586	20.5374	51.7143	20.5106	20.4941	1.01148		0.585173	0.923273	Q7U364	Probable Zinc-binding dehydrogenase
BP0778	BP0778	NaN	13.1224	13.2026	13.0856	14.2911	13.2127	43.2252	13.1625	13.2127	0.965787		0.511569	0.531789	Q7VZV4	Putative acetyl-CoA synthetase
BP0779	BP0779	18.0238	18.1052	18.2116	17.9889	18.081	18.0133	53.2009	18.1052	18.0133	1.06576		0.232152	0.572559	Q7VZV3	Uncharacterized protein
BP0781	BP0781	16.6536	16.332	16.5506	16.4463	16.5229	16.276	48.405	16.5506	16.4463	1.07494		0.46317	0.642777	Q7VZV1	Probable ABC transporter, ATP-binding component
BP0782	BP0782	18.0281	18.0625	18.1304	18.0142	18.0315	18.0242	55.1736	18.0625	18.0242	1.0269		0.173773	0.694544	Q7VZV0	Putative exported protein
BP0783	BP0783	17.2403	17.2282	17.1748	17.2697	17.3083	17.0343	51.2525	17.2282	17.2697	0.971624		0.912223	0.963141	Q7VZU9	Putative dioxygenase
BP0784	ilvB	18.9012	18.8946	18.9419	18.9297	18.9254	18.7354	53.6245	18.9012	18.9254	0.98336		0.49697	0.773665	Q7VZU8	Putative acetolactate synthase large subunit
BP0785	BP0785	18.8061	18.7373	18.7478	18.6678	18.6622	18.6875	51.8357	18.7478	18.6678	1.057		0.0159428	0.485624	Q7VZU7	Putative mechanosensitive channel protein
BP0789	ilvI	19.8739	19.8963	19.8983	19.8882	19.8981	19.9883	55.1595	19.8963	19.8981	0.998758		0.34153	0.797435	Q7VZU6	Acetolactate synthase
BP0790	ilvH	20.2742	20.178	20.0564	20.3333	20.3311	20.1706	50.9042	20.178	20.3311	0.899339		0.259548	0.537056	Q7VZU5	Acetolactate synthase small subunit
BP0791	ilvC	21.7014	21.6816	21.8145	21.6992	21.6291	21.7742	53.988	21.7014	21.6992	1.0015		0.61956	0.848602	Q7VZU4	Ketol-acid reductoisomerase (NADP(+))
BP0792	pssA	18.8283	18.7466	18.6278	18.7045	18.7532	18.8449	46.9235	18.7466	18.7532	0.995435		0.664842	0.851376	Q7VZU3	Putative CDP-diacylglycerol--serine O-phosphatidyltransferase protein
BP0793	BP0793	16.8585	16.9259	17.0208	17.0862	17.1726	16.9724	52.526	16.9259	17.0862	0.894825		0.130007	0.465622	Q7VZU2	Putative lipoprotein
BP0794	rpsO	23.2884	23.1463	23.2427	22.9144	22.9958	22.9557	58.437	23.2427	22.9557	1.22012		0.00489235	0.251852	Q7VZU1	30S ribosomal protein S15
BP0795	pnp	22.5585	22.4491	22.5639	22.5876	22.5606	22.5341	52.2778	22.5585	22.5606	0.99858		0.413478	0.797752	Q7VZU0	Polyribonucleotide nucleotidyltransferase
BP0796	BP0796	15.8247	15.9004	15.8002	15.6709	15.5536	15.4826	49.2021	15.8247	15.5536	1.20674		0.0121214	0.254462	Q7VZT9	Putative lipoprotein
BP0798	tdcB	15.4861	15.5964	15.6188	15.5845	15.5007	15.588	46.7113	15.5964	15.5845	1.00824		0.860483	0.959482	Q7VZT8	Threonine dehydratase catabolic
BP0800	BP0800	22.6206	22.6695	22.5311	22.7073	22.6554	22.6312	50.7834	22.6206	22.6554	0.976173		0.282157	0.690127	Q7VZT6	Probable zinc-binding dehydrogenase
BP0801	tpiA	20.9555	20.9708	20.9585	21.1782	21.0274	20.9894	51.7993	20.9585	21.0274	0.953373		0.148284	0.508332	Q7VZT5	Triosephosphate isomerase
BP0802	secG	18.8561	18.8862	18.87	18.6627	18.8532	18.7517	49.2277	18.87	18.7517	1.0855		0.10824	0.484437	Q7VZT4	Protein-export membrane protein SecG
BP0804	betT	13.2041	13.2394	13.1148	13.1997	13.218	13.2652	43.7012	13.2041	13.218	0.990401		0.377822	0.77725	Q7VZT3	High-affinity choline transport protein
BP0805	BP0805	16.8238	16.8249	16.8884	16.8476	16.9364	16.9508	52.1842	16.8249	16.9364	0.925663		0.163604	0.622526	Q7VZT2	Probable transcriptional regulator
BP0806	BP0806	17.7035	17.7414	17.6697	17.9465	17.8368	17.687	53.5996	17.7035	17.8368	0.911701		0.203053	0.494611	Q7VZT1	Methylaspartate ammonia-lyase
BP0807	BP0807	17.4014	17.4819	17.4047	17.4738	17.4549	17.3527	51.6138	17.4047	17.4549	0.965768		0.963905	0.991764	Q7VZT0	Putative exported protein
BP0810	BP0810	14.7099	14.6852	14.9045	14.8144	14.67	14.7696	49.6595	14.7099	14.7696	0.959482		0.860883	0.947865	Q7VZS8	Putative exported protein
BP0813	BP0813	19.3767	19.3119	19.3207	19.4891	19.3603	19.2713	51.0543	19.3207	19.3603	0.972909		0.605769	0.829402	Q7VZS7	Probable short-chain dehydrogenase
BP0814	BP0814	15.4304	15.534	15.6177	15.784	15.6861	15.4934	43.7906	15.534	15.6861	0.899951		0.276945	0.520728	Q7VZS6	Probable LysR-family transcriptional regulator
BP0815	metC	16.5525	16.5536	16.6544	16.5134	16.5011	16.5152	50.452	16.5536	16.5134	1.02828		0.0869045	0.555282	Q7VZS5	Cystathionine beta-lyase
BP0816	BP0816	18.1325	18.1461	18.0199	18.1549	18.1619	18.0425	53.8793	18.1325	18.1549	0.984571		0.733553	0.908283	Q7VZS4	Uncharacterized protein
BP0817	BP0817	14.2391	14.4344	14.2447	14.3657	14.4241	13.9458	46.8976	14.2447	14.3657	0.919579		0.729011	0.829366	Q7VZS3	Putative exported protein
BP0818	BP0818	13.9661	13.8764	13.6321	14.0824	14.2051	14.1366	41.418	13.8764	14.1366	0.834982		0.040416	0.260148	Q7VZS2	Uncharacterized protein
BP0819	BP0819	17.4716	17.512	17.539	17.4649	17.4328	17.5301	50.4811	17.512	17.4649	1.03314		0.413823	0.824892	Q7VZS1	Putative exported protein
BP0821	hyuB	14.7546	14.8399	14.7572	14.9792	14.9678	14.8789	47.5751	14.7572	14.9678	0.864194		0.0201986	0.354021	Q7VZR9	Hydantoin utilization protein B
BP0822	hyuA	16.081	16.1011	16.0668	16.057	16.0826	16.0954	53.2335	16.081	16.0826	0.998915		0.773247	0.971387	Q7VZR8	Hydantoin utilization protein A
BP0823	BP0823	17.7821	17.706	17.7546	17.6283	17.712	17.7383	50.7258	17.7546	17.712	1.02999		0.242534	0.69057	Q7VZR7	Putative transcriptional regulator
BP0824	BP0824	22.5283	22.6103	22.6803	22.5581	22.5056	22.4342	48.4541	22.6103	22.5056	1.07529		0.132378	0.48953	P0A320	Azurin
BP0825	BP0825	17.6173	17.5607	17.6641	17.5451	17.4293	17.4863	51.1478	17.6173	17.4863	1.09501		0.0471338	0.417517	Q7VZR6	PadR domain-containing protein
BP0829	BP0829	17.4597	17.3577	17.4538	17.2616	17.3333	17.4175	52.7263	17.4538	17.3333	1.08712		0.197421	0.561539	Q7VZR2	Putative transcriptional regulator
BP0831	betT	18.0453	18.0791	18.0579	18.0825	18.0312	17.9994	51.0114	18.0579	18.0312	1.01868		0.427456	0.856166	Q7VZR1	High-affinity choline transport protein
BP0840	BP0840	26.0355	26.096	26.167	26.0644	26.1331	25.9233	52.3033	26.096	26.0644	1.02215		0.459974	0.722003	Q04064	Outer membrane porin protein BP0840
BP0841	nuoA	18.7567	18.58	18.5746	18.5471	18.4842	18.471	46.2605	18.58	18.4842	1.0686		0.101309	0.451944	Q7VZQ5	NADH-quinone oxidoreductase subunit A
BP0842	nuoB	20.6588	20.6317	20.6721	20.6805	20.5576	20.6232	51.925	20.6588	20.6232	1.02493		0.418493	0.818309	Q7VZQ4	NADH-quinone oxidoreductase subunit B
BP0843	nuoC	19.8384	19.8192	19.9273	19.9493	19.9617	19.9345	57.6778	19.8384	19.9493	0.926029		0.0640285	0.51097	Q7VZQ3	NADH-quinone oxidoreductase subunit C
BP0844	nuoD	21.6562	21.6178	21.4674	21.8193	21.6791	21.592	54.67	21.6178	21.6791	0.958382		0.255626	0.524954	Q7VZQ2	NADH-quinone oxidoreductase subunit D
BP0845	nuoE	20.3025	20.153	19.9486	20.4939	20.4506	20.1916	50.4164	20.153	20.4506	0.813645		0.15498	0.374283	Q7VZQ1	Respiratory-chain NADH dehydrogenase I, 24 kDa subunit
BP0846	nuoF	21.4143	21.3497	21.4115	21.254	21.2583	21.3493	53.9222	21.4115	21.2583	1.11205		0.0494597	0.476371	Q7VZQ0	NADH-quinone oxidoreductase subunit F
BP0847	nuoG	23.0127	23.0033	23.0229	22.9982	22.9589	22.989	55.3633	23.0127	22.989	1.01657		0.0780011	0.793623	Q7VZP9	NADH-quinone oxidoreductase
BP0848	nuoH	17.2781	17.5198	17.3453	17.5187	17.4823	17.2883	41.7106	17.3453	17.4823	0.909392		0.656295	0.820896	Q7VZP8	NADH-quinone oxidoreductase subunit H
BP0849	nuoI	19.9735	19.8973	19.9426	19.9081	19.8418	19.8858	50.2996	19.9426	19.8858	1.04012		0.114927	0.634044	Q7VZP7	NADH-quinone oxidoreductase subunit I
BP0850	nuoJ	19.0953	19.1685	18.5717	19.0773	19.0782	19.0148	45.8917	19.0953	19.0773	1.01253		0.586772	0.695044	Q7VZP6	NADH-quinone oxidoreductase subunit J
BP0851	nuoK	15.2334	15.6258	15.3652	15.8195	15.3891	15.2952	54.094	15.3652	15.3891	0.983553		0.662989	0.757706	Q7VZP5	NADH-quinone oxidoreductase subunit K
BP0852	nuoL	17.7501	17.9386	17.8391	17.7951	17.8354	17.6242	50.2673	17.8391	17.7951	1.03092		0.342591	0.601611	Q7VZP4	NADH-ubiquinone oxidoreductase, chain L
BP0853	nuoM	17.6074	17.3753	17.2174	17.3642	17.2664	17.3127	49.9422	17.3753	17.3127	1.04429		0.503936	0.689896	Q7VZP3	NADH-ubiquinone oxidoreductase, chain M
BP0854	nuoN	17.0498	17.5159	17.3205	17.3267	17.1868	17.1574	55.3364	17.3205	17.1868	1.09708		0.646262	0.777128	Q7VZP2	NADH-quinone oxidoreductase subunit N
BP0855	BP0855	14.6668	14.984	14.8813	15.1202	14.9383	14.8452	46.2439	14.8813	14.9383	0.961288		0.372744	0.56221	Q7VZP1	Putative membrane protein
BP0856	bfrD	22.2611	22.5101	22.586	22.5671	22.557	22.4327	54.2071	22.5101	22.557	0.967953		0.568472	0.748217	P81549	Probable TonB-dependent receptor BfrD
BP0857	bfrE	16.512	16.8923	17.0312	17.0759	17.001	16.759	55.7181	16.8923	17.001	0.927419		0.504729	0.622857	Q7VZP0	Probable TonB-dependent receptor for iron transport
BP0858	BP0858	14.0674	14.2766	14.3148	14.1979	14.0108	14.4516	49.1323	14.2766	14.1979	1.05609		0.997667	1	Q7VZN9	Probable GnaT-family acetyltransferase
BP0860	BP0860	15.209	15.2632	15.4125	15.4013	15.2171	15.0153	54.3065	15.2632	15.2171	1.0325		0.545907	0.710266	Q7VZN7	Putative acetolactate synthase large subunit
BP0862	BP0862	14.4069	14.6541	14.4748	14.3715	14.4457	14.4481	43.4129	14.4748	14.4457	1.02039		0.311576	0.593222	Q7VZN5	Probable LysR-family transcriptional regulator
BP0863	serB	17.396	17.4777	17.4595	17.6552	17.6559	17.5816	57.5825	17.4595	17.6552	0.873095		0.00592506	0.246711	Q7VZN4	Phosphoserine phosphatase
BP0864	mfd	18.0624	18.0395	17.9373	17.9681	18.0676	18.0741	56.6834	18.0395	18.0676	0.980736		0.672039	0.882512	Q7VZN3	Transcription-repair-coupling factor
BP0865	ispD	19.2651	19.2742	19.245	19.1645	19.0929	19.2768	53.9212	19.2651	19.1645	1.07222		0.199023	0.565381	Q7VZN2	2-C-methyl-D-erythritol 4-phosphate cytidylyltransferase
BP0866	ispF	17.8993	18.1157	17.9791	18.0707	18.0799	18.0419	53.6034	17.9791	18.0707	0.938424		0.361031	0.679848	Q7VZN1	2-C-methyl-D-erythritol 2,4-cyclodiphosphate synthase
BP0868	fbp	21.1309	21.1381	21.2317	20.9366	20.8848	21.2014	50.0648	21.1381	20.9366	1.1499		0.197738	0.468419	Q7VZM9	Fructose-1,6-bisphosphatase class 1
BP0869	pepN	20.5246	20.5363	20.584	20.4622	20.3742	20.618	52.8426	20.5363	20.4622	1.05273		0.436418	0.711087	Q7VZM8	Aminopeptidase N
BP0870	BP0870	17.5019	17.8916	17.8229	17.6431	17.645	17.6746	50.3905	17.8229	17.645	1.1312		0.521731	0.693957	Q7VZM7	Putative exported protein
BP0872	BP0872	15.6786	15.6964	15.3942	15.6379	15.8774	15.8899	50.6097	15.6786	15.8774	0.871282		0.172262	0.406237	Q7VZM6	ABC transporter, ATP-binding protein
BP0873	tpm	20.3048	20.2099	20.2442	20.1461	20.167	20.181	50.8421	20.2442	20.167	1.05491		0.0404633	0.491189	Q7VZM5	Thiopurine S-methyltransferase
BP0876	BP0876	19.3356	19.3426	19.3879	19.2175	19.1851	19.2799	50.1554	19.3426	19.2175	1.0906		0.0167125	0.399549	Q7VZM2	Putative lipoprotein
BP0877	ycgR	16.2791	16.5903	16.3907	16.5721	16.3691	16.4418	53.3272	16.3907	16.4418	0.965228		0.725544	0.850057	Q7VZM1	Flagellar brake protein YcgR
BP0878	BP0878	15.9302	15.9714	16.0553	16.1966	16.0855	15.9148	53.9332	15.9714	16.0855	0.92395		0.423468	0.663509	Q7VZM0	Phospholipase A1
BP0882	BP0882	13.9439	14.0692	13.6955	14.2748	14.2238	13.8541	50.271	13.9439	14.2238	0.823673		0.280433	0.465079	Q7VZL9	Uncharacterized protein
BP0888	BP0888	19.0301	19.1126	19.0951	19.1017	19.0007	19.0064	53.1141	19.0951	19.0064	1.06342		0.356156	0.765779	Q7VZL3	GntR-family transcriptional regulator
BP0889	accC	17.1935	17.2488	17.2905	17.1765	17.1994	17.1877	51.8351	17.2488	17.1877	1.04324		0.122493	0.648312	Q7VZL2	Biotin carboxylase
BP0894	pmi	21.6704	21.6765	21.6353	21.672	21.5824	21.6054	57.4817	21.6704	21.6054	1.04602		0.243116	0.75647	Q7VZK8	Putative mannose-6-phosphate isomerase
BP0895	BP0895	11.6676	NaN	NaN	NaN	12.5771	11.9269	44.6417	11.6676	12.252	0.666936		1	1	Q7VZK7	Uncharacterized protein
BP0898	BP0898	15.067	14.9663	15.0082	15.3127	15.1021	15.2222	47.6847	15.0082	15.2222	0.862163		0.042588	0.339356	Q7VZK4	Putative ferredoxin
BP0900	BP0900	19.5464	19.6229	19.5989	19.8205	19.6554	19.6994	52.9819	19.5989	19.6994	0.932759		0.0668433	0.418256	Q7VZK2	Probable oxidoreductase
BP0901	BP0901	17.3588	17.3997	17.4799	17.3408	17.3781	17.465	51.0396	17.3997	17.3781	1.01509		0.740455	0.921393	Q7VZK1	Putative oxidoreductase
BP0903	BP0903	16.0991	15.9245	15.9442	16.1339	16.1347	15.9525	50.002	15.9442	16.1339	0.8768		0.361126	0.627973	Q7VZJ9	Putative membrane protein
BP0904	pphA	15.8882	16.0516	16.0242	15.9915	15.5531	16.0405	44.9124	16.0242	15.9915	1.02293		0.481591	0.617551	Q7VZJ8	Serine/threonine protein phosphatase 1
BP0905	mrcA	17.9537	17.8668	17.8538	17.9585	18.0811	17.9603	52.066	17.8668	17.9603	0.937265		0.101731	0.495677	Q7VZJ7	Penicillin-binding protein 1A
BP0906	BP0906	21.7087	21.7396	21.8308	21.6395	21.5898	21.745	53.5777	21.7396	21.6395	1.07183		0.158079	0.515208	Q7VZJ6	Putative peptidase
BP0909	dinP	16.3947	16.3025	16.364	16.4816	16.4093	16.3876	48.8126	16.364	16.4093	0.969114		0.139193	0.587165	Q7VZJ4	DNA polymerase IV
BP0913	BP0913	19.071	19.2181	19.2645	19.1307	19.1822	19.1274	56.148	19.2181	19.1307	1.06248		0.569054	0.825935	Q7VZJ2	Putative exported protein
BP0918	BP0918	14.613	14.6298	14.7046	14.389	14.6128	14.395	49.3303	14.6298	14.395	1.17678		0.0804317	0.378335	Q7VZI9	Uncharacterized protein
BP0919	gabD	15.7224	15.5869	15.7119	15.7254	15.6851	15.4917	52.3666	15.7119	15.6851	1.01871		0.662444	0.836425	Q7VZI8	Putative succinate-semialdehyde dehydrogenase [NADP+]
BP0921	citB	12.3035	12.1782	12.45	12.4742	12.4159	11.9327	55.0176	12.3035	12.4159	0.925034		0.856917	0.913817	Q7VZI6	Citrate utilization protein B
BP0922	BP0922	15.609	15.5629	15.5213	15.4648	15.4667	15.487	52.7604	15.5629	15.4667	1.06897		0.0253171	0.489925	Q7VZI5	Uncharacterized protein
BP0923	BP0923	15.1496	15.1561	15.2035	15.0937	15.1619	15.154	50.0316	15.1561	15.154	1.00145		0.292919	0.797992	Q7VZI4	Uncharacterized protein
BP0924	BP0924	19.0997	19.078	19.1492	19.0288	19.0072	19.0407	52.4001	19.0997	19.0288	1.05034		0.0230021	0.492312	Q7VZI3	Putative transcriptional regulator
BP0928	BP0928	15.5974	15.6048	15.507	15.9381	15.8348	15.7232	49.193	15.5974	15.8348	0.848275		0.0195866	0.260679	Q7VZH9	LysR-type transcriptional regulator
BP0929	BP0929	16.4544	16.5063	16.3081	16.3457	16.4242	16.3514	47.7236	16.4544	16.3514	1.07399		0.488544	0.769222	Q7VZH8	Putative membrane protein
BP0936	BP0936	17.0388	17.0124	17.0006	17.0306	17.0379	17.0083	48.5113	17.0124	17.0306	0.98746		0.594979	0.955747	Q7VZH2	LysR-family transcriptional regulator
BP0937	BP0937	17.6319	17.4392	17.3992	17.5316	17.368	17.0162	53.8422	17.4392	17.368	1.05056		0.333463	0.486145	Q7VZH1	Phage-related protein
BP0941	BP0941	15.1821	14.9789	14.8806	15.3166	15.2277	15.3459	52.5219	14.9789	15.3166	0.791304		0.0416098	0.243241	Q7VZG8	Putative phosphoglycolate phosphatase
BP0942	ubiG	18.9142	18.8481	18.8227	18.8212	18.9044	18.8778	50.4207	18.8481	18.8778	0.979579		0.873937	0.969717	Q7VZG7	Ubiquinone biosynthesis O-methyltransferase
BP0943	ompA	23.9719	24.2391	24.2319	23.8688	23.845	23.6627	53.1456	24.2319	23.845	1.30755		0.0313651	0.253081	Q7VZG6	Outer membrane protein A
BP0944	gyrA	20.6544	20.5801	20.6577	20.5956	20.6477	20.6544	57.9206	20.6544	20.6477	1.00466		0.955671	0.99099	Q7VZG5	DNA gyrase subunit A
BP0945	serC	21.0733	21.2213	21.2611	21.1847	21.0272	21.2465	47.131	21.2213	21.1847	1.02575		0.727159	0.86442	Q7VZG4	Phosphoserine aminotransferase
BP0946	pheA	20.2688	20.2062	20.132	20.3457	20.3521	20.1839	51.8492	20.2062	20.3457	0.907811		0.247927	0.565336	Q7VZG3	p-protein [includes: chorismate mutase and prephenate dehydratase]
BP0947	tyrA	19.9265	19.9727	19.8477	19.8007	19.801	19.8387	53.8305	19.9265	19.801	1.0909		0.0572466	0.481567	Q7VZG2	Prephenate dehydrogenase
BP0948	aroA	20.3874	20.3441	20.311	20.4172	20.3922	20.3628	53.1949	20.3441	20.3922	0.967248		0.186548	0.726977	P12421	3-phosphoshikimate 1-carboxyvinyltransferase
BP0949	cmk	18.6136	18.5794	18.2721	18.8081	18.701	18.5382	51.2406	18.5794	18.701	0.919139		0.221024	0.450896	Q7VZG1	Cytidylate kinase
BP0950	rpsA	23.917	23.8839	23.9477	23.9612	23.9257	23.8871	53.7506	23.917	23.9257	0.993983		0.779375	0.956803	Q7VZG0	30S ribosomal protein S1
BP0951	ihfB	20.5392	20.5843	20.5786	20.556	20.4912	20.4525	42.8546	20.5786	20.4912	1.06243		0.11311	0.594667	Q7VZF9	Integration host factor subunit beta
BP0952	BP0952	NaN	NaN	16.3691	NaN	16.6702	16.7859	42.8378	16.3691	16.728	0.779726		1	1	Q7VZF8	Putative membrane protein
BP0953	lapB	19.5235	19.5319	19.4519	19.3813	19.4132	19.4935	50.332	19.5235	19.4132	1.0795		0.156272	0.592802	Q7VZF7	Lipopolysaccharide assembly protein B
BP0954	rfaE	20.5793	20.7471	20.5466	20.7319	20.6544	20.6691	50.999	20.5793	20.6691	0.939664		0.412708	0.711317	Q7VZF6	ADP-heptose synthase
BP0955	hldD	21.7276	21.7239	21.6995	21.6612	21.6068	21.6876	53.3905	21.7239	21.6612	1.04437		0.0621422	0.587333	Q7VZF5	ADP-L-glycero-D-manno-heptose-6-epimerase
BP0958	cysM	20.6051	20.5734	20.5484	20.5115	20.5333	20.5387	53.9647	20.5734	20.5333	1.0282		0.0599449	0.680461	Q7VZF3	Cysteine synthase
BP0959	mltB	15.1691	15.114	14.8301	15.1478	15.2287	15.019	56.8769	15.114	15.1478	0.976823		0.481804	0.660302	Q7VZF2	Membrane-bound lytic murein transglycosylase B
BP0960	BP0960	16.4749	16.4148	16.6347	16.608	16.5888	16.3859	55.8709	16.4749	16.5888	0.924077		0.850473	0.938193	Q7VZF1	Histone deacetylase family protein
BP0961	etfB	23.9868	23.9592	24.0702	23.793	23.7886	23.9728	50.9944	23.9868	23.793	1.14377		0.0903827	0.401064	Q7VZF0	Electron transfer flavoprotein beta-subunit
BP0962	etfA	22.9016	22.8744	22.8029	22.9162	22.8706	22.8536	51.0328	22.8744	22.8706	1.00267		0.588311	0.882594	Q7VZE9	Electron transfer flavoprotein alpha-subunit
BP0964	BP0964	19.1084	19.0521	19.0861	18.9324	18.9639	18.9138	53.1737	19.0861	18.9324	1.11245		0.00267742	0.3352	Q7VZE8	Probable acyl-CoA dehydrogenase
BP0965	BP0965	24.7723	24.7684	24.7746	24.5521	24.593	24.659	47.2596	24.7723	24.593	1.13238		0.00545548	0.277622	Q7VZE7	Antioxidant protein
BP0966	sbp	17.7103	17.763	17.9558	17.425	17.2973	17.5368	52.2729	17.763	17.425	1.26404		0.018568	0.23619	Q7VZE6	Sulfate-binding protein
BP0972	BP0972	13.8057	13.792	13.7781	13.956	13.7339	14.1117	56.1204	13.792	13.956	0.892501		0.26611	0.49164	Q7VZE3	Elp3 domain-containing protein
BP0973	BP0973	13.4846	14.5055	14.0722	NaN	13.7064	14.4546	50.5565	14.0722	14.0805	0.994245		0.907454	0.935785	Q7VZE2	Putative membrane protein
BP0975	rplS	22.0612	22.1622	22.0343	22.0197	22.2251	21.9774	53.4703	22.0612	22.0197	1.02918		0.897279	0.958873	Q7VZE0	50S ribosomal protein L19
BP0976	BP0976	16.6689	16.6613	16.5098	16.9894	16.9099	16.6854	50.5776	16.6613	16.9099	0.841682		0.0768349	0.323829	Q7VZD9	Nudix hydrolase domain-containing protein
BP0977	BP0977	19.7359	19.8562	20.0022	19.7765	19.7084	19.8719	50.7382	19.8562	19.7765	1.05683		0.430532	0.670071	Q7VZD8	Probable oxidoreductase
BP0981	ubiC	18.0261	17.9035	17.9157	18.0085	17.9639	17.955	55.0562	17.9157	17.9639	0.967115		0.553596	0.851601	Q7VZD6	Probable chorismate pyruvate-lyase
BP0982	BP0982	18.1102	18.2642	18.1653	18.2033	18.3085	18.2656	51.8317	18.1653	18.2656	0.932816		0.219172	0.593296	Q7VZD5	Putative RNA pseudouridylate synthase
BP0983	BP0983	18.7099	18.6774	18.701	18.675	18.6324	18.7548	51.0004	18.701	18.675	1.01822		0.826052	0.959121	Q7VZD4	LysR-family transcriptional regulator
BP0985	acrB	16.8675	16.7422	16.6515	16.7676	16.7479	16.7804	54.2631	16.7422	16.7676	0.982549		0.864042	0.954945	Q7VZD3	Efflux pump membrane transporter
BP0988	BP0988	17.9381	18.0303	18.2339	18.0063	17.9978	17.9817	47.0468	18.0303	17.9978	1.02275		0.45679	0.694912	Q7VZD0	Putative exported protein
BP0989	prlC	21.4458	21.4074	21.2319	21.4419	21.3845	21.2166	57.4316	21.4074	21.3845	1.01602		0.888899	0.954892	Q7VZC9	Oligopeptidase A
BP0990	folD1	21.3527	21.5186	21.5109	21.4474	21.3658	21.4244	54.7272	21.5109	21.4244	1.0618		0.461829	0.767149	Q7VZC8	Bifunctional protein FolD 1
BP0991	BP0991	18.9754	19.0091	18.9974	19.1025	19.2368	18.9615	53.3933	18.9974	19.1025	0.92974		0.255074	0.544677	Q7VZC7	Two-component response regulator
BP0992	BP0992	18.616	18.6082	18.6748	18.5677	18.546	18.5782	53.8554	18.616	18.5677	1.03401		0.0403442	0.558335	Q7VZC6	Tw-component sensor kinase
BP0993	aceE	22.4611	22.4066	22.5018	22.4615	22.4872	22.4203	56.8089	22.4611	22.4615	0.999668		0.997231	1	Q7VZC5	Pyruvate dehydrogenase E1 component
BP0994	aceF	20.9563	20.9343	21.0395	20.9509	21.0072	20.9527	55.2498	20.9563	20.9527	1.00248		0.870191	0.969351	Q7VZC4	Acetyltransferase component of pyruvate dehydrogenase complex
BP0995	lpdA	22.1324	22.0368	22.1727	22.1995	22.1003	22.0359	51.5718	22.1324	22.1003	1.02249		0.975127	0.991247	Q7VZC3	Dihydrolipoyl dehydrogenase
BP0998	BP0998	17.9498	17.9981	17.833	17.9912	17.8786	17.8832	52.2268	17.9498	17.8832	1.04728		0.886819	0.96161	Q7VZC1	Ribosomal RNA small subunit methyltransferase E
BP0999	tktA	20.8491	20.7993	20.7698	20.8511	20.7936	20.8325	54.2309	20.7993	20.8325	0.977304		0.530554	0.881426	Q7VZC0	Transketolase 1
BP1000	gap	22.4021	22.3544	22.3758	22.34	22.2219	22.4573	50.7752	22.3758	22.34	1.0251		0.615587	0.829856	Q7VZB9	Glyceraldehyde-3-phosphate dehydrogenase
BP1001	pgk	21.4708	21.4107	21.2834	21.6078	21.4362	21.5107	53.1614	21.4107	21.5107	0.933051		0.155182	0.485566	Q7VZB8	Phosphoglycerate kinase
BP1002	fabI	16.6618	16.8036	16.6435	16.9545	16.6651	17.2569	50.418	16.6618	16.9545	0.816345		0.224319	0.403202	Q7VZB7	Enoyl-[acyl-carrier-protein] reductase [NADH]
BP1003	ackA	17.0363	17.0184	16.8579	17.3802	17.1036	17.3701	51.9264	17.0184	17.3701	0.783676		0.0425784	0.244	Q7VZB6	Acetate kinase
BP1004	BP1004	17.9105	17.9329	17.7002	18.1	17.8961	18.1847	50.1583	17.9105	18.1	0.87691		0.133967	0.386335	Q7VZB5	Phosphate acetyl/butaryl transferase
BP1005	BP1005	18.6979	18.7995	18.619	18.6672	18.3931	18.8471	58.2681	18.6979	18.6672	1.02148		0.649295	0.781727	Q7VZB4	Uncharacterized protein
BP1006	BP1006	17.0051	17.2109	17.0884	17.0935	17.196	17.1231	47.2753	17.0884	17.1231	0.976259		0.619453	0.836871	Q7VZB3	Probable glutathione S-transferase
BP1010	BP1010	17.6916	17.8477	17.8277	17.8856	17.8609	17.789	52.5341	17.8277	17.8609	0.977235		0.380091	0.716822	Q7VZB1	Putative acetyltransferase
BP1011	cbpA	19.9132	20.0213	20.0409	19.6926	19.7054	19.8178	57.4098	20.0213	19.7054	1.24471		0.0107739	0.257545	Q7VZB0	Curved DNA-binding protein
BP1012	BP1012	20.6011	20.4057	20.5566	20.4204	20.3509	20.2449	47.9212	20.5566	20.3509	1.15331		0.0798005	0.381024	Q7VZA9	Uncharacterized protein
BP1014	pitA	16.6794	16.5719	16.4532	16.5337	16.567	16.5678	51.2339	16.5719	16.567	1.00344		0.864986	0.955366	Q7VZA8	Phosphate transporter
BP1015	mog	17.5608	17.5833	17.5924	17.9036	17.9175	17.7497	50.5369	17.5833	17.9036	0.8009		0.00699633	0.229806	Q7VZA7	Molybdopterin biosynthesis protein
BP1016	BP1016	19.3469	19.5373	19.5071	19.2792	19.2889	19.3815	47.915	19.5071	19.2889	1.16324		0.094637	0.41774	Q7VZA6	Putative exported protein
BP1017	BP1017	17.51	17.362	17.1879	17.5668	17.5585	17.6441	51.6423	17.362	17.5668	0.867642		0.0713515	0.337035	Q7VZA5	Putative peptidase
BP1019	infA1	17.0984	17.2181	17.4771	17.3322	17.2995	17.2101	50.0511	17.2181	17.2995	0.945096		0.897651	0.95594	Q7VZA3	Translation initiation factor IF-1 1
BP1032	cheB	12.0775	NaN	NaN	NaN	NaN	NaN	44.2626	12.0775	NaN	NaN		1	1	Q7VZ94	Protein-glutamate methylesterase/protein-glutamine glutaminase
BP1033	cheY	14.0023	13.2967	13.7115	13.6399	14.2088	NaN	43.6188	13.7115	13.9243	0.862821		0.507682	0.556325	Q7VZ93	Chemotaxis protein CheY
BP1036	BP1036	19.0475	19.1946	19.2229	19.0598	19.1195	19.278	49.7268	19.1946	19.1195	1.05341		0.977385	0.991258	Q7VZ90	Putative aldo/keto reductase
BP1037	lnt	18.3905	18.4873	18.4062	18.2971	18.5165	18.4904	53.8734	18.4062	18.4904	0.943309		0.933559	0.972801	P61034	Putative apolipoprotein N-acyltransferase
BP1038	corC	19.9336	19.9581	19.8753	20.0632	20.0616	19.941	50.9081	19.9336	20.0616	0.915122		0.103058	0.490892	Q7VZ89	Magnesium and cobalt efflux protein
BP1039	ybeY	18.0575	18.1356	18.241	18.1649	18.0838	18.3138	47.4195	18.1356	18.1649	0.979898		0.644064	0.829413	Q7VZ88	Endoribonuclease YbeY
BP1040	BP1040	19.8072	19.8638	19.9424	19.7949	19.861	19.8932	54.0575	19.8638	19.861	1.00192		0.682741	0.891543	Q7VZ87	PhoH-like protein
BP1041	miaB	18.4339	18.4188	18.5683	18.4885	18.4474	18.472	51.4173	18.4339	18.472	0.973932		0.933358	0.982196	Q7VZ86	tRNA-2-methylthio-N(6)-dimethylallyladenosine synthase
BP1045	secF	18.8398	18.947	18.8599	18.8743	18.9487	18.9087	52.5851	18.8599	18.9087	0.96674		0.510932	0.848826	Q7VZ85	Protein-export membrane protein SecF
BP1046	secD	20.6392	20.6016	20.4973	20.5587	20.5793	20.5385	51.916	20.6016	20.5587	1.0302		0.66558	0.892558	Q7VZ84	Protein translocase subunit SecD
BP1047	yajC	22.8126	22.7792	22.6601	22.7727	22.7117	22.635	46.3298	22.7792	22.7117	1.04793		0.509712	0.792883	Q7VZ83	Sec translocon accessory complex subunit YajC
BP1049	tgt	19.0543	18.9851	19.0773	18.9428	18.9024	19.106	55.2627	19.0543	18.9428	1.08033		0.46369	0.739985	Q7VZ82	Queuine tRNA-ribosyltransferase
BP1050	queA	18.4357	18.4165	18.479	18.4329	18.3667	18.5315	51.3114	18.4357	18.4329	1.00193		0.999972	1	Q7VZ81	S-adenosylmethionine:tRNA ribosyltransferase-isomerase
BP1051	BP1051	18.43	18.4583	18.4664	18.5597	18.5512	18.5088	51.8114	18.4583	18.5512	0.937634		0.0100971	0.486568	Q7VZ80	Probable D-alanyl-D-alanine carboxypeptidase
BP1052	upp	21.3367	21.3524	21.3956	21.3238	21.3204	21.4222	50.93	21.3524	21.3238	1.02002		0.879995	0.968555	Q7VZ79	Uracil phosphoribosyltransferase
BP1054	prn	23.4043	23.5115	23.6391	23.5374	23.4847	23.4157	53.5223	23.5115	23.4847	1.01879		0.636366	0.831273	P14283	Pertactin autotransporter
BP1056	BP1056	21.1488	21.1526	21.3201	21.1357	21.0362	21.1476	48.7246	21.1526	21.1357	1.01177		0.205362	0.527137	Q7VZ76	Putative membrane protein
BP1057	BP1057	24.7056	24.2226	24.0437	24.3237	24.3323	24.2412	47.157	24.2226	24.3237	0.932376		0.906867	0.947418	Q7VZ75	Putative membrane protein
BP1058	BP1058	16.932	17.0013	16.917	16.9776	16.851	17.013	49.6243	16.932	16.9776	0.968926		0.960387	0.992586	Q7VZ74	Putative membrane protein
BP1059	BP1059	19.8035	19.8087	19.8548	19.7704	19.7117	19.8266	50.1607	19.8087	19.7704	1.02689		0.226527	0.693759	Q7VZ73	Uncharacterized protein
BP1060	ubiD	19.3416	19.3053	19.3537	19.2196	19.336	19.3101	54.5044	19.3416	19.3101	1.02206		0.30375	0.742595	Q7VZ72	3-octaprenyl-4-hydroxybenzoate carboxy-lyase
BP1062	BP1062	18.9907	19.0204	18.9188	19.0441	19.0709	19.0331	51.9114	18.9907	19.0441	0.96365		0.0867083	0.56192	Q7VZ70	Probable aminotransferase
BP1063	BP1063	18.803	18.8934	19.0002	18.6507	18.7662	18.7372	49.4397	18.8934	18.7372	1.11436		0.0534662	0.361462	Q7VZ69	Uncharacterized protein
BP1064	maeB	21.0445	21.0115	21.0947	21.1097	21.1352	21.1669	53.1972	21.0445	21.1352	0.93904		0.0411059	0.490952	Q7VZ68	NADP-dependent malic enzyme
BP1066	BP1066	17.6642	17.5612	17.4687	17.709	17.7655	17.5403	53.9107	17.5612	17.709	0.902652		0.292006	0.553731	Q7VZ67	Barstar domain-containing protein
BP1068	pstB	17.5372	17.6257	17.6099	17.7199	17.6508	17.5822	51.7	17.6099	17.6508	0.972072		0.280773	0.679129	Q7VZ66	Phosphate import ATP-binding protein PstB
BP1071	pstS	19.0279	19.0232	19.0493	18.8704	18.8435	18.9734	55.9014	19.0279	18.8704	1.11536		0.0270726	0.394064	Q7VZ63	Phosphate-binding protein PstS
BP1072	ppk	18.6453	18.5551	18.4915	18.4803	18.5919	18.6349	53.1119	18.5551	18.5919	0.974785		0.940335	0.980564	Q7VZ62	Polyphosphate kinase
BP1073	ppx	19.2975	19.4023	19.3427	19.4078	19.4283	19.4074	53.5956	19.3427	19.4078	0.955829		0.0975257	0.591146	Q7VZ61	Exopolyphosphatase
BP1074	BP1074	16.8057	16.6462	16.8509	16.7109	16.7101	16.6011	46.7026	16.8057	16.7101	1.06853		0.263534	0.565243	Q7VZ60	Uncharacterized protein
BP1075	glmM	21.3614	21.2968	21.3788	21.2421	21.2759	21.3408	54.4456	21.3614	21.2759	1.06104		0.195085	0.653996	Q7VZ59	Phosphoglucosamine mutase
BP1076	folP	20.4041	20.3575	20.491	20.3859	20.3381	20.462	50.0572	20.4041	20.3859	1.0127		0.697732	0.89113	Q7VZ58	Dihydropteroate synthase
BP1077	ftsH	20.3013	20.3728	20.3629	20.4502	20.3469	20.3578	51.6434	20.3629	20.3578	1.00354		0.378307	0.786934	Q7VZ57	ATP-dependent zinc metalloprotease FtsH
BP1078	rlmE	20.0952	20.1952	20.2139	20.1006	20.1236	20.079	52.6962	20.1952	20.1006	1.06776		0.161159	0.61592	Q7VZ56	Ribosomal RNA large subunit methyltransferase E
BP1079	BP1079	19.356	19.4177	19.5806	19.3598	19.4978	19.4021	49.9264	19.4177	19.4021	1.01094		0.708056	0.861345	Q7VZ55	CRM domain-containing protein
BP1084	thrB	19.843	19.7897	19.7491	19.927	19.9567	19.8688	52.2397	19.7897	19.927	0.909226		0.0299863	0.40437	Q7VZ53	Homoserine kinase
BP1085	dusA	18.6375	18.7012	18.8076	18.6218	18.5774	18.7219	53.627	18.7012	18.6218	1.05659		0.315738	0.634306	Q7VZ52	tRNA-dihydrouridine(20/20a) synthase
BP1087	BP1087	17.1777	16.7885	17.1782	16.8295	16.9045	16.5953	51.0521	17.1777	16.8295	1.27296		0.164216	0.371069	Q7VZ50	Uncharacterized protein
BP1088	BP1088	17.1721	17.2641	17.2245	17.4236	17.405	17.4044	53.6067	17.2245	17.405	0.88236		0.00222869	0.226	Q7VZ49	UPF0761 membrane protein BP1088
BP1089	BP1089	16.207	16.3396	16.3225	16.2705	16.2656	16.2045	42.2715	16.3225	16.2656	1.04023		0.411583	0.7787	Q7VZ48	Putative membrane protein
BP1090	selO	17.0096	16.8793	16.7988	17.1679	17.1094	16.94	52.042	16.8793	17.1094	0.852618		0.127087	0.404388	Q7VZ47	Protein adenylyltransferase Sel
BP1091	BP1091	18.9625	18.9453	18.9567	18.876	18.8951	18.8278	52.9036	18.9567	18.876	1.05754		0.0127908	0.481613	Q7VZ46	Probable two-component response regulator
BP1092	BP1092	18.797	18.91	18.8076	18.9674	18.9637	18.8385	56.5688	18.8076	18.9637	0.897466		0.201205	0.566909	Q7VZ45	Probable two-component histidine kinase
BP1102	lysS	20.534	20.5224	20.5912	20.5081	20.5223	20.5867	52.7249	20.534	20.5223	1.00813		0.768138	0.95227	Q7VZ37	Lysine--tRNA ligase
BP1103	BP1103	20.9472	20.9593	20.9038	20.8498	20.8352	20.9083	54.632	20.9472	20.8498	1.06979		0.0609944	0.555372	Q7VZ36	Probable short chain dehydrogenase
BP1104	prfB	19.614	19.5438	19.3556	19.6608	19.5923	19.5743	55.1392	19.5438	19.5923	0.966905		0.268497	0.553954	Q7VZ35	Peptide chain release factor 2
BP1105	recJ	18.2251	18.2844	18.2977	18.3053	18.267	18.3961	51.7959	18.2844	18.3053	0.985608		0.291911	0.707158	Q7VZ34	Single-stranded-DNA-specific exonuclease
BP1106	BP1106	17.5305	17.5307	17.4535	17.7736	17.639	17.4498	51.2119	17.5305	17.639	0.927507		0.2997	0.548111	Q7VZ33	Putative exported protein
BP1107	lolC	19.1291	19.1741	19.1615	19.113	19.1151	19.1046	53.9334	19.1615	19.113	1.03418		0.0330156	0.695474	Q7VZ32	Lipoprotein releasing system transmembrane protein
BP1108	lolD	19.3372	19.4087	19.4267	19.2502	19.2083	19.3097	50.2886	19.4087	19.2502	1.11611		0.0283888	0.406115	Q7VZ31	Lipoprotein-releasing system ATP-binding protein LolD
BP1109	BP1109	16.1833	16.0668	16.1158	16.1375	16.1469	16.1157	49.836	16.1158	16.1375	0.985078		0.760254	0.947215	Q7VZ30	Putative deoxyribonuclease
BP1112	bipA	21.2797	21.4586	21.4721	21.5149	21.4222	21.3459	55.0405	21.4586	21.4222	1.02558		0.774559	0.904177	Q7VZ27	Putative outer membrane ligand binding protein
BP1115	BP1115	18.645	18.6572	18.5524	18.6092	18.5821	18.6184	55.1393	18.645	18.6092	1.02513		0.689496	0.927983	Q7VZ26	Probable hydrolase
BP1116	BP1116	17.8121	17.9404	17.8644	17.9224	17.897	17.8736	51.4077	17.8644	17.897	0.977659		0.558824	0.857316	Q7VZ25	PLIIIAc domain-containing protein
BP1117	greB	18.7087	18.8499	18.5362	18.6229	18.6828	18.6755	48.7858	18.7087	18.6755	1.02325		0.703525	0.849386	Q7VZ24	Transcription elongation factor GreB
BP1118	BP1118	15.7045	15.5978	15.8224	15.5516	15.5736	15.201	47.3076	15.7045	15.5516	1.11182		0.123982	0.3495	Q7VZ23	Transposase
BP1119	fim2	24.003	24.0548	24.1402	23.7685	23.8055	23.6146	53.6574	24.0548	23.7685	1.21946		0.00896925	0.262667	P05788	Serotype 2 fimbrial subunit
BP1120	maeB	21.972	21.9653	22.0678	22.0107	21.9783	22.0381	55.8339	21.972	22.0107	0.973492		0.853095	0.964169	Q7VZ22	NADP-dependent malic enzyme
BP1122	BP1122	18.2192	18.3119	18.3137	18.2915	18.2055	18.2692	48.2762	18.3119	18.2692	1.03007		0.551919	0.854387	Q7VZ20	AsnC-family transcriptional regulator
BP1123	BP1123	17.0783	17.6788	17.2406	17.5549	17.3127	17.139	47.2654	17.2406	17.3127	0.951251		0.989838	0.992401	Q7VZ19	Putative membrane protein
BP1124	odhA	22.5893	22.4939	22.5494	22.5252	22.5403	22.6043	56.322	22.5494	22.5403	1.00637		0.753267	0.941976	Q7VZ18	2-oxoglutarate dehydrogenase E1 component
BP1125	odhB	23.6325	23.7698	23.7147	23.614	23.6073	23.6326	58.4042	23.7147	23.614	1.07227		0.0969316	0.525637	Q7VZ17	Dihydrolipoyllysine-residue succinyltransferase component of 2-oxoglutarate dehydrogenase complex
BP1126	odhL	21.6508	21.6145	21.6332	21.6568	21.6409	21.7001	53.4752	21.6332	21.6568	0.983744		0.182797	0.792171	Q7VZ16	Dihydrolipoyl dehydrogenase
BP1127	BP1127	18.8925	18.9531	18.8545	18.9669	18.9472	18.9429	52.6493	18.8925	18.9472	0.962832		0.152701	0.680716	Q7VZ15	Uncharacterized protein
BP1129	BP1129	17.9387	17.9178	17.9594	17.851	17.9235	17.9443	50.4973	17.9387	17.9235	1.0106		0.351511	0.814394	Q7VZ13	LysR-family transcriptional regulator
BP1131	BP1131	15.1826	15.2094	14.6622	15.6486	15.4101	14.9737	52.02	15.1826	15.4101	0.854115		0.28757	0.41231	Q7VZ12	Putattive exported protein
BP1143	trpS	20.3127	20.2468	20.2898	20.1366	20.1146	20.265	52.1807	20.2898	20.1366	1.11202		0.0938395	0.481117	Q7VZ05	Tryptophan--tRNA ligase
BP1144	tex	20.3442	20.3766	20.3331	20.4226	20.4324	20.3758	55.1996	20.3442	20.4226	0.947085		0.053953	0.614431	Q45388	Protein tex
BP1145	BP1145	17.0918	17.1249	17.1455	17.2371	17.2107	17.2095	54.4549	17.1249	17.2107	0.942229		0.00550873	0.450833	Q7VZ04	Probable ATP-dependent helicase
BP1146	comL	20.9867	21.1292	21.0609	21.0367	20.9915	20.9165	53.8332	21.0609	20.9915	1.04926		0.225711	0.597373	Q7VZ03	Outer membrane protein assembly factor BamD
BP1147	rluD	17.4235	17.5188	17.5699	17.513	17.475	17.5514	59.2527	17.5188	17.513	1.00398		0.859713	0.960533	Q7VZ02	Pseudouridine synthase
BP1148	BP1148	19.4901	19.5028	19.5817	19.5496	19.4578	19.5488	55.2896	19.5028	19.5488	0.968575		0.891462	0.96859	Q7VZ01	Polyphenol oxidase
BP1149	phbC	18.0629	18.0666	18.0578	17.9535	18.1113	17.7941	53.3427	18.0629	17.9535	1.07876		0.298107	0.554111	Q7VZ00	Poly-beta-hydroxybutyrate polymerase
BP1150	phbB	20.3181	20.2358	20.2505	20.2802	20.181	20.1538	52.6046	20.2505	20.181	1.04938		0.242065	0.652517	Q7VYZ9	Acetoacetyl-CoA reductase
BP1151	BP1151	18.4193	18.4456	18.0386	18.6146	18.3832	18.3437	50.155	18.4193	18.3832	1.02533		0.403084	0.553063	Q7VYZ8	Uncharacterized protein
BP1152	BP1152	19.4531	19.1879	19.0863	19.4179	19.6295	19.1915	49.2446	19.1879	19.4179	0.852605		0.365402	0.51702	Q7VYZ7	Putative exported protein
BP1153	BP1153	14.2232	14.1821	14.3163	14.8453	14.7501	14.4651	45.9364	14.2232	14.7501	0.694043		0.0210052	0.26625	Q7VYZ6	Putative exported protein
BP1154	BP1154	16.0889	16.1925	16.3183	16.0428	16.4631	16.0813	43.4848	16.1925	16.0813	1.08012		0.979212	0.992022	Q7VYZ5	Putative membrane protein
BP1155	BP1155	15.3	15.605	15.4545	15.618	15.6052	15.7433	51.2286	15.4545	15.618	0.892879		0.109077	0.375336	Q7VYZ4	Putative regulatory protein
BP1156	BP1156	17.2901	17.2561	17.3517	17.1333	17.1254	17.1959	53.1472	17.2901	17.1333	1.11479		0.014487	0.35967	Q7VYZ3	Conserved hypotheticals protein
BP1160	BP1160	15.8949	15.8778	15.973	15.7623	15.7648	15.7033	46.0922	15.8949	15.7623	1.09629		0.00843303	0.291867	Q7VYZ0	Putative lipoprotein
BP1161	BP1161	NaN	NaN	13.2335	13.7445	13.3546	13.8147	43.6723	13.2335	13.7445	0.701721		1	1	Q7VYY9	Putative racemase
BP1162	BP1162	15.0642	15.2066	15.0167	15.0533	15.1793	15.1534	47.0403	15.0642	15.1534	0.940013		0.657694	0.852425	Q7VYY8	Probable LysR-family transcriptional regulator
BP1163	BP1163	18.2205	18.2055	18.3063	18.0949	18.1012	18.1167	49.4935	18.2205	18.1012	1.08627		0.0120287	0.366911	Q7VYY7	Probable short-chain dehydrogenase
BP1166	ldcA	15.4025	15.421	15.2874	15.2627	15.428	15.2923	44.5676	15.4025	15.2923	1.0794		0.552273	0.801345	Q7VYY3	Putative muramoyltetrapeptide carboxypeptidase
BP1168	BP1168	11.4094	11.2192	11.7352	11.7812	11.5713	NaN	51.5367	11.4094	11.6762	0.831147		0.36807	0.486167	Q7VYY1	LysR-family transcriptional regulator
BP1170	BP1170	15.1601	15.3128	15.2092	15.2692	15.1218	15.1603	47.0212	15.2092	15.1603	1.03444		0.527615	0.798005	Q7VYX9	Putative exported protein
BP1171	BP1171	16.001	16.0705	16.0614	15.8558	15.6754	15.9264	51.6704	16.0614	15.8558	1.1532		0.0444971	0.288852	Q7VYX8	Uncharacterized protein
BP1175	BP1175	17.2123	17.1953	17.2683	17.5953	17.3421	17.5168	51.3801	17.2123	17.5168	0.809701		0.0292238	0.240104	Q7VYX6	Putative exported protein
BP1176	astE	18.0585	18.0147	17.7763	18.1693	18.0477	17.9306	51.7341	18.0147	18.0477	0.97741		0.423294	0.625906	Q7VYX5	Putative succinylglutamate desuccinylase
BP1180	BP1180	18.0708	18.0783	18.1034	18.0032	18.0159	17.9693	54.0148	18.0783	18.0032	1.05346		0.00667481	0.48044	Q7VYX3	LysR-family transcriptional regulator
BP1182	BP1182	NaN	11.4605	11.2843	NaN	11.1383	11.2175	41.5759	11.3724	11.1779	1.14431		0.181762	0.417974	Q7VYX1	Amino acids ABC transporter, permease protein
BP1183	BP1183	15.201	15.3097	15.3066	15.1125	15.3349	15.228	50.6993	15.3066	15.228	1.05602		0.554592	0.793322	Q7VYX0	Amino acids ABC transporter, permease protein
BP1189	BP1189	19.9021	19.8667	20.2035	19.7746	19.7838	19.9598	49.4781	19.9021	19.7838	1.08549		0.284704	0.491852	Q7VYW4	Lipoprotein
BP1192	BP1192	16.9023	17.428	17.3517	17.059	17.7081	17.298	50.7676	17.3517	17.298	1.03791		0.637258	0.712057	Q7VYW1	Putative exported protein
BP1193	BP1193	NaN	13.7324	13.8057	13.8156	13.9567	13.6562	46.601	13.7691	13.8156	0.968269		0.749099	0.855635	Q7VYW0	Uncharacterized protein
BP1194	BP1194	17.753	17.9358	18.005	17.8738	17.5569	17.606	44.4965	17.9358	17.606	1.25682		0.15183	0.391972	Q7VYV9	Nudix hydrolase domain-containing protein
BP1195	BP1195	15.5551	15.4006	15.6699	15.4169	15.4026	15.3778	49.3004	15.5551	15.4026	1.11147		0.144393	0.466959	Q7VYV8	Ferredoxin
BP1196	BP1196	14.9219	14.7449	14.9978	14.9796	14.8358	15.1169	52.7832	14.9219	14.9796	0.960784		0.464428	0.661371	Q7VYV7	Putative exported protein
BP1197	btr	18.8801	18.913	18.9129	18.9401	18.861	19.0763	54.3066	18.9129	18.9401	0.981272		0.421235	0.717478	Q08530	Transcriptional regulatory protein btr
BP1198	clpB	23.9322	23.8701	23.9639	23.6548	23.6689	23.7198	54.7154	23.9322	23.6689	1.20021		0.00206713	0.237467	Q7VYV6	Chaperone protein ClpB
BP1201	tcfA	24.5761	24.525	24.6111	24.6323	24.5379	24.4327	53.6762	24.5761	24.5379	1.02683		0.593258	0.8296	Q79GX8	Tracheal colonization factor
BP1202	BP1202	18.4125	18.4559	18.5199	18.2502	18.2898	18.3861	49.2727	18.4559	18.2898	1.122		0.0391646	0.375159	Q7VYV5	TetR-family transcriptional regulator
BP1203	BP1203	19.2338	19.2631	19.0482	19.2837	19.2556	19.081	51.9392	19.2338	19.2556	0.985006		0.800024	0.907637	Q7VYV4	UPF0261 protein BP1203
BP1204	BP1204	21.3997	21.2164	21.1777	21.266	21.2353	21.1381	53.8653	21.2164	21.2353	0.987006		0.548066	0.781284	Q7VYV3	PEP_hydrolase domain-containing protein
BP1205	BP1205	17.4001	17.1341	17.5171	17.5471	17.4154	17.2668	51.8176	17.4001	17.4154	0.989479		0.692166	0.81503	Q7VYV2	Uncharacterized protein
BP1206	BP1206	14.9385	14.9117	14.8902	14.906	14.986	14.8227	50.0422	14.9117	14.906	1.00397		0.870173	0.960892	Q7VYV1	LysR-family transcriptional regulator
BP1207	BP1207	15.5859	15.7238	15.677	15.5749	15.5767	15.5166	56.4474	15.677	15.5749	1.07334		0.0778552	0.483721	Q7VYV0	N-acyl-D-glutamate deacylase
BP1208	BP1208	13.8754	14.3893	14.7215	14.6745	14.6209	NaN	41.3758	14.3893	14.6477	0.836013		0.390246	0.486011	Q7VYU9	Putative exported protein
BP1211	BP1211	18.0851	18.3151	18.2707	18.3575	18.0742	18.2932	50.8937	18.2707	18.2932	0.984565		0.879072	0.946469	Q7VYU6	Putative exported protein
BP1212	BP1212	13.646	NaN	NaN	13.1659	NaN	12.9685	43.9454	13.646	13.0672	1.49367		1	1	Q7VYU5	Putative exported protein
BP1214	nodI	16.7998	16.8535	16.782	16.8364	16.7202	16.7609	50.1188	16.7998	16.7609	1.02737		0.384165	0.786975	Q7VYU3	Nod factor export ATP-binding protein I
BP1218	BP1218	18.2865	18.3225	18.2524	18.1949	18.2717	18.2256	52.3048	18.2865	18.2256	1.04307		0.134634	0.651807	Q7VYT9	Putative exported protein
BP1219	BP1219	18.8422	18.8125	18.8667	18.781	18.8029	18.8455	51.4894	18.8422	18.8029	1.02756		0.280876	0.81699	Q7VYT8	Putative phytoene synthase
BP1220	BP1220	18.3516	18.4587	18.5007	18.2912	18.308	18.4207	55.8913	18.4587	18.308	1.11006		0.182178	0.527449	Q7VYT7	Putative phytoene synthase
BP1221	dadX	19.5731	19.5316	19.707	19.4843	19.4777	19.5584	54.4426	19.5731	19.4843	1.06344		0.174797	0.526758	Q7VYT6	Alanine racemase
BP1222	BP1222	20.0903	20.3007	20.1712	20.1749	20.2129	20.2324	53.5354	20.1712	20.2129	0.971521		0.77616	0.922466	Q7VYT5	Probable short-chain dehydrogenase
BP1223	BP1223	14.1924	14.9606	14.4181	14.7525	14.3251	14.2966	53.1999	14.4181	14.3251	1.06656		0.820954	0.861825	Q7VYT4	Putative membrane protein
BP1225	BP1225	17.8503	18.0336	18.1307	17.7581	17.7257	17.8794	52.1838	18.0336	17.7581	1.21037		0.0833779	0.352593	Q7VYT3	Putative Ecf-type RNA polymerase sigma factor
BP1227	radA	18.3676	18.3895	18.3136	18.4522	18.4106	18.4141	52.1057	18.3676	18.4141	0.968273		0.0585664	0.56631	Q7VYT2	DNA repair protein RadA
BP1230	norM	14.4611	14.5867	14.5177	14.6944	14.53	14.3979	41.4249	14.5177	14.53	0.991559		0.849092	0.937424	Q7VYS9	Multidrug resistance protein
BP1231	BP1231	15.5725	15.6443	15.6355	15.5068	15.6001	15.6534	46.4167	15.6355	15.6001	1.0248		0.56159	0.847382	Q7VYS8	Putative membrane protein
BP1232	rpmE2	22.0179	21.9016	22.0401	21.9714	21.8861	21.8496	54.5996	22.0179	21.8861	1.09566		0.208006	0.566636	Q7VYS7	50S ribosomal protein L31 type B
BP1233	kynA	18.9282	18.7498	18.8029	18.7543	18.855	18.8767	53.507	18.8029	18.855	0.964585		0.981086	0.992045	Q7VYS6	Tryptophan 2,3-dioxygenase
BP1234	kynB	15.0783	NaN	15.5147	14.9603	NaN	NaN	47.7024	15.2965	14.9603	1.2624		1	1	Q7VYS5	Kynurenine formamidase
BP1236	fkpB	15.9779	15.8778	15.9338	NaN	15.9694	16.0742	48.7138	15.9338	16.0218	0.940855		0.187575	0.549118	Q7VYS3	Peptidyl-prolyl cis-trans isomerase
BP1237	ispH	19.6705	19.6116	19.5754	19.6806	19.5878	19.602	56.6069	19.6116	19.602	1.00673		0.920363	0.981513	Q7VYS2	4-hydroxy-3-methylbut-2-enyl diphosphate reductase
BP1238	BP1238	20.8831	20.8349	20.7827	20.8288	20.8046	20.804	48.9769	20.8349	20.8046	1.02124		0.52212	0.872796	Q7VYS1	Putative glutathione-S-transferase
BP1239	BP1239	13.6703	13.5042	13.321	13.3024	13.6601	13.3777	44.3698	13.5042	13.3777	1.09161		0.745023	0.844501	Q7VYS0	Uncharacterized protein
BP1240	BP1240	16.3201	16.1751	16.2864	16.2024	16.2823	16.2507	51.5639	16.2864	16.2507	1.025		0.772407	0.935198	Q7VYR9	CobW C-terminal domain-containing protein
BP1242	BP1242	16.7177	16.7201	16.7987	16.6988	16.7853	16.6271	55.2496	16.7201	16.6988	1.0149		0.474222	0.793534	Q7VYR7	Probable LysR-family transcriptional regulator
BP1243	BP1243	16.9627	16.9777	16.8532	17.0599	16.8959	16.9923	59.0537	16.9627	16.9923	0.979674		0.45059	0.750273	Q7VYR6	Segregation and condensation protein B
BP1244	BP1244	20.1578	19.9237	19.9583	19.8511	19.9742	19.7182	56.3708	19.9583	19.8511	1.07713		0.186399	0.462405	Q7VYR5	Pseudouridine synthase
BP1245	rimP	18.979	18.9903	18.9308	19.19	19.158	19.0117	54.5454	18.979	19.158	0.883288		0.0570088	0.397958	Q7VYR4	Ribosome maturation factor RimP
BP1246	nusA	22.5613	22.4462	22.3782	22.5432	22.4533	22.4442	53.7415	22.4462	22.4533	0.995107		0.782514	0.924744	Q7VYR3	Transcription termination/antitermination protein NusA
BP1247	infB	21.5542	21.4785	21.4323	21.5781	21.6142	21.5221	53.5619	21.4785	21.5781	0.933305		0.134933	0.553796	Q7VYR2	Translation initiation factor IF-2
BP1248	rbfA	20.4649	20.5555	20.572	20.4086	20.3446	20.4453	50.7813	20.5555	20.4086	1.1072		0.0417838	0.39883	Q7VYR1	Ribosome-binding factor A
BP1249	truB	18.4241	18.3945	18.5157	18.4313	18.3804	18.4675	50.7135	18.4241	18.4313	0.994973		0.700728	0.910905	P65852	tRNA pseudouridine synthase B
BP1250	typA	21.1534	21.1437	21.2278	21.1316	21.1143	21.1863	56.5793	21.1534	21.1316	1.01525		0.418968	0.828649	Q7VYR0	GTP-binding elongation factor
BP1251	BP1251	21.7467	21.5949	21.8619	21.3968	21.5553	21.6597	49.9924	21.7467	21.5553	1.14192		0.143873	0.410942	Q7VYQ9	Putative toxin
BP1252	BP1252	19.197	19.1425	18.9524	19.2506	19.1519	18.9848	52.4957	19.1425	19.1519	0.993501		0.781687	0.882072	Q7VYQ8	Putative exported protein
BP1253	BP1253	18.9732	18.8338	18.8814	18.6892	18.8511	18.8446	47.6095	18.8814	18.8446	1.02585		0.204939	0.52886	Q7VYQ7	Cytokinin riboside 5'-monophosphate phosphoribohydrolase
BP1254	polA	19.0952	19.0703	19.1827	19.0482	19.0467	19.0306	54.2961	19.0952	19.0467	1.03422		0.0981695	0.561477	Q7VYQ6	DNA polymerase I
BP1256	BP1256	17.9877	18.0399	18.0126	18.0839	18.0072	17.9664	52.4997	18.0126	18.0072	1.0037		0.88541	0.969438	Q7VYQ4	Putative carboxymethylenebutenolidase
BP1257	BP1257	17.5119	17.4832	17.4414	17.4323	17.5286	17.539	51.2558	17.4832	17.5286	0.968993		0.622239	0.882236	Q7VYQ3	Putative membrane protein
BP1258	sdaA	19.327	19.3748	19.3945	19.3061	19.2446	19.409	50.5646	19.3748	19.3061	1.04882		0.430244	0.768442	Q7VYQ2	L-serine dehydratase
BP1259	queH	18.8841	18.6964	18.7438	18.9317	18.8543	18.878	52.5166	18.7438	18.878	0.911156		0.136186	0.490319	Q7VYQ1	Epoxyqueuosine reductase QueH
BP1260	glnE	16.4271	16.4263	16.458	16.546	16.5657	16.5005	51.1928	16.4271	16.546	0.920844		0.0102775	0.454563	Q7VYQ0	Bifunctional glutamine synthetase adenylyltransferase/adenylyl-removing enzyme
BP1262	rho	21.8955	21.8227	21.9313	21.951	21.9421	21.9051	49.7737	21.8955	21.9421	0.968193		0.22832	0.710401	Q7VYP9	Transcription termination factor Rho
BP1263	trxA	19.4872	19.6527	19.5645	19.7636	19.4704	19.5482	50.8894	19.5645	19.5482	1.0113		0.807759	0.907662	Q7VYP8	Thioredoxin 1
BP1264	parE	20.8765	20.8776	20.8233	20.9746	20.8932	20.9576	52.1837	20.8765	20.9576	0.945326		0.0540019	0.520943	Q7VYP7	DNA topoisomerase 4 subunit B
BP1265	BP1265	13.8487	15.1143	14.7682	NaN	14.8278	NaN	43.9721	14.7682	14.8278	0.95953		1	1	Q7VYP6	Putative membrane protein
BP1266	parC	20.4799	20.4159	20.3996	20.4483	20.5034	20.4714	55.2146	20.4159	20.4714	0.962305		0.219767	0.738277	Q7VYP5	DNA topoisomerase 4 subunit A
BP1270	BP1270	14.6744	14.1447	14.3194	14.1235	14.5619	14.0159	49.756	14.3194	14.1235	1.14547		0.558146	0.644719	Q7VYP3	Putative glutathione S-transferase
BP1273	livF	18.459	18.4828	18.3763	18.4822	18.4098	18.3763	49.0759	18.459	18.4098	1.03466		0.730726	0.926176	Q7VYP2	High-affinity branched-chain amino acid transport, ATP-binding protein
BP1274	livG	16.6508	16.7939	16.7067	16.7955	16.832	16.7345	55.2967	16.7067	16.7955	0.940281		0.236084	0.627266	Q7VYP1	High-affinity branched-chain amino acid transport, ATP-binding protein
BP1275	livM	16.9139	16.659	17.2555	16.6068	16.7858	16.5781	45.1879	16.9139	16.6068	1.23723		0.196403	0.381318	Q7VYP0	High-affinity branched-chain amino acid transport system, permease protein
BP1277	livJ	20.9907	20.9259	21.0319	20.9485	20.94	21.0527	51.1273	20.9907	20.9485	1.02967		0.961193	0.992389	Q7VYN8	Leu/ile/val-binding protein
BP1280	proC	20.8229	20.9096	20.7491	20.9544	20.8652	20.8273	51.99	20.8229	20.8652	0.971043		0.408351	0.719716	Q7VYN6	Pyrroline-5-carboxylate reductase
BP1281	ugpB	22.8005	22.7613	22.8876	22.7891	22.7494	22.7754	50.6647	22.8005	22.7754	1.01757		0.311816	0.742775	Q7VYN5	Glycerol-3-phosphate-binding periplasmic protein
BP1283	ugpE	16.5213	16.1889	16.195	15.9335	16.2542	16.0988	43.5123	16.195	16.0988	1.06897		0.224403	0.435767	Q7VYN3	sn-glycerol-3-phosphate transport system permease protein UgpE
BP1284	ugpC	19.0083	18.9318	19.0157	18.9786	19.0221	18.9498	51.7076	19.0083	18.9786	1.0208		0.961775	0.991069	Q7VYN2	sn-glycerol-3-phosphate import ATP-binding protein UgpC
BP1285	livJ	22.4668	22.3807	22.3314	22.3247	22.3638	22.2497	55.6438	22.3807	22.3247	1.03957		0.196502	0.577952	Q7VYN1	Leu/ile/val-binding protein
BP1290	BP1290	19.7475	19.8112	19.9109	19.5705	19.6844	19.8839	49.093	19.8112	19.6844	1.09186		0.345382	0.565257	Q7VYM8	DUF2384 domain-containing protein
BP1291	BP1291	18.4042	18.3583	18.4266	18.3175	18.344	18.5711	50.985	18.4042	18.344	1.04266		0.870127	0.949844	Q7VYM7	RES domain-containing protein
BP1292	BP1292	18.2284	18.2978	18.1642	18.1527	18.1276	18.2659	48.0384	18.2284	18.1527	1.05387		0.449291	0.766287	Q7VYM6	Putative exported protein
BP1294	psd	18.5909	18.5316	18.5589	18.5345	18.4754	18.5862	53.1771	18.5589	18.5345	1.01707		0.477184	0.843879	Q7VYM4	Phosphatidylserine decarboxylase proenzyme
BP1295	BP1295	15.6762	15.4892	15.4007	15.4931	15.3224	15.416	47.36	15.4892	15.416	1.05203		0.305689	0.554502	Q7VYM3	Uncharacterized protein
BP1296	BP1296	20.6267	20.5643	20.699	20.5538	20.5237	20.5633	59.0322	20.6267	20.5538	1.05181		0.110906	0.543985	Q7VYM2	Putative lipoprotein
BP1297	BP1297	18.4299	18.4388	18.5589	18.4984	18.3637	18.5525	50.764	18.4388	18.4984	0.959578		0.953511	0.984386	Q7VYM1	Putative lipoate-protein ligase A
BP1298	BP1298	13.7154	13.4411	13.3181	13.6313	NaN	13.6437	45.471	13.4411	13.6375	0.872722		0.406867	0.555915	Q7VYM0	Uncharacterized protein
BP1299	BP1299	18.6973	18.7558	18.7613	18.6425	18.5731	18.7365	51.6414	18.7558	18.6425	1.08165		0.165483	0.554631	Q7VYL9	Putative acetyltransferase
BP1300	BP1300	19.5434	19.4872	19.2753	19.6622	19.5844	19.3944	49.1943	19.4872	19.5844	0.934849		0.382604	0.584147	Q7VYL8	Putative glutathione transferase
BP1301	BP1301	17.5221	17.5068	17.5997	17.3638	17.3323	17.5387	55.3537	17.5221	17.3638	1.11595		0.135422	0.475689	Q7VYL7	Glutathione peroxidase
BP1302	BP1302	16.0222	15.9619	16.042	15.9417	15.9158	16.0941	51.6943	16.0222	15.9417	1.0574		0.703233	0.883057	Q7VYL6	Putative exported protein
BP1304	BP1304	17.3432	17.4422	17.1553	17.4531	17.6204	17.3466	49.1795	17.3432	17.4531	0.926707		0.240081	0.485277	Q7VYL5	TPR_REGION domain-containing protein
BP1305	BP1305	19.9112	19.9412	20.0573	19.8651	19.8125	20.0656	54.1822	19.9412	19.8651	1.05415		0.566995	0.776881	Q7VYL4	Uncharacterized protein
BP1306	arsC	19.7229	19.8392	19.6975	19.8572	20.0341	19.8024	47.1933	19.7229	19.8572	0.911113		0.153846	0.465814	Q7VYL3	Arsenate reductase
BP1307	BP1307	18.0881	18.1278	18.0582	18.1352	18.2736	17.9582	51.5841	18.0881	18.1352	0.967909		0.757329	0.876362	Q7VYL2	Putative bacterioferritin comigratory protein
BP1311	BP1311	15.7533	16.2285	16.3538	NaN	16.1654	15.9359	47.7882	16.2285	16.0506	1.13125		0.822998	0.866239	Q7VYL1	Putative membrane protein
BP1314	BP1314	16.1002	16.1968	16.2234	16.1075	16.0719	16.1649	50.9106	16.1968	16.1075	1.06391		0.272749	0.681857	Q7VYK9	Putative exported protein
BP1315	BP1315	21.0271	21.2457	21.3337	21.1695	21.1337	20.9548	59.2527	21.2457	21.1337	1.08072		0.361071	0.566266	Q7VYK8	Universal stress family protein
BP1319	BP1319	16.6796	16.8755	16.7709	16.6524	16.4502	16.8005	51.688	16.7709	16.6524	1.08565		0.291802	0.510452	Q7VYK6	GntR-family transcriptional regulator
BP1320	BP1320	19.8065	19.9766	19.8958	19.7046	19.6188	19.8522	53.6907	19.8958	19.7046	1.14174		0.116445	0.402273	Q7VYK5	Pyridoxal phosphate homeostasis protein
BP1321	pdxK	17.1617	17.2299	17.1458	17.2307	17.0035	17.2208	53.7812	17.1617	17.2208	0.959844		0.744141	0.882371	Q7VYK4	Pyridoxine/pyridoxal/pyridoxamine kinase
BP1334	BP1334	NaN	NaN	16.1192	16.5218	NaN	NaN	44.6286	16.1192	16.5218	0.756468		1	1	Q7VYJ7	Peptidase_S9 domain-containing protein
BP1342	BP1342	17.1356	16.7434	17.1031	16.6809	16.8657	16.9801	49.1362	17.1031	16.8657	1.17881		0.377162	0.532483	Q7VYJ3	PadR domain-containing protein
BP1344	BP1344	13.1338	13.4597	13.4983	13.4451	13.4277	13.3379	44.5449	13.4597	13.4277	1.02243		0.758394	0.857906	Q7VYJ2	Autotransporter
BP1346	BP1346	14.1299	14.2278	14.373	14.4834	14.4169	14.2795	43.9574	14.2278	14.4169	0.877184		0.181623	0.473634	Q7VYJ0	LysR-family transcriptional regulator
BP1347	BP1347	14.8415	14.769	14.9529	14.893	14.5659	14.5639	50.1809	14.8415	14.5659	1.21051		0.212866	0.464791	Q7VYI9	Putative reductase
BP1348	citE	16.3962	16.3535	16.3707	16.5698	16.3885	16.2804	50.8374	16.3707	16.3885	0.987772		0.668309	0.837443	Q7VYI8	Putative citrate lyase beta chain
BP1349	BP1349	18.4247	18.4769	18.5453	18.2219	18.3091	18.3801	55.007	18.4769	18.3091	1.12336		0.0360656	0.35096	Q7VYI7	Putative GntR-family transcriptional regulator
BP1353	BP1353	NaN	13.9356	NaN	14.1619	14.2032	NaN	48.3194	13.9356	14.1826	0.842643		1	1	Q7VYI4	Uncharacterized protein
BP1355	BP1355	18.3274	18.3274	18.2686	18.3042	18.3274	18.3269	52.85	18.3274	18.3269	1.00039		0.60926	0.938289	Q7VYI2	Probable LacI-family transcriptional regulator
BP1358	BP1358	17.2174	17.3456	17.4012	17.68	17.8022	17.3422	57.0321	17.3456	17.68	0.793115		0.124595	0.345036	Q7VYI0	Putative exported protein
BP1359	BP1359	19.3907	19.4892	19.4213	19.6581	19.5736	19.4661	54.1961	19.4213	19.5736	0.89981		0.102759	0.464511	Q7VYH9	Putative mandelate racemase
BP1360	BP1360	20.6284	20.579	20.3857	20.8843	20.7041	20.6784	51.9987	20.579	20.7041	0.916928		0.084554	0.352067	Q7VYH8	2-dehydropantoate 2-reductase
BP1362	BP1362	18.819	18.8255	18.9455	18.6378	18.4806	18.5018	52.5415	18.8255	18.5018	1.25153		0.00728723	0.248842	Q7VYH7	Putative amino-acid ABC transporter, ATP-binding protein
BP1363	BP1363	15.8589	15.8024	15.8892	15.6166	15.4828	15.5735	53.1644	15.8589	15.5735	1.21876		0.00336765	0.258118	Q7VYH6	Putative amino-acid ABC transporter, permease protein
BP1364	BP1364	23.1292	23.0486	23.2475	22.7593	22.6448	22.8645	52.0459	23.1292	22.7593	1.29232		0.0108621	0.230667	Q7VYH5	Putative amino-acid ABC transporter, periplasmic amino acid-binding protein
BP1410	fliD	14.0867	14.0362	13.7856	14.4203	14.2596	13.9543	47.4496	14.0362	14.2596	0.856569		0.21743	0.401768	Q7VYD9	Flagellar hook-associated protein 2
BP1412	folC	19.1608	19.1041	18.9843	19.2363	19.2795	19.171	57.4864	19.1041	19.2363	0.912417		0.0744794	0.399889	Q7VYD7	FolC bifunctional protein [includes: folylpolyglutamate synthase and dihydrofolate synthase]
BP1413	BP1413	19.2273	19.5106	19.7487	19.2229	19.3511	19.6527	50.7771	19.5106	19.3511	1.11684		0.683404	0.778262	Q7VYD6	SPOR domain-containing protein
BP1415	purF	21.7721	21.8146	21.8496	21.7615	21.7538	21.9255	47.2357	21.8146	21.7615	1.03748		0.981209	0.992734	Q7VYD4	Amidophosphoribosyltransferase
BP1416	dsbB	15.5838	16.1999	16.0667	15.8929	15.8442	15.8656	53.1099	16.0667	15.8656	1.14958		0.682747	0.781996	Q7VYD3	Disulfide bond formation protein B
BP1417	glnD	18.2959	18.3327	18.1753	18.1889	18.3442	18.174	54.7008	18.2959	18.1889	1.077		0.678227	0.854007	Q7VYD2	Bifunctional uridylyltransferase/uridylyl-removing enzyme
BP1418	map	21.4093	21.4673	21.3948	21.5647	21.4544	21.513	51.1228	21.4093	21.513	0.930642		0.0886146	0.524093	Q7VYD1	Methionine aminopeptidase
BP1419	rpsB	23.2719	23.198	23.2644	23.2466	23.2688	23.1349	49.4231	23.2644	23.2466	1.01242		0.588193	0.8533	Q7VYD0	30S ribosomal protein S2
BP1420	tsf	23.5716	23.4983	23.353	23.5434	23.5514	23.3738	54.6854	23.4983	23.5434	0.969277		0.869025	0.947723	Q7VYC9	Elongation factor Ts
BP1421	pyrH	21.9222	21.927	21.8464	21.8304	21.8734	21.8603	52.0338	21.9222	21.8603	1.04388		0.2056	0.726602	Q7VYC8	Uridylate kinase
BP1422	frr	23.6895	23.734	23.8853	23.3874	23.6525	23.6791	55.059	23.734	23.6525	1.05808		0.149512	0.40573	Q7VYC7	Ribosome-recycling factor
BP1423	uppS	18.6973	18.6626	18.687	18.5803	18.7046	18.6619	54.9107	18.687	18.6619	1.01753		0.428759	0.820371	Q7VYC6	Isoprenyl transferase
BP1424	cdsA	14.4246	14.7478	14.5284	14.8991	14.7245	14.4855	49.1976	14.5284	14.7245	0.872886		0.424342	0.567127	Q7VYC5	Phosphatidate cytidylyltransferase
BP1425	dxr	19.1469	19.1104	19.1649	19.1383	19.1203	19.1173	49.4579	19.1469	19.1203	1.01865		0.423245	0.909116	Q7VYC4	1-deoxy-D-xylulose 5-phosphate reductoisomerase
BP1426	BP1426	18.3668	18.4904	18.3556	18.4709	18.5136	18.3958	51.5767	18.3668	18.4709	0.930377		0.369356	0.71534	Q7VYC3	Zinc metalloprotease
BP1427	bamA	20.9603	21.0336	21.1238	21.1305	21.0925	20.9869	53.7261	21.0336	21.0925	0.960003		0.655508	0.853948	Q7VYC2	Outer membrane protein assembly factor BamA
BP1428	BP1428	24.1435	23.7289	23.0411	23.7816	23.6675	23.7564	50.9341	23.7289	23.7564	0.981102		0.778358	0.82917	Q7VYC1	Putative outer membrane protein
BP1429	lpxD	20.5686	20.5603	20.5302	20.4775	20.486	20.512	56.1633	20.5603	20.486	1.05288		0.0172475	0.576879	Q7VYC0	UDP-3-O-acylglucosamine N-acyltransferase
BP1430	fabZ	16.0705	16.0177	15.7598	16.0116	15.8342	16.1709	53.7498	16.0177	16.0116	1.00428		0.701892	0.824036	Q7VYB9	3-hydroxyacyl-[acyl-carrier-protein] dehydratase FabZ
BP1431	lpxA	19.4695	19.4603	19.525	19.4249	19.3999	19.4303	48.2315	19.4695	19.4249	1.0314		0.0405528	0.565741	Q7VYB8	Acyl-[acyl-carrier-protein]--UDP-N-acetylglucosamine O-acyltransferase
BP1432	lpxB	20.0731	19.9415	20.0557	19.8901	19.9745	20.068	53.1187	20.0557	19.9745	1.05791		0.524134	0.791473	Q7VYB7	Lipid-A-disaccharide synthase
BP1433	rnhB	16.0914	15.4949	16.0028	16.1412	16.2843	16.0154	49.485	16.0028	16.1412	0.908577		0.231517	0.409575	Q7VYB6	Ribonuclease HII
BP1434	BP1434	19.908	19.9609	19.9916	19.8363	19.8874	19.9957	50.6436	19.9609	19.8874	1.05227		0.424417	0.762491	Q7VYB5	Putative RNA methyltransferase
BP1435	BP1435	23.1733	23.2491	23.2496	23.1764	23.1171	23.2582	49.3314	23.2491	23.1764	1.05169		0.451775	0.79502	Q7VYB4	Putative phosphoenolpyruvate synthase regulatory protein
BP1436	ppsA	22.5571	22.5588	22.5384	22.5751	22.3746	22.6988	56.2301	22.5571	22.5751	0.987626		0.9845	0.992047	Q7VYB3	Phosphoenolpyruvate synthase
BP1437	BP1437	15.7503	15.9601	15.9169	15.6921	16.1709	15.961	48.9723	15.9169	15.961	0.969918		0.689636	0.798478	Q7VYB2	Probable class-I glutamine amidotransferase
BP1438	BP1438	17.5114	17.5836	17.5617	17.5853	17.6191	17.4595	52.1449	17.5617	17.5853	0.983759		0.965922	0.99146	Q7VYB1	Putative membrane protein
BP1440	BP1440	22.7787	22.8307	22.6994	22.9028	22.831	22.7369	54.3228	22.7787	22.831	0.964407		0.429029	0.730482	Q7VYB0	Putative membrane protein
BP1441	BP1441	14.4406	14.4022	14.2119	NaN	14.0044	14.073	43.7219	14.4022	14.0387	1.28658		0.0457362	0.231879	Q7VYA9	Probable membrane protein
BP1442	smpB	17.9827	18.0034	17.9932	18.0621	18.0214	18.032	48.6685	17.9932	18.032	0.973473		0.0287571	0.683472	Q7VYA8	SsrA-binding protein
BP1443	BP1443	20.1692	20.1257	20.1132	20.0396	20.0048	19.9938	53.0783	20.1257	20.0048	1.08736		0.00488814	0.376815	Q7VYA7	Polyketide_cyc domain-containing protein
BP1444	BP1444	19.283	19.5061	19.6532	19.2358	19.2877	19.4934	55.9336	19.5061	19.2877	1.16346		0.347434	0.529079	Q7VYA6	UPF0125 protein BP1444
BP1445	BP1445	17.8437	17.8294	17.8237	17.8404	17.851	17.6963	54.1319	17.8294	17.8404	0.992403		0.509594	0.821678	Q7VYA5	Probable acyl-CoA dehydrogenase
BP1446	BP1446	19.4668	19.5282	19.5264	19.668	19.5781	19.5072	52.8417	19.5264	19.5781	0.964784		0.202053	0.592929	Q7VYA4	Enoly-CoA hydratase
BP1447	mmsB	19.0675	19.3058	19.3218	19.4834	19.383	19.1943	55.3778	19.3058	19.383	0.947868		0.360345	0.558462	Q7VYA3	3-hydroxyisobutyrate dehydrogenase
BP1448	BP1448	16.0883	16.0362	16.1576	16.1275	16.0832	16.0627	53.2069	16.0883	16.0832	1.00354		0.946448	0.990681	Q7VYA2	4HBT domain-containing protein
BP1449	BP1449	16.5614	16.5471	16.6785	16.5348	16.5608	16.4978	52.391	16.5614	16.5348	1.01862		0.228593	0.644119	Q7VYA1	Putative membrane protein
BP1451	tal	19.0238	19.0286	18.915	19.0998	19.0546	18.9561	52.7811	19.0238	19.0546	0.978875		0.44507	0.766998	Q7VY99	Transaldolase
BP1452	carA	21.3837	21.3273	21.3096	21.4259	21.4112	21.3114	54.2357	21.3273	21.4112	0.94351		0.371213	0.768374	Q7VY98	Carbamoyl-phosphate synthase small chain
BP1453	carB	21.4326	21.4458	21.4801	21.4404	21.4111	21.4666	53.5048	21.4458	21.4404	1.00378		0.562899	0.927499	Q7VY97	Carbamoyl-phosphate synthase large chain
BP1455	gpmB	17.5743	17.6387	17.6679	17.7792	17.8017	17.5707	48.6356	17.6387	17.7792	0.907187		0.31463	0.594898	Q7VY96	Probable phosphoglycerate mutase 2
BP1456	BP1456	15.0165	15.1182	15.2776	NaN	15.1944	15.0753	42.3908	15.1182	15.1349	0.98851		0.982533	0.990994	Q7VY95	LysR-family transcriptional regulator
BP1462	aroC	21.0132	21.1775	21.413	21.0507	21.0679	21.1477	51.8437	21.1775	21.0679	1.07892		0.401028	0.590823	Q7VY92	Chorismate synthase
BP1463	BP1463	19.201	18.999	19.1383	19.1089	19.0922	19.1026	48.7778	19.1383	19.1026	1.02503		0.856887	0.954395	Q7VY91	Putative lipoprotein
BP1464	mobB	19.0642	19.0366	19.1232	19.0526	19.0238	19.0528	53.8662	19.0642	19.0526	1.00804		0.311756	0.814962	Q7VY90	Molybdopterin-guanine dinucleotide biosynthesis protein B
BP1465	moeA	19.8788	19.9196	19.9447	19.8926	19.8355	19.9061	57.516	19.9196	19.8926	1.01885		0.278086	0.786718	Q7VY89	Molybdopterin molybdenumtransferase
BP1466	mobA	15.0226	15.0673	15.2159	15.3158	15.4543	15.2888	46.5333	15.0673	15.3158	0.841813		0.0319724	0.255663	Q7VY88	Molybdenum cofactor guanylyltransferase
BP1467	BP1467	20.0728	20.0565	19.9405	20.0635	20.0409	19.9242	47.2404	20.0565	20.0409	1.01087		0.830089	0.945605	Q7VY87	Iron-sulfur cluster carrier protein
BP1468	BP1468	18.2151	18.2328	18.2922	18.1934	18.1645	18.2236	54.0365	18.2328	18.1934	1.02772		0.141039	0.67483	Q7VY86	Uncharacterized protein
BP1470	BP1470	19.4296	19.4097	19.5017	19.4309	19.3682	19.3946	52.684	19.4296	19.3946	1.0246		0.214354	0.709958	Q7VY84	Putative iron-sulfur binding protein
BP1471	BP1471	15.0799	14.8764	14.7602	14.8369	14.9377	14.8259	45.8778	14.8764	14.8369	1.02776		0.718586	0.852094	Q7VY83	Uncharacterized protein
BP1472	fdhA	16.4169	16.334	16.3907	16.6234	16.5579	16.4807	52.7394	16.3907	16.5579	0.890591		0.0223928	0.334775	Q7VY82	Formate dehydrogenase large subunit
BP1475	fdhC	14.8301	14.7547	14.6411	14.7607	14.9473	14.4494	41.2968	14.7547	14.7607	0.995829		0.890246	0.942837	Q7VY80	Formate dehydrogenase subunit C
BP1477	BP1477	17.2686	17.2607	17.2109	17.3171	17.3771	17.2569	52.3798	17.2607	17.3171	0.961671		0.146658	0.594277	Q7VY78	Uncharacterized protein
BP1480	BP1480	20.8438	20.8728	21.0207	20.7076	20.7013	20.8297	48.7488	20.8728	20.7076	1.12128		0.0733743	0.399474	Q7VY76	Putative exported protein
BP1481	leuC	20.3199	20.3085	20.4012	20.2574	20.2611	20.2934	50.6352	20.3199	20.2611	1.04164		0.0815354	0.561614	Q7VY75	3-isopropylmalate dehydratase large subunit
BP1482	leuD2	21.1046	21.1966	21.0773	21.1379	21.0864	21.0575	55.3443	21.1046	21.0864	1.01273		0.495833	0.831112	Q7VY74	3-isopropylmalate dehydratase small subunit 2
BP1483	leuB	21.8666	21.9526	21.9079	21.9001	21.9262	21.8262	47.7284	21.9079	21.9001	1.00544		0.557899	0.857925	Q7VY73	3-isopropylmalate dehydrogenase
BP1484	asd	23.0425	22.9753	22.9157	23.047	22.9845	22.9217	53.2614	22.9753	22.9845	0.99367		0.905317	0.968612	P41399	Aspartate-semialdehyde dehydrogenase
BP1485	BP1485	20.1816	20.2686	20.3417	20.157	20.062	20.0884	54.5811	20.2686	20.0884	1.13301		0.0408716	0.369732	Q7VY72	Putative membrane protein
BP1486	truA	16.8534	16.9712	16.9948	17.0075	16.9243	16.9752	47.1805	16.9712	16.9752	0.997229		0.590474	0.851979	Q7U363	tRNA pseudouridine synthase A
BP1487	smoM	25.0285	24.9179	24.9297	24.9971	25	24.7755	53.2905	24.9297	24.9971	0.954382		0.696315	0.852335	Q7VY71	Putative periplasmic solute-binding protein
BP1488	BP1488	19.4866	19.4258	19.3909	19.5408	19.6028	19.3735	47.4094	19.4258	19.5408	0.923334		0.389836	0.675388	Q7VY70	Putative membrane protein
BP1489	BP1489	17.87	18.0299	17.9775	18.0071	18.1054	17.7578	46.8831	17.9775	18.0071	0.979685		0.98442	0.991446	Q7VY69	Putative membrane protein
BP1490	trpF	20.6461	20.7634	20.9435	20.3959	20.6535	20.5122	56.3209	20.7634	20.5122	1.19023		0.0819142	0.31037	Q7VY68	N-(5'-phosphoribosyl)anthranilate isomerase
BP1496	BP1496	14.9077	15.6433	15.3873	15.8256	15.3769	15.5749	44.7337	15.3873	15.5749	0.878046		0.328695	0.465898	Q7VY65	Probable two-component response regulator
BP1497	thrS	20.128	20.1999	20.2693	20.125	20.1148	20.242	55.0684	20.1999	20.125	1.05331		0.541238	0.820062	Q7VY64	Threonine--tRNA ligase
BP1498	infC	22.2181	22.1717	22.3026	22.1299	22.1257	22.3177	52.3018	22.2181	22.1299	1.06301		0.620223	0.83035	Q7VY63	Translation initiation factor IF-3
BP1499	gshB	18.9249	19.0018	18.9507	19.2259	19.1804	19.0624	53.1825	18.9507	19.1804	0.852823		0.0214116	0.283862	Q7VY62	Glutathione synthetase
BP1500	BP1500	14.6929	14.8708	14.3757	14.6045	14.6008	14.7696	45.7662	14.6929	14.6045	1.0632		0.942906	0.968593	Q7VY61	Putative IIa component of sugar transport PTS system
BP1501	ptsH	17.5522	17.581	17.5646	17.4299	17.3708	17.478	43.6438	17.5646	17.4299	1.09792		0.0121048	0.36832	Q7VY60	Phosphocarrier protein HPr
BP1502	ptsI	17.7921	17.8615	17.9466	17.8133	17.7347	17.8957	55.2709	17.8615	17.8133	1.03394		0.46378	0.752939	Q7VY59	Phosphoenolpyruvate-protein phosphotransferase
BP1505	BP1505	16.6137	16.478	16.5128	16.7583	16.7477	16.7067	51.738	16.5128	16.7477	0.84978		0.00968959	0.252619	Q7VY57	Putative ornithine cyclodeaminase
BP1506	BP1506	21.0356	21.143	21.1239	21.0286	21.0062	21.0532	47.2527	21.1239	21.0286	1.06823		0.116387	0.578334	Q7VY56	Putative exported protein
BP1512	BP1512	20.5073	20.5785	20.518	20.4055	20.2892	20.4351	46.9265	20.518	20.4055	1.08111		0.0336229	0.364368	Q7VY51	GFA domain-containing protein
BP1518	BP1518	14.8013	14.8065	15.161	14.9803	14.8346	15.1859	45.7219	14.8065	14.9803	0.886504		0.647492	0.767926	Q7VY45	MSC domain-containing protein
BP1519	fba	22.4738	22.5011	22.564	22.4499	22.3462	22.5654	49.4204	22.5011	22.4499	1.03614		0.43772	0.718059	Q7VY44	Fructose-1,6-bisphosphate aldolase
BP1520	BP1520	18.2054	18.236	18.2882	18.4024	18.3282	18.3132	47.97	18.236	18.3282	0.938097		0.0461273	0.476803	Q7VY43	GFA domain-containing protein
BP1521	purC	20.5055	20.5701	20.3492	20.6279	20.5504	20.4981	54.5879	20.5055	20.5504	0.969386		0.329824	0.620112	Q7VY42	Phosphoribosylaminoimidazole-succinocarboxamide synthase
BP1526	purE	18.3007	18.1569	18.3549	18.3577	18.7064	18.1712	44.4045	18.3007	18.3577	0.961294		0.447703	0.578835	Q7VY37	N5-carboxyaminoimidazole ribonucleotide mutase
BP1527	purK	19.8353	19.8416	19.8369	19.835	19.7793	19.895	54.5371	19.8369	19.835	1.00137		0.965381	0.991822	Q7VY36	N5-carboxyaminoimidazole ribonucleotide synthase
BP1528	BP1528	15.5592	15.687	15.2288	16.0548	15.7989	15.6583	55.8696	15.5592	15.7989	0.846903		0.125984	0.304932	Q7VY35	Threonylcarbamoyl-AMP synthase
BP1529	BP1529	20.7888	20.8236	20.9018	20.6308	20.5785	20.7388	52.0953	20.8236	20.6308	1.14295		0.0309704	0.336111	Q7VY34	Putative extracellular solute-binding protein
BP1530	BP1530	17.9225	17.849	17.9943	17.8088	17.729	17.8973	52.7479	17.9225	17.8088	1.082		0.16097	0.491268	Q7VY33	Putative transcriptional regulator
BP1531	BP1531	18.65	18.563	18.5094	19.0647	18.9246	18.4518	50.6422	18.563	18.9246	0.778336		0.275724	0.452553	Q7VY32	Putative arginase
BP1532	BP1532	20.3044	20.4124	20.5617	20.3364	20.3517	20.3047	52.7465	20.4124	20.3364	1.05405		0.277965	0.564459	Q7VY31	Putative amino acid-binding periplasmic protein
BP1535	BP1535	19.6621	19.6373	19.7153	19.491	19.4631	19.4973	49.024	19.6621	19.491	1.12589		0.00176193	0.229275	Q7VY28	Putative thiamine-pyrophosphate-requiring enzyme
BP1536	BP1536	17.3679	17.378	17.3168	17.5462	17.4081	17.4941	49.7326	17.3679	17.4941	0.916197		0.0446053	0.413909	Q7VY27	MaoC-like domain-containing protein
BP1537	gcdH	20.3759	20.3104	20.3685	20.3246	20.2812	20.3695	52.2055	20.3685	20.3246	1.0309		0.465148	0.849603	Q7VY26	Glutaryl-CoA dehydrogenase
BP1538	ilvG	20.4538	20.4574	20.3927	20.4036	20.4211	20.3949	52.4523	20.4538	20.4036	1.03535		0.277054	0.828741	Q7VY25	Putative acetolactate synthase large subunit
BP1539	BP1539	17.0051	17.0257	17.0343	17.1668	17.1812	17.1109	50.7614	17.0257	17.1668	0.906814		0.00476606	0.365582	Q7VY24	Probable LysR-familyt ranscriptional regulator
BP1540	xerD	15.9175	15.8749	15.936	15.9142	15.9413	15.9199	52.025	15.9175	15.9199	0.9983		0.47439	0.908924	Q7VY23	Tyrosine recombinase XerD
BP1541	BP1541	18.0741	18.1908	18.215	17.9396	17.9949	18.142	53.3414	18.1908	17.9949	1.14546		0.145189	0.477379	Q7VY22	Cys-tRNA(Pro)/Cys-tRNA(Cys) deacylase
BP1543	BP1543	15.9896	15.8066	15.9628	15.5744	15.6926	15.4726	41.6392	15.9628	15.5744	1.30894		0.0164248	0.261538	Q7VY20	RHH_4 domain-containing protein
BP1547	BP1547	16.5119	16.4568	16.1961	16.3096	16.4438	16.2729	55.4219	16.4568	16.3096	1.10741		0.696989	0.832371	Q7VY16	PDDEXK_1 domain-containing protein
BP1548	BP1548	16.0088	16.03	15.9891	15.9986	16.1363	15.9374	52.4535	16.0088	15.9986	1.00708		0.816981	0.940736	Q7VY15	Putative nuclease/helicase
BP1549	dnaX	19.9443	19.9939	20.0422	19.9708	19.8915	19.964	53.4883	19.9939	19.964	1.02094		0.247664	0.706721	Q7VY14	DNA polymerase III subunit gamma/tau
BP1550	BP1550	19.2561	19.3763	19.2944	19.5088	19.4593	19.3925	51.1849	19.2944	19.4593	0.891992		0.041759	0.396581	Q7VY13	Nucleoid-associated protein BP1550
BP1551	recR	18.9391	18.8633	18.7467	18.8671	18.7578	18.652	50.6648	18.8633	18.7578	1.0759		0.338537	0.600491	Q7VY12	Recombination protein RecR
BP1555	BP1555	17.4533	17.3638	17.1567	17.4031	17.2644	17.2351	54.3276	17.3638	17.2644	1.07127		0.827742	0.923237	Q7VY09	Putative membrane protein
BP1556	BP1556	19.4136	19.4296	19.3554	19.2522	19.2605	19.2313	56.1252	19.4136	19.2522	1.11836		0.00330098	0.315856	Q7VY08	YrdC-like domain-containing protein
BP1561	BP1561	16.1021	16.1546	16.1593	16.4324	16.4045	16.2242	49.4426	16.1546	16.4045	0.841005		0.0337582	0.282496	Q7VY05	Putative exported protein
BP1563	BP1563	19.5933	19.5039	19.5032	19.6474	19.7134	19.5498	51.5293	19.5039	19.6474	0.905358		0.139435	0.499304	Q7VY03	Putative chromate reductase
BP1565	BP1565	15.4181	15.2333	14.6664	14.7324	14.9929	14.8621	48.3832	15.2333	14.8621	1.29342		0.364735	0.494399	Q7VY02	Uncharacterized protein
BP1566	mutS	18.7071	18.6485	18.6573	18.7105	18.7344	18.7265	55.5501	18.6573	18.7265	0.953121		0.0540446	0.644178	Q7VY01	DNA mismatch repair protein MutS
BP1567	BP1567	17.2003	17.1874	17.2437	17.2559	17.1707	17.2564	49.7654	17.2003	17.2559	0.962206		0.632346	0.907701	Q7VY00	JmjC domain-containing protein
BP1568	fim3	14.8638	15.3395	15.1914	15.3678	15.37	15.2671	55.3662	15.1914	15.3678	0.88492		0.232325	0.451561	P17835	Serotype 3 fimbrial subunit
BP1569	BP1569	21.3625	21.3209	21.3109	21.2511	21.2695	21.2578	53.993	21.3209	21.2578	1.04475		0.0125611	0.527115	Q7VXZ9	Putative lipoprotein
BP1570	dapA	21.167	21.2191	21.0482	21.4404	21.3048	21.1204	53.278	21.167	21.3048	0.908927		0.245278	0.486953	Q7VXZ8	4-hydroxy-tetrahydrodipicolinate synthase
BP1573	glnH	23.1871	23.0265	23.1844	22.9838	23.0524	22.9643	54.7913	23.1844	22.9838	1.14912		0.0896502	0.450723	Q7VXZ7	Glutamine-binding periplasmic protein
BP1574	glnP	16.485	16.7572	16.7529	16.7083	16.7444	16.6793	53.1678	16.7529	16.7083	1.03143		0.645771	0.824559	Q7VXZ6	Glutamine transport system permease protein
BP1575	glnQ	19.4951	19.356	19.3734	19.2606	19.3342	19.3375	50.7731	19.3734	19.3342	1.02756		0.125625	0.511943	Q7VXZ5	Glutamine transport ATP-binding protein
BP1576	spoT	18.7487	18.8111	18.73	18.7535	18.8005	18.8698	55.9725	18.7487	18.8005	0.964749		0.344739	0.755287	Q7U362	Guanosine-3',5'-bis(Diphosphate) 3'-pyrophosphohydrolase
BP1577	rpoZ	22.2281	22.1129	21.9743	22.1127	22.055	22.0619	48.039	22.1129	22.0619	1.03599		0.724512	0.872789	Q7VXZ4	DNA-directed RNA polymerase subunit omega
BP1578	gmk	19.518	19.5993	19.549	19.6805	19.7885	19.5267	56.487	19.549	19.6805	0.912874		0.23982	0.527852	Q7VXZ3	Guanylate kinase
BP1579	BP1579	13.6353	13.7355	13.5503	13.4653	13.9508	14.1866	51.9445	13.6353	13.9508	0.803549		0.358051	0.493141	Q7VXZ2	Putative cytochrome C
BP1581	BP1581	20.8853	20.9293	20.9473	20.9808	20.9264	20.899	49.3038	20.9293	20.9264	1.00204		0.651235	0.925078	Q7VXZ0	Putative oxidoreductase
BP1583	amn	18.9443	18.9153	18.9123	18.8437	18.9073	18.9817	54.4767	18.9153	18.9073	1.00556		0.766448	0.941216	Q7VXY8	AMP nucleosidase
BP1584	BP1584	15.2204	15.2749	15.2237	15.1097	15.1048	15.2655	50.3792	15.2237	15.1097	1.08223		0.225494	0.591089	Q7VXY7	Putative DNA-binding protein
BP1587	BP1587	19.9292	19.8046	19.8562	19.7628	19.8003	19.827	50.4503	19.8562	19.8003	1.0395		0.176831	0.62316	Q7VXY4	Uncharacterized protein
BP1588	rph	20.1807	20.1701	20.2386	20.2382	20.1956	20.2668	50.0139	20.1807	20.2382	0.960963		0.279892	0.781766	Q7VXY3	Ribonuclease PH
BP1589	BP1589	11.7737	12.0871	11.388	12.1607	12.2448	11.7366	48.4595	11.7737	12.1607	0.764693		0.309689	0.455098	Q7VXY2	Uncharacterized protein
BP1590	BP1590	18.1474	18.1185	18.0272	18.0915	18.0274	17.9184	54.079	18.1185	18.0274	1.06514		0.242142	0.578397	Q7VXY1	Probable transcriptional regulator
BP1592	BP1592	17.525	17.6518	17.3454	17.7781	17.7378	17.6081	59.2527	17.525	17.7378	0.86281		0.122259	0.396723	Q7VXX9	Uncharacterized protein
BP1593	BP1593	16.6168	16.6048	16.6576	16.7496	16.86	16.5548	46.5656	16.6168	16.7496	0.912032		0.353568	0.601034	Q7VXX8	dITP/XTP pyrophosphatase
BP1595	BP1595	17.1575	17.2724	17.1153	17.0398	17.1438	17.1038	52.1295	17.1575	17.1038	1.03791		0.198892	0.561123	Q7VXX7	Heme chaperone HemW
BP1596	glnA	20.6483	20.5782	20.6992	20.5876	20.5764	20.5432	54.3773	20.6483	20.5764	1.05111		0.124133	0.576315	Q7VXX6	Glutamine synthetase
BP1597	glnL	16.5466	16.5132	16.3941	16.5257	16.5461	16.5381	52.1338	16.5132	16.5381	0.982872		0.327253	0.717172	Q7VXX5	Nitrogen regulation protein NR(II)
BP1598	glnG	18.1418	18.1324	18.3274	18.0936	18.0798	18.1081	53.947	18.1418	18.0936	1.03401		0.170756	0.511959	Q7VXX4	DNA-binding transcriptional regulator NtrC
BP1599	BP1599	17.9754	18.0214	18.0159	18.0584	18.0632	18.0167	53.0303	18.0159	18.0584	0.970951		0.113079	0.719632	Q7VXX3	LysR-family transcriptional regulator
BP1600	BP1600	14.7498	14.7002	14.2056	14.8517	14.7628	14.7577	51.0525	14.7002	14.7628	0.957484		0.247058	0.423569	Q7VXX2	Uncharacterized protein
BP1601	BP1601	17.8618	17.9163	17.8717	18.0308	17.9879	17.8754	52.6857	17.8717	17.9879	0.922639		0.173861	0.565054	Q7VXX1	Uncharacterized protein
BP1604	BP1604	14.409	14.6272	14.4085	NaN	14.386	NaN	49.7702	14.409	14.386	1.01604		1	1	Q7VXX0	Putative inner membrane component of binding-protein-dependent transport system
BP1605	BP1605	23.4281	23.4637	23.6308	23.3397	23.2654	23.3935	54.3952	23.4637	23.3397	1.08974		0.0741239	0.3779	Q7VXW9	Putative iron binding protein
BP1606	fpr	20.5587	20.5423	20.5067	20.4962	20.4853	20.6188	52.0327	20.5423	20.4962	1.0325		0.959064	0.992635	Q7VXW8	Ferredoxin--NADP reductase
BP1607	BP1607	16.3078	16.1891	16.2802	16.2664	16.242	16.291	51.6896	16.2802	16.2664	1.0096		0.856693	0.963767	Q7VXW7	Probable LysR-family transcriptional regulator
BP1611	BP1611	18.4085	18.4456	18.3047	18.6139	18.2641	18.2763	48.8757	18.4085	18.2763	1.09598		0.990678	0.996105	Q7VXW5	Putative translational inhibitor
BP1612	recG	18.2991	18.2249	18.2096	18.1939	18.3104	18.238	54.2333	18.2249	18.238	0.991024		0.950944	0.990771	Q7VXW4	ATP-dependent DNA helicase RecG
BP1613	BP1613	19.4288	19.489	19.3774	19.6374	19.5956	19.3837	51.6927	19.4288	19.5956	0.890785		0.275343	0.549548	Q7VXW3	Probable LysR-family transcriptional regulator
BP1614	BP1614	17.0309	16.8904	17.0772	16.9335	16.9235	16.8258	52.5638	17.0309	16.9235	1.07729		0.185118	0.520207	Q7VXW2	Probable LysR family transcriptional regulator
BP1616	dps	21.8849	21.8416	21.742	21.9187	21.726	21.7207	53.3989	21.8416	21.726	1.08342		0.681261	0.851239	Q7VXW0	Putative DNA-binding protein
BP1618	tviD	17.629	17.6217	17.527	17.6784	17.6551	17.8166	51.4923	17.6217	17.6784	0.96149		0.10803	0.474694	Q7VXV8	Putative N-terminal region of capsular polysaccharide biosynthesis protein (Partial)
BP1619	BP1619	15.1804	14.796	15.0528	14.9151	14.9623	15.0662	46.8939	15.0528	14.9623	1.06477		0.825678	0.907934	Q7VXV7	Uncharacterized protein
BP1630;BP3149	wbpP	21.2724	21.2865	21.2853	21.5406	21.3913	21.3283	53.7792	21.2853	21.3913	0.929124		0.0928754	0.433688	Q7TTK0	Capsular polysaccharide biosynthesis protein
BP1636	BP1636	13.3022	13.1606	13.0438	13.5723	13.5656	13.5182	41.9572	13.1606	13.5656	0.755255		0.00748964	0.206182	Q7VXU6	Putative nonspecific acid phosphatase
BP1645	BP1645	16.944	16.8296	16.8942	16.8098	16.5631	16.6904	51.9334	16.8942	16.6904	1.15173		0.0622484	0.350541	Q7VXT8	Probable short-chain dehydrogenase
BP1651	BP1651	19.7053	19.8776	19.8312	19.5907	19.6024	19.745	53.5716	19.8312	19.6024	1.17179		0.0906611	0.406436	Q7VXT4	Putative TetR-family transcriptional regulator
BP1662	BP1662	15.0387	14.9173	15.2587	15.0156	15.0593	14.8154	47.9083	15.0387	15.0156	1.01618		0.435792	0.617713	Q7VXS6	Putative DNA-binding protein
BP1664	gst	18.5231	18.4307	18.16	18.7368	18.6285	18.3783	52.2992	18.4307	18.6285	0.87189		0.239656	0.449667	Q7VXS4	Glutathione S-transferase
BP1665	tfdA	15.4934	15.5266	15.3397	15.7965	15.6248	15.4135	53.8271	15.4934	15.6248	0.912978		0.273509	0.49226	Q7VXS3	Alpha-ketoglutarate-dependent 2,4-dichlorophenoxyacetate dioxygenase
BP1674	BP1674	15.509	15.4005	15.4722	15.3449	15.4497	15.3778	50.9902	15.4722	15.3778	1.06766		0.191305	0.615227	Q7VXR4	Probable LysR-family transcriptional regulator
BP1675	BP1675	14.0671	14.0415	14.0684	14.0664	14.1967	13.9417	46.0677	14.0671	14.0664	1.00048		0.906873	0.964394	Q7VXR3	Putative exported protein
BP1682	BP1682	13.1498	13.5828	NaN	13.594	13.4838	13.3396	42.7764	13.3663	13.4838	0.921784		0.610396	0.714596	Q7VXR1	Putative membrane protein S
BP1683	BP1683	13.1302	12.6968	13.2652	NaN	NaN	NaN	41.5772	13.1302	NaN	NaN		1	1	Q7VXR0	Putative transcriptional regulator
BP1685	BP1685	14.3908	14.76	14.6229	15.1025	14.8905	14.6672	48.2683	14.6229	14.8905	0.830712		0.148823	0.354821	Q7VXQ9	Putative exported protein
BP1691	phaA	16.3381	16.3447	16.351	16.2477	16.4087	16.2457	50.6219	16.3447	16.2477	1.06953		0.463071	0.783012	Q7VXQ5	Putative pH adaptation potassium efflux protein
BP1692	phaC	14.9941	14.3647	NaN	14.095	14.3791	14.2323	51.6942	14.6794	14.2323	1.36329		0.183035	0.336397	Q7VXQ4	Putative pH adaptation potassium efflux protein
BP1694	phaE	17.1859	17.4361	17.2812	17.2535	17.296	17.1773	43.4478	17.2812	17.2535	1.01938		0.506869	0.742847	Q7VXQ2	Putative pH adaptation potassium efflux protein
BP1698	BP1698	17.2021	17.2229	16.6917	17.4909	17.2002	17.1371	51.7052	17.2021	17.2002	1.00133		0.311802	0.474653	Q7VXP9	Putative exported protein
BP1699	BP1699	18.4932	18.5551	18.4575	18.4263	18.4736	18.4847	54.2963	18.4932	18.4736	1.01365		0.296491	0.767437	Q7VXP8	Uncharacterized protein
BP1700	cumB	16.7498	16.7443	16.5344	16.6715	16.6183	16.5942	55.228	16.7443	16.6183	1.09128		0.553059	0.791883	Q7VXP7	tRNA-specific adenosine deaminase
BP1701	ldcA	19.1699	19.2938	19.3324	19.1746	19.2017	19.2194	51.888	19.2938	19.2017	1.06592		0.258354	0.643766	Q7VXP6	Muramoyltetrapeptide carboxypeptidase
BP1702	BP1702	19.9916	20.0044	19.9539	20.1123	20.0384	19.9021	54.0554	19.9916	20.0384	0.96812		0.617298	0.842414	Q7VXP5	Probable enoyl-CoA hydratase/isomerase
BP1705	BP1705	13.6858	NaN	13.5923	13.4221	NaN	13.5173	44.2698	13.639	13.4697	1.12453		0.126407	0.400904	Q7VXP2	Putative exported protein
BP1706	BP1706	19.0227	18.9901	19.0697	19.7242	19.8073	19.3403	53.4389	19.0227	19.7242	0.614914		0.0149241	0.146	Q7VXP1	Probable ATP-binding ABC transporter protein
BP1707	BP1707	18.3439	18.3317	18.2462	18.1806	18.0668	17.9909	51.8525	18.3317	18.0668	1.20157		0.0225765	0.25	Q7VXP0	Putative ABC-transport protein, ATP-binding component
BP1708	BP1708	17.442	17.3418	17.0347	17.2289	17.1831	16.8049	50.3517	17.3418	17.1831	1.11633		0.331949	0.492226	Q7VXN9	Putative exported protein
BP1709	BP1709	13.5752	14.1066	14.1074	13.3845	NaN	NaN	45.3675	14.1066	13.3845	1.64958		1	1	Q7VXN8	Putative permease of ABC transporter
BP1712	BP1712	16.8416	16.749	16.779	16.7655	16.7863	16.769	50.4944	16.779	16.769	1.00695		0.592849	0.910489	Q7VXN7	Uncharacterized protein
BP1713	trxC	15.3354	15.2259	14.8396	15.2751	15.1092	15.1713	51.2713	15.2259	15.1713	1.03857		0.760517	0.850203	Q7VXN6	Thioredoxin
BP1715	BP1715	17.6175	17.3923	17.3794	17.3383	17.4982	17.2852	49.0997	17.3923	17.3383	1.03813		0.424588	0.642642	Q7VXN5	Permease
BP1716	tsaD	17.8117	17.7662	17.7274	17.7563	17.7493	17.7267	52.9033	17.7662	17.7493	1.01178		0.401085	0.850812	Q7VXN4	tRNA N6-adenosine threonylcarbamoyltransferase
BP1718	plsY	18.6142	18.7519	18.6213	18.6897	18.6541	18.6431	45.6972	18.6213	18.6541	0.977498		0.997165	1	Q7VXN3	Glycerol-3-phosphate acyltransferase
BP1719	surE	14.7947	14.4193	14.6528	15.3536	14.8576	14.744	49.2734	14.6528	14.8576	0.867652		0.169616	0.347399	Q7VXN2	5'-nucleotidase SurE
BP1720	pcm	18.1467	18.1602	18.1488	18.0364	18.0711	18.1259	53.101	18.1488	18.0711	1.0553		0.0483994	0.54705	Q7VXN1	Protein-L-isoaspartate O-methyltransferase
BP1721	BP1721	21.8083	21.8991	21.9057	21.7906	21.7427	21.8348	48.4589	21.8991	21.7906	1.0781		0.118314	0.551848	Q7VXN0	Putative peptidase
BP1722	BP1722	18.7243	18.7254	18.7043	18.8808	18.9108	18.7332	58.3179	18.7243	18.8808	0.897184		0.0890667	0.466689	Q7VXM9	DNA_pol_B_exo2 domain-containing protein
BP1723	BP1723	18.645	19.0807	18.9989	18.7602	18.7199	18.7937	51.1411	18.9989	18.7602	1.1799		0.329339	0.517749	Q7VXM8	Putative exported protein
BP1725	rlmD	20.2567	20.2225	20.2201	20.2702	20.2545	20.2696	52.9496	20.2225	20.2696	0.967833		0.0700254	0.787159	Q7VXM6	23S rRNA (uracil(1939)-C(5))-methyltransferase RlmD
BP1726	BP1726	17.1912	17.1284	16.712	17.349	17.1584	17.0832	57.951	17.1284	17.1584	0.979417		0.334364	0.486903	Q7VXM5	MerR-family transcriptional regulator
BP1727	BP1727	16.2012	15.739	15.976	16.0855	15.739	15.4443	48.0749	15.976	15.739	1.17854		0.398165	0.503364	Q7VXM4	Putative exported protein
BP1728	BP1728	17.3896	17.2927	17.1505	17.486	17.2647	17.1906	52.1596	17.2927	17.2647	1.01961		0.764502	0.865425	Q7VXM3	Putative glutaredoxin
BP1729	BP1729	16.2319	16.2664	16.3424	16.38	16.2179	16.338	52.0517	16.2664	16.338	0.951536		0.616219	0.850401	Q7VXM2	Putative pyridine nucleotide-disulfide oxidoreductase
BP1730	rlmJ	18.1785	18.1359	18.2497	18.1396	18.1563	18.2949	51.3508	18.1785	18.1563	1.0155		0.888331	0.962025	Q7VXM1	Ribosomal RNA large subunit methyltransferase J
BP1731	ugpQ	18.8091	18.769	18.9822	19.0488	19.0638	18.8909	54.4514	18.8091	19.0488	0.846915		0.159717	0.465902	Q7VXM0	Glycerophosphoryl diester phosphodiesterase
BP1732	ppiD	20.1152	20.0759	19.7667	20.3604	20.1696	19.8877	51.541	20.0759	20.1696	0.93712		0.433028	0.563201	Q7VXL9	Peptidylprolyl isomerase
BP1733	tesA	15.5915	15.5634	15.3698	15.9026	15.83	15.6941	54.7167	15.5634	15.83	0.831291		0.0315571	0.272816	Q7VXL8	Acyl-CoA thioesterase I
BP1736	BP1736	14.5423	14.988	14.541	15.2063	14.9558	14.8567	41.7833	14.5423	14.9558	0.750763		0.156888	0.347333	Q7VXL7	Putative exported protein
BP1738	BP1738	18.2747	18.3564	17.9874	18.4899	18.3638	18.3506	46.7005	18.2747	18.3638	0.940119		0.180096	0.414698	Q7VXL5	UPF0337 protein BP1738
BP1739	cphA	13.3832	13.2479	13.4824	13.6597	13.4639	13.2434	50.5133	13.3832	13.4639	0.945596		0.573825	0.716696	Q7VXL4	Cyanphycin synthetase
BP1740	cphA	14.4471	14.3851	14.4124	14.6616	NaN	14.5368	41.0745	14.4124	14.5992	0.878527		0.0381064	0.34297	Q7VXL3	Cyanophycin synthetase
BP1744	BP1744	16.2499	16.0108	15.9945	15.4862	16.093	15.9642	50.8178	16.0108	15.9642	1.03285		0.305679	0.468355	Q7VXL1	Uncharacterized protein
BP1746	BP1746	19.9143	19.8649	19.9382	19.8074	19.7774	19.902	53.3043	19.9143	19.8074	1.0769		0.150851	0.567533	Q7VXK9	Putative peptidoglycan-binding protein
BP1749	BP1749	19.1404	19.1435	19.1139	19.0169	18.9688	19.0134	54.2694	19.1404	19.0134	1.09207		0.00182876	0.347913	Q7VXK7	Putative AsnC-family transcriptional regulator
BP1751	dfp	19.1438	19.1618	19.0778	19.2392	19.1727	19.121	55.137	19.1438	19.1727	0.980216		0.30806	0.717611	Q7VXK5	Coenzyme A biosynthesis bifunctional protein CoaBC
BP1753	ileS	20.934	20.9519	20.9472	20.8079	20.8749	20.9453	54.5329	20.9472	20.8749	1.05143		0.163033	0.607737	Q7VXK3	Isoleucine--tRNA ligase
BP1754	ribF	18.6399	18.6576	18.6229	18.6487	18.5898	18.6997	51.1007	18.6399	18.6487	0.993941		0.86731	0.969322	Q7VXK2	Riboflavin biosynthesis protein
BP1756	BP1756	18.5101	18.4948	18.4413	18.636	18.5783	18.5291	54.4567	18.4948	18.5783	0.943762		0.056499	0.494879	Q7VXK1	SAM_MT_RSMB_NOP domain-containing protein
BP1757A	BP1757A	16.4501	16.5287	16.704	16.4898	16.4205	16.5593	55.1349	16.5287	16.4898	1.02731		0.450543	0.694387	Q7VXK0	Putative exported protein
BP1758	BP1758	18.6173	18.5619	18.4977	18.4237	18.7799	18.4425	52.0325	18.5619	18.4425	1.08629		0.936165	0.969583	Q7VXJ9	Probable fatty acid desaturase
BP1759	uvrD	18.9407	19.0861	19.0168	18.9793	19.0334	18.9958	53.6524	19.0168	18.9958	1.01464		0.808041	0.948562	Q7VRY2	DNA helicase
BP1760	BP1760	11.6753	11.7819	11.8174	11.8687	11.8352	11.8505	48.6069	11.7819	11.8505	0.953575		0.100246	0.510983	Q7VXJ8	Putative exported protein S
BP1761	BP1761	17.2785	17.3417	17.3705	17.3604	17.3343	17.3313	51.8312	17.3417	17.3343	1.00515		0.703838	0.941588	Q7VXJ7	Probable ABC transporter ATP-binding protein
BP1762	prmB	17.9844	18.0796	17.9092	18.3782	18.4007	18.2632	48.2533	17.9844	18.3782	0.761081		0.00543459	0.208667	Q7VXJ6	50S ribosomal protein L3 glutamine methyltransferase
BP1763	dapE	20.7903	20.7707	20.6646	20.9262	20.8311	20.8786	51.2021	20.7707	20.8786	0.927951		0.0456635	0.407616	Q7VXJ5	Succinyl-diaminopimelate desuccinylase
BP1764	dapD	22.9048	22.9081	22.9408	22.9418	22.891	23.0835	49.5133	22.9081	22.9418	0.97689		0.408264	0.725056	P0A4U8	2,3,4,5-tetrahydropyridine-2,6-dicarboxylate N-succinyltransferase
BP1767	phg	15.237	15.3304	15.4285	15.5644	15.2974	15.1457	54.5097	15.3304	15.2974	1.02312		0.978507	0.991899	Q79GU5	Autotransporter
BP1770	cspA	20.7802	20.581	20.6377	20.8075	20.4797	20.6212	47.9371	20.6377	20.6212	1.01151		0.800862	0.892434	P0A352	Cold shock-like protein CspA
BP1773	BP1773	16.6417	17.0588	16.6293	16.9357	16.8756	16.8682	51.9145	16.6417	16.8756	0.850358		0.460244	0.617204	Q7VXI9	UPF0114 protein BP1773
BP1774	tig	23.7852	23.6906	23.3949	23.8495	23.7211	23.6569	52.5898	23.6906	23.7211	0.979114		0.413586	0.592834	Q7VXI8	Trigger factor
BP1775	clpP	21.3174	21.3085	21.2954	21.5154	21.4	21.248	45.9067	21.3085	21.4	0.938502		0.357412	0.635294	Q7VXI7	ATP-dependent Clp protease proteolytic subunit
BP1776	clpX	22.5308	22.6197	22.6487	22.5133	22.5453	22.6009	54.4134	22.6197	22.5453	1.0529		0.347159	0.743694	Q7VXI6	ATP-dependent Clp protease ATP-binding subunit ClpX
BP1777	lon	22.3947	22.3865	22.399	22.3375	22.3572	22.28	56.1885	22.3947	22.3375	1.04048		0.0431431	0.562809	Q7VRY1	Lon protease
BP1778	BP1778	16.4722	16.377	16.2881	16.4548	16.514	16.4608	49.9445	16.377	16.4608	0.943596		0.159087	0.525497	Q7VXI5	Probable LysR-family transcriptional regulator
BP1794	lexA	19.157	19.2742	19.3436	19.1465	19.1298	19.0309	52.0776	19.2742	19.1298	1.10529		0.0753918	0.411372	Q7VRY0	LexA repressor
BP1795	tyrB	21.9516	21.9837	21.9513	21.9066	21.9652	21.9889	54.0363	21.9516	21.9652	0.990638		0.763237	0.955591	Q7VXH5	Aminotransferase
BP1796	uvrB	18.7397	18.6584	18.7329	18.7601	18.7431	18.6399	54.5091	18.7329	18.7431	0.992965		0.934004	0.984389	Q7VXH4	UvrABC system protein B
BP1797	ptpA	17.4252	17.449	17.2529	17.7161	17.7369	17.4343	53.7639	17.4252	17.7161	0.817419		0.0932525	0.334522	Q7VXH3	Low molecular weight protein-tyrosine-phosphatase
BP1798	BP1798	17.4033	17.3865	17.5066	17.3984	17.4603	17.6067	54.4907	17.4033	17.4603	0.961267		0.479341	0.741064	Q7VXH2	Putative DNA-binding protein
BP1799	iscS	19.655	19.5635	19.5527	19.6514	19.5601	19.7095	53.4087	19.5635	19.6514	0.940914		0.409379	0.743226	Q7VXH1	Cysteine desulfurase IscS
BP1800	iscU	16.4055	16.1534	16.1621	16.5753	16.3547	16.4069	53.3174	16.1621	16.4069	0.843965		0.125132	0.385704	Q7VXH0	Iron-sulfur cluster assembly scaffold protein IscU
BP1801	iscA	18.1916	18.1569	18.0915	18.28	18.2955	18.2859	54.1471	18.1569	18.2859	0.914439		0.00909401	0.356604	Q7VXG9	[Fe-S] cluster formation/repair protein
BP1802	hscB	15.3099	15.3679	15.4304	15.3654	15.7887	15.3063	47.9522	15.3679	15.3654	1.00176		0.493156	0.633318	Q7VXG8	Co-chaperone protein HscB homolog
BP1803	hscA	19.1048	18.9983	18.8901	19.1074	19.0901	19.0263	53.421	18.9983	19.0901	0.938319		0.313459	0.63168	Q7VXG7	Chaperone protein HscA homolog
BP1804	fdx	16.3004	16.2234	16.0934	16.4454	16.3184	16.2314	48.1085	16.2234	16.3184	0.936291		0.219537	0.491617	Q7VXG6	Ferredoxin, 2Fe-2S
BP1805	BP1805	13.841	13.6373	13.7406	NaN	13.8212	13.9313	48.7457	13.7406	13.8762	0.910254		0.211612	0.489755	Q7VXG5	Uncharacterized protein
BP1806	BP1806	19.8528	19.8575	19.927	19.6958	19.7194	19.8342	54.7701	19.8575	19.7194	1.10046		0.0577192	0.422339	Q7VXG4	Methylglyoxal synthase
BP1808	paaG	14.6702	14.5215	14.527	14.6423	14.8645	14.4247	48.0678	14.527	14.6423	0.923183		0.629372	0.768531	Q7VXG3	Probable enoyl-CoA hydratase
BP1814	BP1814	17.2497	17.2457	17.4127	17.1639	17.2311	17.1597	55.1784	17.2497	17.1639	1.06128		0.119708	0.481804	Q7VXG0	Probable GntR-family transcriptional regulator
BP1815	BP1815	19.2395	19.2434	19.2542	19.2224	19.1616	19.2573	50.7037	19.2434	19.2224	1.01468		0.32234	0.813003	Q7VXF9	MSC domain-containing protein
BP1816	panD	19.6636	19.6384	19.593	19.824	19.8866	19.8773	49.3628	19.6384	19.8773	0.847373		0.00124241	0.222625	Q7VXF8	Aspartate 1-decarboxylase
BP1817	ascD	21.5366	21.5112	21.4241	21.5995	21.5344	21.5004	57.2979	21.5112	21.5344	0.983984		0.293016	0.706126	Q7VXF7	CDP-6-deoxy-L-threo-D-glycero-4-hexulose-3-dehy drase reductase
BP1818	dadA	20.9972	20.973	20.9557	20.9729	21.0467	20.9898	50.8368	20.973	20.9898	0.988407		0.333595	0.829729	Q7VXF6	D-amino acid dehydrogenase small subunit
BP1819	ugpB	21.3404	21.3588	21.367	21.3611	21.3829	21.4736	53.3002	21.3588	21.3829	0.983416		0.22645	0.708639	Q7VXF5	Glycerol-3-phosphate-binding periplasmic protein
BP1820	BP1820	14.8261	14.4969	14.7418	14.6162	14.8691	14.6513	49.9409	14.7418	14.6513	1.06476		0.859359	0.930311	Q7VXF4	Probable LysR-family transcriptional regulator
BP1823	BP1823	12.8183	12.9772	NaN	13.5026	13.5585	12.8858	42.3414	12.8977	13.5026	0.657506		0.238132	0.371186	Q7VXF2	Probable extracellular solute-binding protein
BP1827	BP1827	18.0653	18.0765	17.9567	18.2199	17.9695	17.9657	52.0426	18.0653	17.9695	1.06869		0.848329	0.937906	Q7VXE8	Putative amidase
BP1836	alaS	21.5807	21.5933	21.6113	21.6197	21.6005	21.6571	55.3344	21.5933	21.6197	0.981913		0.178457	0.800416	Q7VXE1	Alanine--tRNA ligase
BP1837	BP1837	17.9413	17.8812	17.9596	18.0244	18.2178	17.907	52.7857	17.9413	18.0244	0.944042		0.261371	0.520782	Q7VXE0	UPF0033 domain-containing protein
BP1838	BP1838	20.3219	20.4282	20.4475	20.338	20.2553	20.4176	48.39	20.4282	20.338	1.06448		0.36562	0.695732	Q7VXD9	Putative exported protein
BP1839	rpsP	24.1823	24.1921	24.2564	24.0075	24.1418	24.0825	49.5831	24.1921	24.0825	1.07894		0.0424637	0.403504	Q7VXD8	30S ribosomal protein S16
BP1840	rimM	18.1485	18.0957	18.1885	18.3687	18.4041	18.2511	53.9229	18.1485	18.3687	0.858457		0.0211023	0.281565	Q7VXD7	Ribosome maturation factor RimM
BP1841	trmD	18.7498	18.6819	18.5553	18.7416	18.8138	18.6406	49.504	18.6819	18.7416	0.959464		0.411256	0.689416	Q7U361	tRNA (guanine-N(1)-)-methyltransferase
BP1842	BP1842	16.7269	16.6613	16.7923	16.8428	16.8085	16.7382	53.7249	16.7269	16.8085	0.944999		0.226479	0.627781	Q7VXD6	Probable class-V aminotransferase
BP1843	BP1843	20.3104	20.2902	20.2973	20.3721	20.2956	20.2538	48.3277	20.2973	20.2956	1.0012		0.834192	0.961422	Q7VXD5	YjgF_endoribonc domain-containing protein
BP1845	BP1845	19.7224	19.8125	19.7823	19.9389	19.8061	19.8164	48.4565	19.7823	19.8164	0.976675		0.180452	0.564456	Q7VXD4	Uncharacterized protein
BP1846	mltG	17.2637	17.1946	17.3135	17.3613	17.3593	17.237	58.6378	17.2637	17.3593	0.935889		0.312548	0.680435	Q7VXD3	Endolytic murein transglycosylase
BP1847	tmk	20.6467	20.6325	20.6143	20.5598	20.507	20.5314	48.3516	20.6325	20.5314	1.07261		0.00536581	0.450506	Q7VXD2	Thymidylate kinase
BP1848	holB	19.2142	19.1135	19.1501	19.0456	19.0631	19.1085	51.6049	19.1501	19.0631	1.0622		0.0672999	0.511437	Q7VXD1	DNA polymerase III, delta' subunit
BP1849	BP1849	18.8169	18.7499	18.7241	18.9905	18.9651	18.8033	56.4656	18.7499	18.9651	0.861382		0.073842	0.415268	Q7VXD0	Uncharacterized protein
BP1850	BP1850	18.6949	18.6891	18.5087	18.8632	18.7556	18.7444	47.0833	18.6891	18.7556	0.954946		0.0946011	0.402803	Q7VXC9	Putative exported protein
BP1851	BP1851	14.7092	14.819	14.9567	14.9915	14.9006	14.3238	53.2465	14.819	14.9006	0.945056		0.705566	0.788423	Q7VXC8	Probable transcriptional regulator
BP1852	BP1852	20.099	20.2197	20.3532	20.1964	20.1488	20.2813	51.4333	20.2197	20.1964	1.01625		0.864469	0.947901	Q7VXC7	Putative glutamine-binding periplasmic protein
BP1855	glnQ	16.7862	16.6669	16.813	16.6395	16.6156	16.6711	48.0284	16.7862	16.6395	1.10703		0.0763854	0.478444	Q7VXC6	Glutamine transport ATP-binding protein
BP1857	gdhA	23.9139	23.846	24.0005	23.8916	23.8391	23.9588	54.7144	23.9139	23.8916	1.01555		0.698023	0.881998	Q7VXC5	Glutamate dehydrogenase
BP1859	amaB	14.5919	14.4252	14.4415	15.0531	14.8954	14.4713	48.1723	14.4415	14.8954	0.730056		0.152543	0.348205	Q7VXC4	N-carbamoyl-L-amino acid amidohydrolase
BP1860	ilvG	17.2592	17.319	17.3768	17.2664	17.369	17.2464	53.0922	17.319	17.2664	1.03709		0.657101	0.874421	Q7VXC3	Acetolactate synthase large subunit
BP1861	citE	15.9364	15.8696	15.8733	15.8569	15.8951	15.8008	48.1027	15.8733	15.8569	1.01144		0.293933	0.757546	Q7VXC2	Citrate lyase beta chain
BP1863	BP1863	NaN	14.0309	14.0182	14.2222	14.1375	NaN	40.8164	14.0246	14.1798	0.89796		0.0683016	0.407102	Q7VXC0	Putative membrane protein
BP1864	BP1864	18.5576	18.4732	18.42	18.4566	18.4423	18.37	49.5153	18.4732	18.4423	1.0216		0.277208	0.675185	Q7VXB9	Putative exported protein
BP1865	BP1865	16.4827	16.4875	16.4464	16.63	16.67	16.3798	52.97	16.4827	16.63	0.902917		0.392937	0.634409	Q7VXB8	GntR-family transcriptional regulator
BP1874	BP1874	18.6603	18.6658	18.5797	18.695	18.636	18.6191	53.4507	18.6603	18.636	1.01697		0.702961	0.929566	Q7VXB6	Putative amidase
BP1876	bvgR	21.4709	21.3477	21.5137	21.6127	21.4963	21.5166	46.5288	21.4709	21.5166	0.968825		0.186374	0.528135	Q79GT7	Regulatory protein BvgR
BP1877	bvgS	20.2939	20.2474	20.2118	20.2713	20.2929	20.2852	55.0708	20.2474	20.2852	0.974151		0.262389	0.801413	P16575	Virulence sensor protein BvgS
BP1878	bvgA	25.1197	25.0389	25.0475	25.05	24.9853	25.022	51.8782	25.0475	25.022	1.01778		0.193359	0.703292	P0A4H2	Virulence factors putative positive transcription regulator BvgA
BP1879	fhaB	24.1444	24.4525	24.4332	24.3179	24.3153	24.3442	55.1701	24.4332	24.3179	1.08324		0.868905	0.943253	P12255	Filamentous hemagglutinin
BP1881	fimB	22.0504	21.91	21.9783	21.9278	21.8148	21.9793	52.4502	21.9783	21.9278	1.03563		0.317229	0.644071	P33409	Chaperone protein FimB/FhaD
BP1882	fimC	20.241	20.4411	20.4133	20.3606	20.3826	20.3691	54.4431	20.4133	20.3691	1.03117		0.933075	0.976927	P33410	Outer membrane usher protein FimC
BP1883	fhaE	20.7459	20.7278	20.7523	20.7197	20.7494	20.8698	49.0605	20.7459	20.7494	0.997606		0.463608	0.801158	Q00879	Protein FhaE
BP1884	fhaC	20.795	20.9379	20.9937	20.8782	20.9616	20.9432	57.248	20.9379	20.9432	0.996334		0.785019	0.926215	P35077	Filamentous hemagglutinin transporter protein FhaC
BP1887	BP1887	22.3386	22.2308	22.408	22.0556	22.2181	22.1511	50.6162	22.3386	22.1511	1.13876		0.0578076	0.360689	Q7VXB3	Putative exported protein
BP1891	BP1891	15.5547	16.0028	15.8262	15.8727	15.8314	15.7818	50.9534	15.8262	15.8314	0.996441		0.810481	0.889184	Q7VXB1	Putative exported protein
BP1894	BP1894	19.2543	19.0992	19.1423	19.0248	19.1196	19.0512	54.0046	19.1423	19.0512	1.06511		0.138438	0.51151	Q7VXA9	HTH marR-type domain-containing protein
BP1895	oplaH	20.1585	20.0969	20.1306	20.1382	20.1175	20.1125	56.7623	20.1306	20.1175	1.00911		0.774813	0.964747	Q7VXA8	5-oxoprolinase
BP1896	BP1896	14.958	15.0819	15.0098	15.0095	15.0925	14.8444	56.2154	15.0098	15.0095	1.00025		0.693458	0.853104	Q7VXA7	Uncharacterized protein
BP1898	BP1898	18.7673	18.813	18.7518	18.6869	18.8922	18.7762	55.3073	18.7673	18.7762	0.993836		0.90649	0.967821	Q7VXA6	Putative membrane protein
BP1899	BP1899	18.0058	18.0576	18.0468	18.1412	18.0579	18.0366	56.3645	18.0468	18.0579	0.992301		0.304501	0.760178	Q7VXA5	Putative transcriptional regulator
BP1900	BP1900	19.375	19.4059	19.3589	19.5449	19.4595	19.2723	52.9371	19.375	19.4595	0.943138		0.606076	0.808192	Q7VXA4	Putative exported protein
BP1901	BP1901	17.7759	17.686	17.8181	17.635	17.604	17.6933	53.3085	17.7759	17.635	1.10257		0.0690303	0.464315	Q7VXA3	Probable methyltransferase
BP1902	suhB	20.1157	20.0778	20.1424	20.0269	20.0243	20.1669	51.182	20.1157	20.0269	1.06349		0.482046	0.79754	Q7VXA2	Inositol-1-monophosphatase
BP1903	BP1903	18.9456	18.9288	18.8712	18.8502	18.9307	18.8851	52.2561	18.9288	18.8851	1.03078		0.458522	0.852343	Q7VXA1	Putative membrane protein
BP1904	uppP	16.8442	17.1345	16.9981	17.0966	17.1353	16.9319	51.9757	16.9981	17.0966	0.933971		0.582844	0.766127	Q7VXA0	Undecaprenyl-diphosphatase
BP1905	lpxH	16.9903	16.8919	16.8364	17.0957	17.0925	17.1995	52.9282	16.8919	17.0957	0.868256		0.0174642	0.253707	Q7VX99	UDP-2,3-diacylglucosamine hydrolase
BP1906	ppiB	23.0535	22.9106	22.7753	22.9807	22.9298	23.0224	49.8031	22.9106	22.9807	0.952587		0.48869	0.717708	Q7VX98	Peptidyl-prolyl cis-trans isomerase
BP1907	BP1907	16.4179	16.7349	16.4308	16.6391	16.8427	16.4547	50.9801	16.4308	16.6391	0.86559		0.483882	0.627312	Q7VX97	Putative exported protein
BP1908	cysS	19.8509	19.9411	20.0409	19.8005	19.7893	19.9297	56.7484	19.9411	19.8005	1.10238		0.215242	0.527452	Q7VX96	Cysteine--tRNA ligase
BP1909	BP1909	19.9157	19.8171	19.9071	19.7362	19.8256	19.9702	53.9801	19.9071	19.8256	1.05813		0.656828	0.847366	Q7VX95	DNA-3-methyladenine glycosylase
BP1910	accA	21.4717	21.5995	21.6009	21.5942	21.5686	21.6148	55.9314	21.5995	21.5942	1.0037		0.477591	0.822092	Q7VX94	Acetyl-coenzyme A carboxylase carboxyl transferase subunit alpha
BP1912	tilS	16.9383	16.9735	17.1321	16.914	16.9885	17.0038	50.6105	16.9735	16.9885	0.989671		0.523556	0.792014	Q7VX92	tRNA(Ile)-lysidine synthase
BP1913	ask	22.2687	22.2881	22.2801	22.2569	22.2563	22.2147	53.9707	22.2801	22.2563	1.01663		0.0733111	0.754582	Q7VX91	Aspartokinase
BP1916	BP1916	15.0224	14.954	15.0513	15.042	15.2934	15.1213	48.8596	15.0224	15.1213	0.933794		0.146883	0.467454	Q7VX89	NIPSNAP domain-containing protein
BP1920	BP1920	17.1676	17.0448	17.132	17.5002	17.5511	17.1788	52.2715	17.132	17.5002	0.774747		0.07295	0.262019	Q7VX85	Putative exported protein
BP1922	nadX2	16.3018	16.3437	16.3565	16.3032	16.3227	16.4128	49.5012	16.3437	16.3227	1.01466		0.761161	0.942358	Q7VX83	L-aspartate dehydrogenase 2
BP1923	BP1923	13.5031	13.7042	13.5775	13.9377	13.8808	13.4109	49.2031	13.5775	13.8808	0.810392		0.449412	0.567952	Q7VX82	Probable short chain dehydrogenase
BP1924	BP1924	17.8915	18.0289	18.1223	17.944	17.9155	17.958	57.525	18.0289	17.944	1.06065		0.332499	0.640763	Q7VX81	Probable TetR-family transcriptional regulator
BP1939	BP1939	16.2596	16.3935	16.2794	16.2791	16.1733	16.2663	50.5222	16.2794	16.2663	1.00915		0.252805	0.62788	Q7VX68	Putative ArsR-family transcriptional regulator
BP1940	nemA	18.7221	18.7607	18.7703	18.7567	18.6229	18.7527	51.4683	18.7607	18.7527	1.00551		0.43422	0.791638	Q7VX67	N-ethylmaleimide reductase
BP1946	BP1946	17.8103	18.0296	17.7412	18.0567	17.8639	17.9303	53.1648	17.8103	17.9303	0.920171		0.434792	0.643372	Q7VX61	MarR-family transcriptional regulator
BP1948	BP1948	19.903	19.9434	20.0446	20.0083	19.9492	19.9289	52.417	19.9434	19.9492	0.99594		0.976649	0.99234	Q7VX60	Branched-chain amino acid-binding protein
BP1951	BP1951	16.3975	16.4238	16.4814	16.4663	16.5573	16.4386	56.0584	16.4238	16.4663	0.970965		0.289472	0.708744	Q7VX57	Putative ATP-binding component of ABC transporter
BP1954	BP1954	15.4782	15.3436	15.3974	15.416	15.4547	15.4044	53.657	15.3974	15.416	0.987166		0.680054	0.909555	Q7VX55	Putative monooxygenase
BP1972	srpH	19.8543	19.8777	19.7938	19.7664	19.7699	19.7602	52.1104	19.8543	19.7664	1.06281		0.0384345	0.526066	Q7VX48	Serine acetyltransferase
BP1973	BP1973	NaN	11.557	NaN	10.9456	NaN	9.88551	41.8779	11.557	10.4156	2.20594		1	1	Q7VX47	Putative membrane protein
BP1974	cobB	15.255	14.7552	15.0401	15.2467	14.9886	14.9353	46.776	15.0401	14.9886	1.03634		0.828762	0.888947	Q7VX46	NAD-dependent protein deacetylase
BP1975	BP1975	17.0351	16.9442	16.8271	17.0761	16.9598	16.8406	54.0638	16.9442	16.9598	0.989291		0.809714	0.917326	Q7VX45	Putative inositol monophosphatase
BP1976	gabD	19.8737	19.8652	19.7499	19.8917	19.9245	19.8232	54.0189	19.8652	19.8917	0.981816		0.371288	0.730747	Q7VX44	Succinate-semialdehyde dehydrogenase [NADP+]
BP1977	goaG	19.9269	19.9617	20.0041	19.9879	19.9599	20.0461	52.7075	19.9617	19.9879	0.981978		0.37448	0.807016	Q7VX43	4-aminobutyrate aminotransferase
BP1982	BP1982	13.567	13.5944	13.464	13.5402	13.6486	13.6473	51.6115	13.567	13.6473	0.945857		0.259942	0.633679	Q7VX40	Putative nuclease
BP1983	BP1983	19.1897	19.1961	19.1924	19.0895	19.16	19.0377	54.6501	19.1924	19.0895	1.07391		0.0522834	0.494655	Q7VX39	Putative extracellular solute-binding protein
BP1984	BP1984	18.465	18.459	18.4344	18.4017	18.47	18.2983	48.1642	18.459	18.4017	1.04055		0.28374	0.670253	Q7VX38	Putative oligopeptide transport system permease protein
BP1985	BP1985	17.7722	17.816	17.7033	17.7001	17.75	17.6808	53.6146	17.7722	17.7001	1.05125		0.238934	0.695441	Q7VX37	Putative oligopeptide transport integral membrane protein
BP1986	BP1986	20.1546	20.1306	20.0458	20.0869	20.1132	20.0525	56.6653	20.1306	20.0869	1.03072		0.522966	0.852862	Q7VX36	Putative ABC transporter, ATP-binding protein
BP1996	BP1996	13.3233	13.4856	13.3773	13.8161	13.8686	13.4664	52.0317	13.3773	13.8161	0.737785		0.0756871	0.245684	Q7VX27	Putative type II secretion system protein
BP2003	BP2003	14.9595	14.9785	14.8953	14.8679	15.042	14.8402	45.1813	14.9595	14.8679	1.06559		0.703996	0.867612	Q7VX23	Putative exported protein
BP2004	BP2004	14.4491	14.3647	14.6233	14.5696	14.5029	14.3272	47.6613	14.4491	14.5029	0.96341		0.910993	0.959753	Q7VX22	Putative response regulator
BP2005	BP2005	17.3122	17.5305	17.4999	17.5109	17.4549	17.286	52.9082	17.4999	17.4549	1.03166		0.76842	0.881899	Q7VX21	Putative lipoprotein
BP2006	BP2006	16.1809	16.2754	15.987	16.4195	16.4935	16.0228	54.9543	16.1809	16.4195	0.847597		0.386389	0.52568	Q7VX20	Uncharacterized protein
BP2007	BP2007	16.5739	16.4109	16.4474	16.2788	16.2955	16.182	53.0489	16.4474	16.2788	1.12398		0.0206872	0.250391	Q7VX19	Putative ECF-family RNA polymerase sigma factor
BP2010	efp	23.4775	23.6192	23.6534	23.5216	23.4321	23.5974	54.4602	23.6192	23.5216	1.06999		0.409009	0.693947	Q7VX16	Elongation factor P
BP2011	BP2011	18.754	18.7512	18.7441	18.6946	18.738	18.7205	51.4321	18.7512	18.7205	1.02151		0.0683442	0.783328	Q7VX15	Uncharacterized protein
BP2012	BP2012	20.407	20.536	20.5275	20.394	20.3456	20.4218	54.9523	20.5275	20.394	1.09695		0.0945797	0.488039	Q7VX14	Uncharacterized protein
BP2014	acnA	23.9761	23.8763	23.8696	23.816	23.8483	23.9963	54.7886	23.8763	23.8483	1.01957		0.770023	0.916852	Q7VX12	Aconitate hydratase
BP2015	BP2015	15.159	15.302	15.1797	15.4255	15.2178	15.2089	48.5254	15.1797	15.2178	0.973931		0.446671	0.694781	Q7VX11	Putative lipoprotein
BP2017	BP2017	18.2308	18.2247	18.2185	18.3884	18.5332	18.2521	50.3237	18.2247	18.3884	0.892715		0.109658	0.404596	Q7VX09	Putative haloacid-type dehydrogenase
BP2021	acnB	22.5749	22.6158	22.6973	22.6581	22.5634	22.5831	58.7782	22.6158	22.5831	1.02289		0.57911	0.853361	Q7VX06	Aconitate hydratase B
BP2022	BP2022	15.8009	15.8323	15.8782	16.0772	16.0737	15.4808	44.6949	15.8323	16.0737	0.845905		0.850531	0.906197	Q7VX05	Putative exonuclease
BP2023	BP2023	17.9311	17.8108	17.0682	17.8953	17.8251	17.6419	46.627	17.8108	17.8251	0.990126		0.547005	0.614168	Q7VX04	Uncharacterized protein
BP2024	BP2024	16.3488	16.4699	16.387	16.6163	16.4959	16.3666	53.2578	16.387	16.4959	0.927278		0.321084	0.594412	Q7VX03	ABM domain-containing protein
BP2030	BP2030	15.4092	15.5298	15.5222	15.5057	15.5096	15.4253	53.8156	15.5222	15.5057	1.01153		0.892228	0.969234	Q7VWZ8	Putative LysR-family transcriptional activator
BP2037	BP2037	17.7507	17.7447	17.7325	17.7856	18.0291	17.7431	47.4127	17.7447	17.7856	0.972077		0.285545	0.549674	Q7VWZ4	N-acetyltransferase domain-containing protein
BP2038	BP2038	14.3409	13.9678	14.215	14.1271	14.2864	13.4955	49.5231	14.215	14.1271	1.06282		0.482837	0.558843	Q7VWZ3	Putative hydroxlacyl-CoA dehydrogenase
BP2039	BP2039	19.0033	18.9593	18.9882	18.9441	18.935	18.9053	52.0618	18.9882	18.935	1.03755		0.0335307	0.622799	Q7VWZ2	Putative amidase
BP2040	BP2040	12.7281	13.32	13.3721	13.1318	13.4781	13.193	49.6834	13.32	13.193	1.09199		0.612366	0.694171	Q7VWZ1	Putative membrane protein
BP2041	proA	20.509	20.5383	20.5835	20.4382	20.4165	20.4694	53.7728	20.5383	20.4382	1.07184		0.0182997	0.466115	Q7VWZ0	Gamma-glutamyl phosphate reductase
BP2042	holA	18.3722	18.5285	18.5974	18.3885	18.3715	18.4968	50.9101	18.5285	18.3885	1.10189		0.356946	0.635284	Q7VWY9	Putative DNA polymerase III, delta subunit
BP2043	lptE	18.5602	18.8223	19.079	18.7233	18.7392	18.6485	52.2163	18.8223	18.7233	1.0711		0.485775	0.628989	Q7VWY8	LPS-assembly lipoprotein LptE
BP2044	leuS	21.4088	21.3721	21.4315	21.3786	21.3646	21.4085	56.4769	21.4088	21.3786	1.02114		0.403315	0.867289	Q7VWY7	Leucine--tRNA ligase
BP2046	BP2046	17.24	17.2861	17.0141	17.249	17.2472	17.2177	52.0415	17.24	17.2472	0.994986		0.531456	0.756615	Q7VWY5	Putative MarR-family transcriptional regulator
BP2047	bph2	24.2314	24.2408	24.3274	24.1281	24.2172	24.1462	50.7498	24.2408	24.1462	1.06775		0.0659811	0.485295	Q7VWY4	DNA-binding protein Bph2
BP2049	BP2049	17.98	17.8511	17.8332	17.8575	17.9428	17.8093	59.2527	17.8511	17.8575	0.995553		0.778479	0.925991	Q7VWY3	Putative sulfate transporter
BP2050	rpmG	21.9505	21.6665	21.8726	21.5211	21.648	21.6196	47.0098	21.8726	21.6196	1.19164		0.0660339	0.326156	Q7VWY2	50S ribosomal protein L33
BP2051	rpmB	22.0901	22.0872	22.2015	22.2189	22.1709	22.0337	51.993	22.0901	22.1709	0.945584		0.835441	0.942836	Q7VWY1	50S ribosomal protein L28
BP2055	BP2055	22.1697	22.0606	21.8436	22.2793	22.1239	22.1779	53.6228	22.0606	22.1779	0.921888		0.186241	0.4552	Q7VWX9	Putative periplasmic substrate-binding protein
BP2056	BP2056	17.8218	17.7797	17.7757	17.81	17.7699	17.6745	48.7386	17.7797	17.7699	1.0068		0.393451	0.782076	Q7VWX8	Putative binding-protein-dependent transport protein
BP2057	BP2057	18.6987	18.6929	18.6447	18.698	18.6605	18.8027	54.4266	18.6929	18.698	0.996478		0.415168	0.781313	Q7VWX7	Putative ABC-transporter ATP-binding protein
BP2058	BP2058	15.9493	16.1956	15.629	15.9438	15.7585	15.8153	50.5661	15.9493	15.8153	1.09731		0.647104	0.75727	Q7VWX6	Putative tautomerase
BP2059	BP2059	21.8792	21.8286	21.8086	21.8698	21.8385	21.7743	57.3639	21.8286	21.8385	0.993124		0.764362	0.947468	Q7VWX5	Putative thiolase
BP2060	BP2060	16.971	16.9676	16.9699	16.9408	16.8678	16.9146	48.9016	16.9699	16.9146	1.03902		0.0447859	0.592845	Q7VWX4	Uncharacterized protein
BP2061	BP2061	17.815	17.8285	17.9092	17.6569	17.6486	17.6254	51.7512	17.8285	17.6486	1.13283		0.0025664	0.273956	Q7VWX3	Putative gntR-family transcriptional regulator
BP2062	BP2062	17.013	17.3558	17.1947	17.2854	17.234	17.0218	51.0796	17.1947	17.234	0.973148		0.956502	0.980152	Q7VWX2	Putative malonyl-CoA decarboxylase
BP2063	BP2063	17.3982	17.3742	17.4428	17.382	17.443	17.2964	49.8572	17.3982	17.382	1.01129		0.542423	0.837435	Q7VWX1	Uncharacterized protein
BP2066	BP2066	14.0696	13.4744	13.6321	14.2282	14.3898	13.9111	50.3875	13.6321	14.2282	0.661514		0.117692	0.248923	Q7VWX0	Putative exported protein
BP2067	BP2067	18.0191	18.1563	18.01	18.1339	18.3583	18.0993	58.4914	18.0191	18.1339	0.923497		0.223055	0.485476	Q7VWW9	Superoxide dismutase [Cu-Zn]
BP2068	BP2068	22.5959	22.6435	22.7729	22.5337	22.5323	22.561	56.1977	22.6435	22.5337	1.07908		0.0749908	0.453699	Q7VWW8	Putative exported protein
BP2071	BP2071	17.2806	17.3955	17.4647	17.4401	17.3028	17.3718	52.2274	17.3955	17.3718	1.01655		0.902269	0.965996	Q7VWW6	Putative molybdenum-binding protein
BP2072	BP2072	21.2384	21.4316	21.2854	21.2221	21.2079	21.2763	49.1141	21.2854	21.2221	1.04486		0.250161	0.594462	Q7VWW5	Putative lipoprotein
BP2073	BP2073	17.4465	17.4818	17.5616	17.4149	17.3967	17.2037	52.5276	17.4818	17.3967	1.06078		0.104735	0.405282	Q7VWW4	PNPLA domain-containing protein
BP2075	BP2075	20.9537	21.041	20.9592	20.9703	20.8593	20.9442	54.0229	20.9592	20.9442	1.01041		0.242651	0.669514	Q7VWW2	Putative efflux system inner membrane protein
BP2076	BP2076	19.4964	19.4957	19.4328	19.5732	19.5014	19.5476	57.3855	19.4957	19.5476	0.964649		0.0916655	0.593843	Q7VWW1	Efflux pump membrane transporter
BP2078	pdxJ	16.2497	16.3567	16.2859	16.3822	16.2892	16.2541	50.8769	16.2859	16.2892	0.99773		0.834543	0.955241	Q7VWW0	Pyridoxine 5'-phosphate synthase
BP2080	nagZ	20.0788	20.1152	20.196	19.9308	20.0075	19.9827	54.0659	20.1152	19.9827	1.09624		0.0194375	0.356928	Q7VWV8	Beta-hexosaminidase
BP2081	uvrC	16.1944	16.302	16.1985	16.2513	16.2352	16.2014	49.2663	16.1985	16.2352	0.97488		0.954198	0.992394	Q7VWV7	UvrABC system protein C
BP2084	queF	19.0541	19.0777	19.1749	19.058	18.9806	19.2177	55.5125	19.0777	19.058	1.01376		0.84187	0.941398	Q7VWV5	NADPH-dependent 7-cyano-7-deazaguanine reductase
BP2085	aceA	17.9655	17.8317	17.8588	17.9892	17.9403	18.0916	46.1163	17.8588	17.9892	0.913618		0.11447	0.476092	Q7VWV4	Putative isocitrate lyase
BP2093	BP2093	17.2288	17.3734	17.2271	17.3499	17.3734	17.2746	53.4316	17.2288	17.3499	0.919506		0.379632	0.717204	Q7VWU8	Enoyl-CoA hydratase/isomerase-like protein
BP2094	BP2094	12.9338	13.7547	NaN	14.0062	13.9643	13.397	47.771	13.3442	13.9643	0.650625		0.344438	0.42391	Q7VWU7	Putative 3-oxoacyl-CoA or-ACP reductase
BP2098	BP2098	14.4418	14.3298	14.6089	14.8487	14.7338	14.6888	45.8032	14.4418	14.7338	0.816754		0.0342213	0.250526	Q7VWU3	Putative acyl-CoA ligase
BP2102	BP2102	12.8992	13.2187	13.4708	NaN	13.5445	NaN	48.8564	13.2187	13.5445	0.797819		1	1	Q7VWU0	Putative lysR-family transcriptional regulator
BP2110	BP2110	19.3352	19.4605	19.4727	19.6866	19.6302	19.4845	47.8334	19.4605	19.6302	0.889018		0.0757135	0.373984	Q7VWT3	Putative exodeoxyribonuclease III
BP2111	BP2111	17.4171	17.3553	17.3007	17.3013	17.2198	17.3456	50.9899	17.3553	17.3013	1.03813		0.239884	0.633806	Q7VWT2	Microcystinase C
BP2116	BP2116	15.0772	14.8191	15.1479	15.4327	15.1348	15.053	44.5294	15.0772	15.1348	0.960892		0.276665	0.475707	Q7VWS8	Putative exported protein
BP2120	gor	21.5149	21.5625	21.5635	21.4972	21.4601	21.5661	53.1083	21.5625	21.4972	1.04626		0.325095	0.778769	Q7VWS6	Glutathione reductase
BP2124	BP2124	14.7176	14.543	14.8785	14.5011	14.5094	14.5459	47.0842	14.7176	14.5094	1.1552		0.118183	0.397805	Q7VWS5	Uncharacterized protein
BP2125	BP2125	13.5525	13.598	13.3515	13.5206	13.5506	13.6101	48.7306	13.5525	13.5506	1.00133		0.497427	0.735068	Q7VWS4	Putative lysR-family transcriptional regulator
BP2125A	BP2125A	21.051	20.8542	21.1796	20.6533	20.7282	20.8546	52.3188	21.051	20.7282	1.25068		0.0639899	0.259762	Q7VWS3	Putative exported protein
BP2129	BP2129	12.405	12.4338	12.2638	12.6044	12.6562	12.0169	50.6579	12.405	12.6044	0.870913		0.796649	0.854412	Q7VWR9	Putative araC-family transcriptional regulator
BP2130	BP2130	15.7453	15.8011	16.0875	16.0082	16.0215	15.702	53.0307	15.8011	16.0082	0.866245		0.836936	0.909808	Q7VWR8	Uncharacterized protein
BP2131	BP2131	16.8658	16.6461	16.7637	16.8122	16.6759	16.7098	45.8609	16.7637	16.7098	1.03808		0.748885	0.887091	Q7VWR7	Lon N-terminal domain-containing protein
BP2134	BP2134	16.2365	16.1003	16.203	16.1096	16.0297	16.0597	56.3981	16.203	16.0597	1.10442		0.073538	0.477274	Q7VWR4	GFA domain-containing protein
BP2138	BP2138	16.7456	16.7723	16.5715	16.4672	16.6451	16.677	53.9989	16.7456	16.6451	1.07215		0.331962	0.580411	Q7VWR3	Putative ABC-transporter membrane-spanning ATP-binding component
BP2141	BP2141	20.5001	20.5312	20.6252	20.4326	20.4457	20.576	54.7045	20.5312	20.4457	1.06104		0.318607	0.661628	Q7VWR0	Putative exported protein
BP2142	BP2142	15.2113	15.1172	15.1258	15.1031	15.1543	15.4318	48.8069	15.1258	15.1543	0.980418		0.502551	0.7	Q7VWQ9	Putative gntR-family transcriptional regulator
BP2143	BP2143	16.2415	16.565	16.4291	16.3134	16.3929	16.1468	49.4724	16.4291	16.3134	1.08349		0.342592	0.548672	Q7VWQ8	Putative sulfate transporter
BP2144	BP2144	16.5676	16.5217	16.7083	16.7198	16.9267	16.6521	49.6134	16.5676	16.7198	0.89986		0.16968	0.454785	Q7VWQ7	Uncharacterized protein
BP2145	BP2145	15.8342	15.8485	15.8544	15.792	15.6894	15.765	50.9517	15.8485	15.765	1.05963		0.0362251	0.485124	Q7VWQ6	Putative ArsR-family transcriptional regulator
BP2146	BP2146	16.2992	16.2134	16.1727	16.4112	16.3921	16.1197	52.8424	16.2134	16.3921	0.883483		0.477713	0.690528	Q7VWQ5	AB hydrolase-1 domain-containing protein
BP2147	BP2147	19.7678	19.742	19.6901	19.7172	19.7265	19.5701	52.0725	19.742	19.7172	1.01734		0.327083	0.68386	Q7VWQ4	Putative exported protein
BP2148	BP2148	NaN	12.7325	NaN	12.7107	NaN	12.3643	43.2741	12.7325	12.5375	1.14474		1	0.999714	Q7VWQ3	Uncharacterized protein
BP2149	BP2149	15.3438	15.364	15.1976	15.3259	15.4166	15.3895	41.8831	15.3438	15.3895	0.968821		0.269337	0.622234	Q7VWQ2	Putative araC-family transcriptional regulator
BP2150	BP2150	17.1976	17.3957	17.2951	17.2974	17.23	17.4179	56.6656	17.2951	17.2974	0.998362		0.822483	0.930905	Q7VWQ1	Uncharacterized protein
BP2151	BP2151	9.28867	11.2517	NaN	11.2246	11.9926	NaN	40.8755	10.2702	11.6086	0.395449		0.331876	0.373506	Q7VWQ0	Putative oxidoreductase
BP2152	BP2152	16.1889	16.3633	16.2193	16.2216	16.2982	16.0411	58.7677	16.2193	16.2216	0.998435		0.493411	0.712927	Q7VWP9	Putative lysR-family transcriptional regulator
BP2153	BP2153	15.6184	15.6412	15.5693	15.5648	15.5767	15.6231	51.263	15.6184	15.5767	1.02934		0.481836	0.867188	Q7VWP8	Putative exported protein
BP2156	BP2156	18.7763	18.7082	18.7077	18.7255	18.6815	18.6379	49.8861	18.7082	18.6815	1.01869		0.222266	0.711333	Q7VWP7	Flavodoxin_2 domain-containing protein
BP2158	BP2158	14.132	13.646	14.0281	13.8123	14.3546	13.3627	50.7424	14.0281	13.8123	1.16138		0.789208	0.834435	Q7VWP5	Putative sigma-54-dependent transcriptional regulator
BP2162	bioD	17.3575	17.3745	17.3665	17.5199	17.4369	17.4415	56.3893	17.3665	17.4415	0.949392		0.0217757	0.46851	Q7VWP3	ATP-dependent dethiobiotin synthetase BioD
BP2163	BP2163	15.7716	15.6658	15.7418	15.6099	15.7267	15.8037	55.5346	15.7418	15.7267	1.01054		0.850389	0.949477	Q7VWP2	Uncharacterized protein
BP2164	bioF	16.3045	16.2007	16.2162	16.2496	16.217	16.2612	52.0278	16.2162	16.2496	0.977088		0.954157	0.991806	Q7VWP1	Putative 8-amino-7-oxononanoate synthase
BP2165	bioA	17.2567	17.1917	17.2766	17.23	17.27	17.3118	50.4996	17.2567	17.27	0.990838		0.45372	0.836119	Q7VWP0	Adenosylmethionine-8-amino-7-oxononanoate aminotransferase
BP2167	BP2167	15.936	16.2889	16.3591	15.468	15.9438	15.4978	47.1554	16.2889	15.4978	1.73034		0.0506891	0.25904	Q7VWN9	Putative integral membrane protein
BP2170	BP2170	17.2038	17.4585	17.6584	17.1023	17.339	16.9346	55.2958	17.4585	17.1023	1.27998		0.14856	0.349057	Q7VWN7	Probable cytochrome C oxidase subunit
BP2172	BP2172	17.415	17.6365	17.7078	17.334	17.3167	17.0562	52.498	17.6365	17.3167	1.24818		0.0494639	0.263308	Q7VWN5	Cbb3-type cytochrome c oxidase subunit
BP2173	BP2173	19.3825	19.5351	19.6312	19.0877	19.2685	18.9667	52.2293	19.5351	19.0877	1.36352		0.0228838	0.225043	Q7VWN4	Putative ferredoxin
BP2177	BP2177	14.0396	14.1885	14.3444	14.0359	14.1606	14.1097	51.5512	14.1885	14.1097	1.05617		0.403714	0.635286	Q7VWN0	N-acetyltransferase domain-containing protein
BP2178	BP2178	18.0548	18.0259	18.1031	18.0657	18.0176	18.0227	52.4989	18.0548	18.0227	1.02249		0.394822	0.849949	Q7VWM9	Putative ABC transporter, ATP-binding subunit
BP2180	BP2180	15.656	15.7869	15.916	15.4444	15.7023	15.6255	44.8722	15.7869	15.6255	1.11837		0.141922	0.409929	Q7VWM7	Uncharacterized protein
BP2183	BP2183	20.883	20.8428	20.908	20.8455	20.8482	20.8418	52.5176	20.883	20.8455	1.02636		0.160605	0.792741	Q7VWM6	Uncharacterized protein S
BP2184	rpoD	22.2648	22.1676	22.2393	22.0917	22.1979	22.1783	52.6336	22.2393	22.1783	1.04319		0.195054	0.622765	Q7VWM5	RNA polymerase sigma factor RpoD
BP2185	dnaG	19.0092	18.9877	19.0368	19.1221	19.0612	19.1681	51.5587	19.0092	19.1221	0.924726		0.035971	0.464898	Q7VWM4	DNA primase
BP2186	rpsU	23.3886	23.3538	23.4625	23.1167	23.3748	23.2008	51.8899	23.3886	23.2008	1.13902		0.107106	0.407602	Q7VWM3	30S ribosomal protein S21
BP2187	BP2187	20.4689	20.468	20.6159	20.6048	20.5783	20.5718	51.5494	20.4689	20.5783	0.926931		0.250483	0.637779	Q7VWM2	Putative transferase
BP2188	purA	21.7908	21.8943	21.9337	21.8307	21.7895	21.9275	51.8746	21.8943	21.8307	1.04509		0.708809	0.884461	Q7VWM1	Adenylosuccinate synthetase
BP2189	hisZ	20.1542	20.1257	20.0476	20.2766	20.245	20.1628	54.621	20.1257	20.245	0.920662		0.0629778	0.463438	Q7VWM0	ATP phosphoribosyltransferase regulatory subunit
BP2190	hflC	21.4294	21.4678	21.4047	21.5282	21.4377	21.4112	54.2132	21.4294	21.4377	0.994279		0.56401	0.858618	Q7VWL9	Protein HflC
BP2191	hflK	21.145	21.3081	21.2624	21.4006	21.2928	21.2988	52.3645	21.2624	21.2988	0.975106		0.198244	0.554776	Q7VWL8	Protein HflK
BP2192	hflX	18.2716	18.3563	18.2279	18.2726	18.3001	18.3645	57.276	18.2716	18.3001	0.980441		0.590649	0.854213	Q7VWL7	GTPase HflX
BP2193	hfq	18.5504	18.438	18.45	18.4302	18.6032	18.3789	51.3479	18.45	18.4302	1.01385		0.914856	0.964889	Q7VWL6	RNA-binding protein Hfq
BP2194	hisC1	20.5951	20.5888	20.5566	20.5682	20.5046	20.5407	50.0377	20.5888	20.5407	1.03391		0.126023	0.719837	Q7VWL5	Histidinol-phosphate aminotransferase 1
BP2195	der	21.6599	21.5617	21.5519	21.5903	21.6707	21.6173	52.8352	21.5617	21.6173	0.962204		0.450319	0.81681	Q7VWL4	GTPase Der
BP2196	bamB	21.4253	21.4729	21.3836	21.386	21.3198	21.3496	51.8718	21.4253	21.3496	1.05386		0.0786836	0.553993	Q7VWL3	Outer membrane protein assembly factor BamB
BP2197	BP2197	18.5993	18.8416	18.8334	18.9013	18.9547	18.6956	51.1282	18.8334	18.9013	0.954026		0.455599	0.649289	Q7VWL2	Putative membrane protein
BP2198	hisS	21.3691	21.3406	21.4757	21.3998	21.35	21.3683	55.7697	21.3691	21.3683	1.00053		0.634402	0.8809	Q7VWL1	Histidine--tRNA ligase
BP2199	ispG	19.6965	19.6649	19.6649	19.6761	19.6622	19.6299	53.1018	19.6649	19.6622	1.00193		0.324103	0.868069	Q7VWL0	4-hydroxy-3-methylbut-2-en-1-yl diphosphate synthase (flavodoxin)
BP2200	BP2200	20.5353	20.5767	20.4174	20.4561	20.4186	20.4835	49.943	20.5353	20.4561	1.05643		0.328298	0.70288	Q7VWK9	Putative membrane protein
BP2201	rlmN	18.1581	18.1657	18.1794	18.1718	18.1556	18.1563	51.0209	18.1657	18.1563	1.0065		0.470543	0.95985	Q7VWK8	Dual-specificity RNA methyltransferase RlmN
BP2202	ndk	20.6156	20.7378	20.7695	20.8118	21.0072	20.6414	47.9199	20.7378	20.8118	0.949976		0.385445	0.583517	Q7VWK7	Nucleoside diphosphate kinase
BP2203	valS	20.2739	20.234	20.293	20.3127	20.3139	20.3125	54.1822	20.2739	20.3127	0.973465		0.0570435	0.691278	Q7VWK6	Valine--tRNA ligase
BP2210	BP2210	14.5832	14.5654	14.6424	14.6699	14.7451	14.3173	49.5312	14.5832	14.6699	0.941717		0.890689	0.947452	Q7VWK3	Putative amino acid dehydrogenase subunit
BP2211	BP2211	17.7448	17.8043	17.8325	17.6513	17.676	17.8341	53.5303	17.8043	17.676	1.09301		0.307315	0.635834	Q7VWK2	Putative conserved DNA-binding protein
BP2212	hmp	18.2685	18.1836	18.3128	18.2254	18.1983	18.4722	50.7544	18.2685	18.2254	1.03037		0.669907	0.830036	Q7TTP0	Flavohemoprotein
BP2213	BP2213	21.9699	21.8515	21.5332	21.7693	21.7711	21.7963	50.5189	21.8515	21.7711	1.05731		0.965839	0.984326	Q7VWK1	Uncharacterized protein
BP2215	ectA	18.598	18.6468	18.7555	18.505	18.5467	18.6134	50.4811	18.6468	18.5467	1.0718		0.118039	0.494292	Q7VWK0	L-2,4-diaminobutyric acid acetyltransferase
BP2216	BP2216	19.2202	19.2692	19.3404	19.1876	19.1369	19.2662	55.4624	19.2692	19.1876	1.05814		0.195432	0.578476	Q7VWJ9	Putative transcriptional regulator (MarR family)
BP2217	BP2217	15.5776	15.5641	15.7367	15.4112	15.5344	15.3056	58.0854	15.5776	15.4112	1.1222		0.0725706	0.349211	Q7VWJ8	Putative regulator (SIS family)
BP2218	BP2218	15.3011	15.5771	15.4488	15.6758	15.6074	15.5545	49.4614	15.4488	15.6074	0.895894		0.122377	0.404113	Q7VWJ7	Putative aminotransferase
BP2219	BP2219	20.8149	20.8355	20.9374	20.8011	20.7455	20.7454	57.2666	20.8355	20.7455	1.06436		0.0795221	0.483968	Q7VWJ6	Putative cell surface protein
BP2222	BP2222	15.5208	15.3776	15.4822	15.3739	15.5172	15.3377	47.9198	15.4822	15.3739	1.07795		0.507014	0.769306	Q7VWJ4	Uncharacterized protein
BP2224	bapA	16.2816	16.5698	16.643	16.6581	16.6319	16.3692	50.5366	16.5698	16.6319	0.957869		0.721858	0.831425	Q79GS1	Putative autotransporter
BP2225	BP2225	17.8644	18.0558	17.8622	17.8592	18.0009	17.9855	51.5964	17.8644	17.9855	0.919504		0.801377	0.922046	Q7VWJ3	Putative phospholipase
BP2226	BP2226	18.4038	18.3862	18.4278	18.3505	18.5718	18.4089	44.8975	18.4038	18.4089	0.996414		0.60402	0.831925	Q7VWJ2	Anti-sigma factor antagonist
BP2227	BP2227	16.6452	16.5127	16.518	16.4264	16.3532	16.494	49.2503	16.518	16.4264	1.06557		0.086877	0.447351	Q7VWJ1	Putative anti-sigma factor
BP2228	alr	19.0962	19.1225	19.0962	18.899	18.9444	19.0099	55.4424	19.0962	18.9444	1.11095		0.00992141	0.340682	Q7VWJ0	Alanine racemase, catabolic
BP2230	BP2230	17.2994	17.2859	17.197	17.1915	17.2893	17.1684	52.0814	17.2859	17.1915	1.0676		0.416491	0.770116	Q7VWI8	Putative regulator
BP2231	BP2231	19.8584	19.829	19.9019	19.6216	19.5686	19.6929	52.4483	19.8584	19.6216	1.17831		0.00487849	0.259	Q79GS0	Putative exported protein
BP2232	BP2232	14.9568	15.0794	14.9212	15.0198	14.8248	15.078	44.3761	14.9568	15.0198	0.957269		0.903858	0.96016	Q7VWI7	Glutamate--cysteine ligase
BP2233	BtrA	19.4989	19.6924	19.9575	19.7291	19.6984	19.7158	56.2881	19.6924	19.7158	0.983866		0.989627	0.995098	Q7VWI6	anti-ECF sigma factor BtrA
BP2234	btrS	19.402	19.5494	19.1975	19.5137	19.4968	19.3389	50.1833	19.402	19.4968	0.936385		0.596004	0.760368	Q79GR9	ECF sigma factor
BP2235	bscC	18.7257	18.8111	18.7824	18.6956	18.7259	18.7503	52.262	18.7824	18.7259	1.03997		0.17308	0.701037	Q79GR8	Putative type III secretion protein
BP2236	bscW	18.4477	18.7069	18.6545	18.4534	18.8435	18.4984	54.1414	18.6545	18.4984	1.11427		0.9762	0.992243	Q79GR7	Uncharacterized protein
BP2237	bscU	16.2065	16.4201	16.4046	16.538	16.6235	16.5566	50.426	16.4046	16.5566	0.900011		0.0356837	0.267888	Q79GR6	Putative type III secretion protein
BP2240	bscR	17.5544	17.4327	17.4298	17.1876	17.3946	17.3678	46.7909	17.4327	17.3678	1.04599		0.112967	0.419318	Q79GR3	Putative type III secretion protein
BP2241	bscQ	19.4368	19.4279	19.3384	19.323	19.3162	19.2758	53.7393	19.4279	19.3162	1.08053		0.050481	0.494895	Q79GR2	Putative type III secretion protein
BP2243	bscP	16.362	16.3978	16.2978	16.6165	16.6046	16.2552	56.604	16.362	16.6046	0.845199		0.316492	0.52463	Q79GR1	Uncharacterized protein
BP2244	bscO	15.5079	15.446	15.045	15.8682	15.5637	15.2681	58.1675	15.446	15.5637	0.921647		0.35947	0.495105	Q79GR0	Putative type III secretion protein
BP2245	bscN	17.1057	17.1363	17.0037	17.0605	17.0884	17.01	52.0198	17.1057	17.0605	1.03181		0.565141	0.849878	Q79GQ9	Putative ATP synthase in type III secretion system
BP2246	bscL	15.233	15.411	15.5284	15.2436	15.4037	15.2435	54.5001	15.411	15.2436	1.12298		0.405877	0.626655	Q79GQ8	Putative type III secretion protein
BP2247	bscK	14.8195	15.2444	15.196	15.2414	15.3787	15.0144	49.4802	15.196	15.2414	0.969014		0.506198	0.631185	Q79GQ7	type III secretion system sorting platform protein BscK
BP2248	bscJ	20.1502	20.1233	19.9681	19.9852	19.9544	19.8134	55.4442	20.1233	19.9544	1.12419		0.1037	0.40237	Q79GQ6	SctJ family type III secretion inner membrane ring lipoprotein BscJ
BP2250	bcr4	14.5298	14.258	14.5555	14.2709	13.8514	13.5217	50.7424	14.5298	13.8514	1.60035		0.0749776	0.254632	Q79GQ5	Uncharacterized protein
BP2251	bcrH2	18.4935	18.564	18.5971	18.4677	18.8951	18.5428	49.7416	18.564	18.5428	1.0148		0.569677	0.717582	Q79GQ4	SycD/LcrH family type III secretion system chaperone BcrH2
BP2252	bopB	19.6371	19.767	19.643	19.5841	19.5222	19.4517	52.7317	19.643	19.5222	1.08732		0.0460962	0.373681	Q7VWI4	Type III secretion system translocon subunit BopB
BP2253	bopD	20.6063	20.639	20.4499	20.6155	20.5393	20.4328	53.7511	20.6063	20.5393	1.0475		0.67268	0.852137	Q79GQ3	Type III secretion system translocon subunit BopD
BP2254	bcrH1	13.2695	14.3532	13.9195	13.9303	13.7281	13.8668	53.2988	13.9195	13.8668	1.03716		0.986823	0.991425	Q79GQ2	SycD/LcrH family type III secretion system chaperone BcrH1
BP2255	btc22	15.3156	15.174	15.0811	15.1502	14.7881	14.5362	46.4936	15.174	14.7881	1.30671		0.127967	0.290921	Q79GQ1	Bsp22 chaperone
BP2256	bsp22	18.9863	19.0162	18.9164	19.0306	19.2983	18.8691	52.2684	18.9863	19.0306	0.969767		0.50951	0.677944	Q7VWI3	Type III secretion system needle tip complex Bsp22
BP2257	bopN	15.8026	15.5578	15.5704	15.7425	15.596	15.4128	50.698	15.5704	15.596	0.982473		0.655194	0.797532	Q79GQ0	SctW family type III secretion system gatekeeper subunit BopN
BP2258	sycN	18.8304	18.8832	18.763	18.917	18.8625	18.6895	46.5407	18.8304	18.8625	0.977969		0.975534	0.991393	Q79GP9	Type III secretion chaperone SycN
BP2261	bcrD	16.2793	16.3887	16.3425	16.3077	16.3147	16.2976	50.8264	16.3425	16.3077	1.02441		0.400684	0.830352	Q79GP6	Putative type III secretion pore protein
BP2262	bscD	17.2887	17.3184	17.2104	17.1961	17.2114	17.1425	52.2548	17.2887	17.1961	1.06632		0.0808463	0.511989	Q79GP5	Putative type III secretion protein
BP2263	bscE	18.682	18.697	18.8084	18.511	19.0689	18.5645	51.8996	18.697	18.5645	1.09618		0.941023	0.965289	Q79GP4	T3SS chaperone
BP2264	bscF	15.0361	15.0584	15.0824	15.1168	15.3197	15.0587	46.7371	15.0584	15.1168	0.960283		0.256582	0.546553	Q79GP3	Putative type III secretion protein
BP2265	BP2265	14.5865	14.877	14.8894	14.9459	14.6071	14.4573	51.496	14.877	14.6071	1.20573		0.549914	0.670995	Q7VWI2	Uncharacterized protein
BP2267	greA	18.4944	18.2683	18.2284	18.5441	18.4661	18.3515	50.6944	18.2683	18.4661	0.871875		0.284072	0.526968	Q79GP1	Transcription elongation factor GreA
BP2269	BP2269	17.5143	17.5582	17.5835	17.4817	17.4902	17.4622	45.2877	17.5582	17.4817	1.05445		0.0276916	0.52883	Q79GP0	Putative xanthine/uracil family permease
BP2271	BP2271	18.951	19.0944	19.0343	18.9358	18.9458	18.7244	49.4986	19.0343	18.9358	1.07069		0.130883	0.424925	Q7VWI0	Putative regulatory lipoprotein
BP2280	BP2280	16.6005	16.5402	16.6815	16.9197	16.9012	16.6194	56.4317	16.6005	16.9012	0.811862		0.122415	0.382406	Q7VWH3	Putative sulfurtransferase
BP2282	htpX	21.0458	20.9227	20.8883	21.0496	21.0038	21.0534	53.5661	20.9227	21.0496	0.915818		0.173516	0.562861	Q7VWH2	Protease HtpX homolog
BP2283	qor	20.6924	20.6526	20.6227	20.6551	20.6913	20.7508	51.6438	20.6526	20.6913	0.973587		0.278421	0.747827	Q7VWH1	Quinone oxidoreductase
BP2284	BP2284	15.0672	15.1573	15.0696	NaN	NaN	14.7671	44.4833	15.0696	14.7671	1.23327		1	1	Q7VWH0	Conserved hypothetical integral membrane protein
BP2286	BP2286	17.0807	17.2061	17.34	17.019	17.0904	17.1346	54.6808	17.2061	17.0904	1.08349		0.195071	0.48934	Q7VWG8	Putative transcriptional regulator (MarR family)
BP2291	BP2291	21.0007	21.061	21.0841	20.9379	20.9136	20.8501	45.545	21.061	20.9136	1.10759		0.0148172	0.357932	Q7VWG5	Tartrate dehydrogenase
BP2292	BP2292	17.4518	17.545	17.3288	17.0714	17.3152	17.3456	49.8078	17.4518	17.3152	1.09932		0.138163	0.412725	Q7VWG4	Putative transcriptional regulator
BP2293	BP2293	17.1044	17.1583	17.3025	17.0056	17.1472	17.0197	53.3844	17.1583	17.0197	1.10084		0.153092	0.481977	Q7VWG3	Putative solute-binding transport protein (Periplasmic)
BP2298	BP2298	18.8826	18.8965	18.7654	18.927	18.9283	18.7316	54.6347	18.8826	18.927	0.96966		0.864257	0.94918	Q7VWF9	Aminobutyrate aminotransferase
BP2301	BP2301	17.491	17.5446	17.5078	17.7154	17.5731	17.5445	52.6108	17.5078	17.5731	0.955723		0.154919	0.52464	Q7VWF6	Putative amidohydrolase
BP2303	BP2303	17.7994	17.8834	17.929	17.7965	17.8621	17.8421	50.4023	17.8834	17.8421	1.02898		0.434159	0.797955	Q7VWF4	Putative aldehyde dehydrogenase
BP2304	BP2304	19.0024	19.0731	18.9318	19.3038	19.2713	18.922	50.4044	19.0024	19.2713	0.829949		0.273898	0.494948	Q7VWF3	Putative 2-hydroxyacid dehydrogenase
BP2306	BP2306	16.4406	16.8727	16.7972	16.7851	16.7222	16.5906	54.3906	16.7972	16.7222	1.05333		0.978356	0.993091	Q7VWF1	Putative sodium:alanine symporter
BP2307	BP2307	19.5495	19.556	19.6772	19.4357	19.4514	19.5977	56.9227	19.556	19.4514	1.07524		0.207994	0.535908	Q7VWF0	Conserved ATP-binding protein
BP2308	BP2308	20.9892	20.9545	21.1058	20.9371	20.9065	21.0717	48.7118	20.9892	20.9371	1.0368		0.548484	0.797224	Q7VWE9	Probable transcriptional regulatory protein BP2308
BP2309	purD	21.819	21.7891	21.8827	21.7244	21.6669	21.8081	53.5039	21.819	21.7244	1.0678		0.120849	0.511399	Q7VWE8	Phosphoribosylamine--glycine ligase
BP2310	hemF	19.623	19.6114	19.58	19.6078	19.5672	19.6174	50.7121	19.6114	19.6078	1.00248		0.732193	0.960064	Q7VWE7	Oxygen-dependent coproporphyrinogen-III oxidase
BP2311	nadD	15.8855	16.0672	16.0584	16.0286	16.3167	16.0464	49.7829	16.0584	16.0464	1.00833		0.314549	0.528237	Q7VWE6	Probable nicotinate-nucleotide adenylyltransferase
BP2312	rsfS	21.306	21.2757	21.2656	21.2862	21.2424	21.1711	43.942	21.2757	21.2424	1.02333		0.239731	0.71337	Q7VWE5	Ribosomal silencing factor RsfS
BP2313	rlmH	17.6789	17.736	17.5567	17.8593	17.7507	17.6534	52.3215	17.6789	17.7507	0.951465		0.288701	0.564188	Q7VWE4	Ribosomal RNA large subunit methyltransferase H
BP2314	BP2314	15.9866	16.1062	16.0166	16.3464	16.287	16.068	50.815	16.0166	16.287	0.829103		0.0984551	0.382182	Q7VWE3	dTTP/UTP pyrophosphatase
BP2315	vag8	23.0042	23.1509	23.2105	23.2481	23.1525	23.0048	54.7084	23.1509	23.1525	0.998902		0.894291	0.955598	Q79GN7	Autotransporter
BP2317	BP2317	18.5765	18.5129	18.5997	18.6206	18.5449	18.5933	52.77	18.5765	18.5933	0.988483		0.533714	0.864331	Q7VWE2	Putative ribonuclease
BP2318	BP2318	14.2098	14.0929	14.3739	14.0753	14.185	14.4957	52.3447	14.2098	14.185	1.01734		0.868373	0.93134	Q7VWE1	Putative dehydratase
BP2319	BP2319	17.2386	17.2115	17.409	17.1374	17.1092	17.2087	49.5747	17.2386	17.1374	1.07269		0.121005	0.468475	Q7VWE0	Putative transcriptional regulator
BP2321	msbA	19.838	19.8633	19.7686	19.808	19.8448	19.8101	48.5816	19.838	19.8101	1.01947		0.943552	0.992866	Q7VWD8	Lipid A export ATP-binding/permease protein MsbA
BP2322	waaF	18.701	18.6597	18.5739	18.7618	18.8131	18.8192	54.5854	18.6597	18.8131	0.899163		0.0212192	0.356486	Q79GN5	Heptosyltransferase II
BP2323	BP2323	18.8427	18.8618	18.7345	18.8276	18.8184	18.8756	54.6594	18.8427	18.8276	1.01046		0.55984	0.852406	Q7VWD7	Conserved hypothetical membrane protein
BP2325	BP2325	19.3463	19.3272	19.3257	19.3452	19.3029	19.341	50.241	19.3272	19.341	0.990513		0.831605	0.982332	Q7VWD5	Putative transferase
BP2326	BP2326	20.0612	20.1023	20.1802	19.9951	19.9906	20.1538	49.9638	20.1023	19.9951	1.07712		0.347728	0.671013	Q7VWD4	Putative polysaccharide deacetylase
BP2328	BP2328	18.8454	18.8465	18.8469	18.8221	18.8022	18.9392	53.6399	18.8465	18.8221	1.01706		0.856397	0.961751	Q7VWD2	Putative transferase
BP2329	BP2329	18.398	18.3866	18.3158	18.3408	18.4035	18.4598	50.8792	18.3866	18.4035	0.988317		0.465472	0.822087	Q7VWD1	Putative transferase
BP2330	BP2330	18.083	18.0354	18.0647	17.9433	18.0277	18.0655	50.5891	18.0647	18.0277	1.02596		0.274958	0.718157	Q7VWD0	NodB homology domain-containing protein
BP2331	BP2331	17.304	17.1735	17.1879	17.3663	17.3974	17.3655	54.0106	17.1879	17.3663	0.883681		0.0221857	0.358971	Q7VWC9	Putative transferase
BP2332	dnaE	19.6969	19.6844	19.6322	19.783	19.792	19.7383	56.124	19.6844	19.783	0.933951		0.0180412	0.46614	Q7VWC8	DNA polymerase III subunit alpha
BP2333	BP2333	18.8047	18.8139	18.7367	18.7325	18.8583	18.7406	55.6243	18.8047	18.7406	1.04547		0.874866	0.964447	Q7VWC7	Putative dioxygenase
BP2334	BP2334	18.2126	18.2359	18.1005	18.1195	18.2039	18.2151	52.9072	18.2126	18.2039	1.00611		0.948198	0.987019	Q7VWC6	Putative ATP-dependent helicase
BP2335	argA	20.2943	20.2175	20.1527	20.2361	20.2371	20.3709	51.0102	20.2175	20.2371	0.986527		0.379699	0.708221	Q7VWC5	Amino-acid acetyltransferase
BP2336	BP2336	20.7053	20.4205	20.3678	20.5428	20.4263	20.5892	46.7795	20.4205	20.5428	0.918713		0.861086	0.937096	Q7VWC4	Probable Fe(2+)-trafficking protein
BP2337	BP2337	13.1497	13.1601	NaN	12.948	13.255	13.6392	41.7583	13.1549	13.255	0.932956		0.659262	0.722221	Q7VWC3	Putative phospholipase
BP2338	BP2338	20.9542	20.8399	20.5984	20.8685	20.8271	20.7862	51.866	20.8399	20.8271	1.00891		0.795495	0.890859	Q7VWC2	Putative transport protein
BP2339	rpiA	19.1092	19.0077	18.9151	19.2238	19.116	19.0637	51.0006	19.0077	19.116	0.927685		0.16613	0.494991	Q7VWC1	Ribose-5-phosphate isomerase A
BP2340	BP2340	14.9502	14.9774	15.1099	14.8447	14.9519	15.1495	46.7977	14.9774	14.9519	1.01781		0.780118	0.882413	Q7VWC0	Putative acyl-CoA dehydrogenase
BP2341	BP2341	19.8618	19.9156	19.934	19.855	19.842	19.8341	52.69	19.9156	19.842	1.05234		0.0557952	0.604203	Q7VWB9	Conserved hypothetical lipoprotein
BP2343	BP2343	16.5896	16.5435	16.4958	16.53	16.6271	16.5009	50.9111	16.5435	16.53	1.00939		0.845349	0.956689	Q7VWB7	Putative 3-methyladenine DNA glycosylase
BP2344	BP2344	19.9336	19.8586	20.097	19.8074	19.6997	19.8712	49.9104	19.9336	19.8074	1.09138		0.119966	0.402968	Q7VWB6	Uncharacterized protein
BP2346	BP2346	14.4301	14.3903	14.5906	14.569	NaN	14.1849	43.8212	14.4301	14.3769	1.03752		0.607781	0.718786	Q7VWB4	Putative inner membrane permease polyamine transport protein
BP2347	potA	18.9134	18.8201	18.814	18.8729	18.7803	18.7501	51.5445	18.8201	18.7803	1.028		0.382177	0.744026	Q7VWB3	Spermidine/putrescine import ATP-binding protein PotA
BP2348	BP2348	19.847	19.7889	19.8162	19.6465	19.6503	19.7547	54.189	19.8162	19.6503	1.12184		0.0271741	0.410135	Q7VWB2	Putrescine-binding periplasmic protein
BP2349	kdkA	17.7047	17.8322	17.8476	17.6284	17.8381	17.7977	51.7845	17.8322	17.7977	1.02422		0.636721	0.830569	Q7VWB1	3-deoxy-D-manno-octulosonic acid kinase
BP2350	BP2350	14.7257	14.7143	14.8446	14.8402	15.3182	14.7954	52.1357	14.7257	14.8402	0.923687		0.265425	0.455666	Q7VWB0	Globin-like protein
BP2352	BP2352	18.5179	18.4637	18.5782	18.3384	18.455	18.3901	53.3081	18.5179	18.3901	1.09264		0.0567254	0.43335	Q7VWA8	Putative periplasmic substrate-binding transport protein
BP2358	gltA	23.8323	23.7861	23.6936	23.6878	23.7478	23.7946	57.7928	23.7861	23.7478	1.02687		0.622695	0.8583	Q7VWA4	Citrate synthase
BP2359	BP2359	18.6295	18.6604	18.5962	18.7519	18.5396	18.5883	47.0001	18.6295	18.5883	1.02896		0.976721	0.991113	Q7VWA3	Uncharacterized protein
BP2360	sdhB	22.7001	22.7136	22.7693	22.6118	22.5725	22.7542	52.3693	22.7136	22.6118	1.07312		0.240161	0.59147	Q7VWA2	Succinate dehydrogenase iron-sulfur subunit
BP2361	sdhA	22.0668	22.066	22.0518	22.0122	21.9795	22.0964	53.4375	22.066	22.0122	1.03803		0.411846	0.825023	Q7VWA1	Succinate dehydrogenase flavoprotein subunit
BP2362	sdhD	15.7123	15.9749	15.9218	15.7289	15.7623	15.8398	55.2871	15.9218	15.7623	1.11683		0.34537	0.599133	Q7VWA0	Succinate dehydrogenase hydrophobic membrane anchor protein
BP2363	sdhC	20.6577	20.1526	20.2542	20.1416	20.3776	20.3997	46.7554	20.2542	20.3776	0.917991		0.795419	0.86169	Q7VW99	Succinate dehydrogenase cytochrome B subunit
BP2364	BP2364	18.2368	18.2846	18.2715	18.1621	18.268	18.2842	50.9736	18.2715	18.268	1.00245		0.555529	0.854195	Q7VW98	Putative GntR-family transcriptional regulator
BP2365	mdh	22.8052	22.7837	22.8553	22.6725	22.701	22.8392	56.0882	22.8052	22.701	1.07492		0.238042	0.599856	Q7VW97	Malate dehydrogenase
BP2368	prpC	17.0786	17.0175	17.1261	17.1213	17.2321	17.0474	54.4135	17.0786	17.1213	0.970821		0.392729	0.711075	Q7VW96	Citrate synthase
BP2369	acnA	16.4833	16.5183	16.5893	16.488	16.5303	16.4933	53.8222	16.5183	16.4933	1.01748		0.479078	0.849341	Q7VW95	Aconitate hydratase
BP2370	BP2370	15.9873	16.2079	16.3792	16.2772	16.2635	16.2797	48.8593	16.2079	16.2772	0.953097		0.510105	0.695282	Q7VW94	Uncharacterized protein
BP2371	prpD	14.9934	15.1598	15.338	15.1002	15.007	15.1595	51.4197	15.1598	15.1002	1.04216		0.529866	0.717312	Q7VW93	2-methylcitrate dehydratase
BP2373	BP2373	19.603	19.6487	19.6868	19.6237	19.6746	19.617	55.2813	19.6487	19.6237	1.01752		0.811029	0.960239	Q7VW91	THUMP domain-containing protein
BP2374	BP2374	17.0058	16.5149	16.7122	16.4364	16.5604	16.4269	49.0425	16.7122	16.4364	1.21068		0.144412	0.357782	Q7VW90	Uncharacterized protein
BP2377	BP2377	19.387	19.39	19.4092	19.3641	19.3804	19.3906	50.0201	19.39	19.3804	1.00669		0.175768	0.883545	Q7VW88	Putative AMP-binding protein
BP2378	BP2378	20.1419	20.1603	20.0366	20.2652	20.0642	20.1477	51.2528	20.1419	20.1477	0.996023		0.545773	0.795738	Q7VW87	Putative transferase
BP2379	hslO	18.654	18.7118	18.6431	18.7081	18.6444	18.6167	54.2757	18.654	18.6444	1.00672		0.719853	0.93755	Q7VW86	33 kDa chaperonin
BP2384	BP2384	13.6648	12.8589	13.5195	13.5375	14.1029	13.5861	47.1895	13.5195	13.5861	0.954926		0.2682	0.398386	Q7VW81	Putative transcriptional regulator
BP2385	ftsB	17.8127	17.7549	17.7763	17.7889	17.7305	17.8455	49.6659	17.7763	17.7889	0.991341		0.860417	0.965751	Q7VW80	Cell division protein FtsB
BP2386	eno	20.7184	20.6835	20.6684	20.9122	20.8158	20.8827	52.7571	20.6835	20.8827	0.871012		0.00496939	0.246708	Q7VW79	Enolase
BP2387	BP2387	21.6429	21.7385	21.6672	21.7994	21.5975	21.9699	49.4924	21.6672	21.7994	0.91249		0.394897	0.596982	Q7VW78	DUF1330 domain-containing protein
BP2388	kdsA	20.1522	20.1353	20.087	20.0421	19.9585	20.1513	50.4866	20.1353	20.0421	1.06678		0.277677	0.626532	Q7VW77	2-dehydro-3-deoxyphosphooctonate aldolase
BP2389	pyrG	21.8271	21.8216	21.8858	21.7923	21.7988	21.929	52.583	21.8271	21.7988	1.0198		0.927118	0.980217	Q7VW76	CTP synthase
BP2391	BP2391	18.5489	18.5443	18.5618	18.681	18.6356	18.6007	56.4073	18.5489	18.6356	0.941649		0.0213835	0.490642	Q7VW74	Putative aminopeptidase
BP2393	BP2393	19.3201	19.3286	19.3104	19.2468	19.2501	19.1143	53.6995	19.3201	19.2468	1.05215		0.0616179	0.470391	Q7VW73	Probable D-aminopeptidase
BP2394	BP2394	18.2748	18.4415	18.3784	18.4797	18.4726	18.314	47.1442	18.3784	18.4726	0.93684		0.475676	0.735356	Q7VW72	Putative binding-protein-dependent transport permease
BP2395	BP2395	19.4312	19.5079	19.4122	19.3716	19.4669	19.1942	49.5396	19.4312	19.3716	1.04222		0.279924	0.555956	Q7VW71	Putative binding-protein-dependent transport permease
BP2396	BP2396	23.2304	23.1964	23.2291	23.2103	23.2211	23.1854	50.6491	23.2291	23.2103	1.01309		0.44348	0.925163	Q7VW70	Putative binding-protein-dependent transport periplasmic protein
BP2397	BP2397	20.2541	20.2464	20.1521	20.226	20.3232	20.1954	54.2773	20.2464	20.226	1.01423		0.577583	0.849206	Q7VW69	Putative ABC transporter ATP-binding subunit
BP2398	BP2398	19.643	19.6449	19.5139	19.8675	19.7208	19.5823	55.9035	19.643	19.7208	0.947457		0.257066	0.518213	Q7VW68	Putative L-asparaginase
BP2399	BP2399	18.7879	18.9456	18.7074	18.9788	19.0312	18.8184	52.012	18.7879	18.9788	0.876028		0.24466	0.497418	Q7VW67	Putative transcriptional regulator
BP2400	BP2400	17.5953	17.4805	17.5175	17.6811	17.7149	17.5679	47.0597	17.5175	17.6811	0.892787		0.091426	0.463866	Q7VW66	Putative coenzyme A transferase subunit
BP2402	BP2402	18.4766	18.5161	18.4942	18.5641	18.5203	18.4324	49.0037	18.4942	18.5203	0.982049		0.816471	0.95492	Q7VW65	Uncharacterized protein
BP2403	BP2403	21.3726	21.2676	21.3618	21.3696	21.315	21.3356	56.1679	21.3618	21.3356	1.01832		0.877891	0.968807	Q7VW64	Electron transfer flavoprotein-ubiquinone oxidoreductase
BP2404	BP2404	13.3901	13.5563	13.617	13.8219	13.8148	13.7157	42.4741	13.5563	13.8148	0.835944		0.0257658	0.224338	Q7VW63	Epimerase domain-containing protein S
BP2405	BP2405	NaN	13.5205	13.4954	13.5185	13.5498	13.4069	41.813	13.5079	13.5185	0.992685		0.793991	0.937239	Q7VW62	Putative cytochrome p450 oxidoreductase
BP2407	ltaE	16.6108	16.6177	16.4701	16.7924	16.6408	16.622	54.6941	16.6108	16.6408	0.97943		0.175386	0.486994	Q7VW60	Low-specificity L-threonine aldolase
BP2409	acsA	21.4184	21.3523	21.3917	21.311	21.4513	21.3599	50.1662	21.3917	21.3599	1.02226		0.782657	0.940692	Q7VW58	Acetyl-coenzyme A synthetase
BP2411	BP2411	19.6637	19.599	19.4708	19.7629	19.7063	19.4792	51.4646	19.599	19.7063	0.928355		0.527293	0.71728	Q7VW57	Uncharacterized protein
BP2416	BP2416	18.8646	18.9356	18.8623	19.0593	18.9283	18.9296	51.5229	18.8646	18.9296	0.955959		0.162432	0.554174	Q7VW53	Putative LysR-family transcriptional regulator
BP2418	BP2418	15.4859	15.5202	15.8551	15.4511	15.4914	15.4987	50.582	15.5202	15.4914	1.02017		0.303626	0.51509	Q7VW51	Putative ABC transport protein, substrate-binding component
BP2419	BP2419	16.3197	16.3839	16.3574	16.2992	16.4157	16.2951	53.3638	16.3574	16.2992	1.04118		0.71754	0.922349	Q7VW50	Probable LysR-family transcriptional regulator
BP2420	BP2420	19.6759	19.6255	19.5237	19.6287	19.6323	19.7316	49.8464	19.6255	19.6323	0.995322		0.375822	0.716884	Q7VW49	Putative integral membrane protein
BP2421	pepA	20.3124	21.1958	20.9001	20.7906	20.8564	20.7679	52.1795	20.9001	20.7906	1.07879		0.993579	0.99488	Q7VW48	Probable cytosol aminopeptidase
BP2422	BP2422	19.0116	18.984	19.0433	18.8842	18.9054	19.0077	52.4226	19.0116	18.9054	1.07642		0.126227	0.554239	Q7VW47	Uncharacterized protein
BP2424	BP2424	18.95	18.5626	18.5743	18.4823	18.5086	18.716	47.5264	18.5743	18.5086	1.04661		0.437801	0.591864	Q7VW45	Putative integral membrane protein
BP2425	BP2425	17.2886	17.1867	17.167	17.3559	17.2546	17.0996	51.5698	17.1867	17.2546	0.953994		0.799846	0.916712	Q7VW44	Putative exported protein
BP2428	BP2428	15.9511	16.0065	15.9248	15.8944	15.9854	16.0536	47.9753	15.9511	15.9854	0.976508		0.760398	0.927202	Q7VW42	LysR-family transcriptional regulator
BP2429	BP2429	15.9408	15.8369	15.9494	15.917	15.8803	16.0634	48.6591	15.9408	15.917	1.01666		0.540619	0.797766	Q7VW41	DNA repair protein RecO
BP2430	era	19.1291	19.0963	19.0995	19.2303	19.2589	19.1998	53.3174	19.0995	19.2303	0.913334		0.00372388	0.375372	Q7VW40	GTPase Era
BP2431	rnc	20.0813	20.1695	20.1897	20.0152	20.0771	20.0899	49.1243	20.1695	20.0771	1.06613		0.100711	0.528509	Q7VW39	Ribonuclease 3
BP2432	lep	20.3856	20.2306	20.2024	20.2869	20.3416	20.3155	57.3409	20.2306	20.3155	0.942875		0.518982	0.797963	Q79GN3	Signal peptidase I
BP2433	lepA	19.5021	19.5309	19.4428	19.5881	19.5553	19.546	52.6386	19.5021	19.5553	0.963809		0.0694005	0.561079	P56865	Elongation factor 4
BP2434	mucD	21.7935	21.9113	22.0042	21.7249	21.7745	21.859	56.4709	21.9113	21.7745	1.09948		0.181971	0.492301	Q7VW38	Periplasmic serine endoprotease DegP-like
BP2435	mucB	19.8923	19.8318	19.9207	19.7841	19.6954	19.8818	51.7295	19.8923	19.7841	1.07782		0.189535	0.543439	Q7VW37	Putative sigma factor regulatory protein
BP2436	BP2436	16.1915	16.1719	16.2814	16.3383	16.3553	16.2327	51.5214	16.1915	16.3383	0.903201		0.13998	0.525718	Q7VW36	Putative membrane protein
BP2437	sigE	19.0272	18.9988	19.0495	18.7465	18.8837	18.9382	51.2949	19.0272	18.8837	1.1046		0.045403	0.364252	Q7VW35	RNA polymerase sigma factor
BP2439	fabF	21.8147	21.6903	21.7487	21.6996	21.6533	21.7513	51.8345	21.7487	21.6996	1.03461		0.337207	0.725953	Q7VW33	3-oxoacyl-[acyl-carrier-protein] synthase 2
BP2440	acpP	18.6629	18.7028	18.512	18.7498	18.6345	18.6722	52.03	18.6629	18.6722	0.99356		0.425616	0.716357	Q7VW32	Acyl carrier protein
BP2441	fabG	21.479	21.4617	21.5457	21.4356	21.4642	21.4586	52.1346	21.479	21.4586	1.01422		0.190218	0.731197	Q7VW31	3-oxoacyl-[acyl-carrier-protein] reductase
BP2442	fabD	14.8922	14.9085	15.0316	15.2539	14.889	14.904	45.0727	14.9085	14.904	1.00309		0.603439	0.754907	Q7VW30	Malonyl CoA-acyl carrier protein transacylase
BP2443	fabH	20.6839	20.6254	20.6655	20.5554	20.5703	20.565	51.3862	20.6655	20.565	1.07214		0.00603407	0.469824	Q7VW29	3-oxoacyl-[acyl-carrier-protein] synthase 3
BP2444	plsX	19.5403	19.4376	19.5579	19.4557	19.4802	19.493	50.854	19.5403	19.4802	1.04258		0.413155	0.800328	Q7VW28	Phosphate acyltransferase
BP2445	rpmF	22.6659	22.6371	22.7971	22.5829	22.6915	22.5888	44.2123	22.6659	22.5888	1.05485		0.262326	0.60356	Q7VW27	50S ribosomal protein L32
BP2446	BP2446	16.5704	16.5329	16.4946	16.5042	16.8453	16.4472	53.7176	16.5329	16.5042	1.02011		0.627446	0.777237	Q7VW26	Uncharacterized protein
BP2447	BP2447	20.2423	20.2229	20.1972	20.1702	20.1928	20.0638	47.5845	20.2229	20.1702	1.03719		0.13372	0.561486	Q7VW25	7-methyl-GTP pyrophosphatase
BP2448	BP2448	17.5997	17.4858	17.5363	17.6262	17.6074	17.4554	58.9077	17.5363	17.6074	0.951871		0.741065	0.901089	Q7VW24	TP_methylase domain-containing protein
BP2449	BP2449	17.0683	17.0844	17.1592	17.041	17.2412	17.0145	51.999	17.0844	17.041	1.03049		0.951313	0.983658	Q7VW23	Putative exported hydrolase
BP2452	BP2452	19.8803	19.7816	19.8447	19.6656	19.7999	19.8816	52.3733	19.8447	19.7999	1.03155		0.485639	0.756863	Q7VW21	UPF0246 protein BP2452
BP2454	BP2454	21.3003	21.3012	21.2779	21.2574	21.2657	21.3288	51.4237	21.3003	21.2657	1.02428		0.71954	0.956369	Q7VW20	Putative oxidoreductase
BP2469	BP2469	20.1691	20.1763	20.0424	20.25	20.0799	20.157	51.7335	20.1691	20.157	1.00841		0.641361	0.850033	Q7VW09	Uncharacterized protein
BP2470	serS	21.6317	21.6178	21.6044	21.5174	21.5084	21.5703	54.3145	21.6178	21.5174	1.07209		0.0146532	0.491263	Q7VW08	Serine--tRNA ligase
BP2471	BP2471	18.5542	18.6256	18.6725	18.4894	18.5068	18.5612	53.8082	18.6256	18.5068	1.08583		0.0728087	0.487746	Q7VW07	AAA domain-containing protein
BP2472	lolA	17.3609	17.4408	16.9849	17.6927	17.4907	17.3655	52.7773	17.3609	17.4907	0.913975		0.20894	0.40862	Q7VW06	Outer-membrane lipoprotein carrier protein
BP2473	ftsK	19.8401	19.9493	19.815	19.8567	19.9222	20.0121	55.4192	19.8401	19.9222	0.944662		0.366229	0.693965	Q7VW05	Putative cell division protein
BP2474	trxB	21.3238	21.2915	21.2997	21.2673	21.2314	21.3083	53.0979	21.2997	21.2673	1.02265		0.211992	0.778941	Q7VW04	Thioredoxin reductase
BP2475	BP2475	19.0146	18.9962	19.0308	18.9237	18.9318	18.9488	54.8619	19.0146	18.9318	1.05907		0.00314713	0.489079	Q7VW03	Smr domain-containing protein
BP2478	BP2478	15.3084	15.2491	15.283	15.1715	15.2245	15.4145	44.0514	15.283	15.2245	1.04136		0.901452	0.960578	Q7VW01	Putative membrane transport protein
BP2484	kdpE	14.8769	15.0511	14.9548	14.7228	14.7084	14.7652	52.0001	14.9548	14.7228	1.17439		0.0126296	0.221222	Q7VVZ5	Two component system transcriptional regulatory protein
BP2486	BP2486	18.4716	18.7752	18.6773	18.6161	18.5104	18.3753	55.4491	18.6773	18.5104	1.12264		0.282366	0.501747	Q7VVZ4	Putative exported protein
BP2487	BP2487	16.1543	16.2331	16.1446	16.2775	16.1961	16.2477	53.0986	16.1543	16.2477	0.937265		0.16104	0.630844	Q7VVZ3	Uncharacterized protein
BP2488	icd	24.1569	24.2359	24.3478	24.1923	24.1438	24.2892	53.7026	24.2359	24.1923	1.03067		0.612374	0.831455	Q7VVZ2	Isocitrate dehydrogenase [NADP]
BP2490	BP2490	16.5781	16.709	16.591	16.7617	16.7855	16.5767	52.4442	16.591	16.7617	0.888419		0.352929	0.630937	Q7VVZ0	Putative cytochrome
BP2493	BP2493	20.3262	20.22	20.14	20.1716	20.1616	20.1723	53.8052	20.22	20.1716	1.03413		0.327487	0.691574	Q7VVY8	Putative ATP-binding protein
BP2494	BP2494	15.1018	15.1739	15.4257	15.2683	15.3677	15.4132	52.1903	15.1739	15.3677	0.874293		0.339946	0.558472	Q7VVY7	Uncharacterized protein
BP2495	BP2495	14.3221	14.1432	NaN	14.5024	14.7712	14.8235	47.939	14.2327	14.7712	0.688474		0.0484615	0.229176	Q7VVY6	N-acetyltransferase domain-containing protein
BP2497	BP2497	22.4326	22.4521	22.6749	22.2722	22.3217	22.4933	54.6693	22.4521	22.3217	1.09459		0.199727	0.474159	Q7VVY4	Putative zinc protease
BP2498	dnaJ	21.7127	21.7084	21.8188	21.5676	21.5986	21.6348	55.9037	21.7127	21.5986	1.08234		0.0233662	0.375257	Q7VVY3	Chaperone protein DnaJ
BP2499	dnaK	23.8308	23.7643	23.8718	23.6913	23.6387	23.6877	52.7659	23.8308	23.6877	1.10432		0.0136251	0.35801	Q7VVY2	Chaperone protein DnaK
BP2500	BP2500	19.5616	19.4346	19.5235	19.4683	19.4295	19.4355	52.3586	19.5235	19.4355	1.0629		0.190952	0.642316	Q7VVY1	Putative thioredoxin
BP2501	grpE	17.0145	17.2676	17.1334	17.3858	16.854	16.8599	52.1448	17.1334	16.8599	1.2087		0.610596	0.714349	Q7VVY0	Protein GrpE
BP2503	hemH	16.6241	16.6865	16.7656	16.647	16.6065	16.7196	49.9504	16.6865	16.647	1.02774		0.549788	0.830917	Q7VVX8	Ferrochelatase
BP2504	hrcA	19.5084	19.4952	19.4688	19.401	19.4054	19.5094	51.3544	19.4952	19.4054	1.06424		0.233684	0.698063	Q7VVX7	Heat-inducible transcription repressor HrcA
BP2505	nadK	18.8504	18.8436	18.8454	18.8124	18.8654	18.8895	55.4093	18.8454	18.8654	0.986273		0.706074	0.953663	Q7VVX6	NAD kinase
BP2506	BP2506	17.812	17.9345	17.9149	17.9105	17.8111	17.8954	54.6228	17.9149	17.8954	1.01365		0.7774	0.93781	Q7VVX5	DNA repair protein RecN
BP2507	fur	21.1835	21.0714	20.8848	21.1805	21.1804	21.0219	47.6498	21.0714	21.1804	0.927273		0.471199	0.681694	P0A3E3	Ferric uptake regulation protein
BP2508	omlA	20.9206	20.8901	20.9131	20.9478	20.7721	20.8735	53.0461	20.9131	20.8735	1.02783		0.448275	0.780807	Q79GM4	Outer membrane protein assembly factor BamE
BP2509	dapB	19.6261	19.6065	19.6668	19.7392	19.6157	19.6946	59.2527	19.6261	19.6946	0.953608		0.281539	0.716307	Q9X6Y9	4-hydroxy-tetrahydrodipicolinate reductase
BP2510	murB	17.9811	18.0158	18.0686	18.0001	18.0412	17.9829	55.4207	18.0158	18.0001	1.01093		0.676744	0.930673	Q9X6Y8	UDP-N-acetylenolpyruvoylglucosamine reductase
BP2513	BP2513	17.2882	17.3629	17.2437	17.1965	17.1322	17.2536	49.9124	17.2882	17.1965	1.06559		0.102682	0.486113	Q7VVX2	Putative exported protein
BP2520	BP2520	17.5174	17.6077	17.4805	17.5642	17.4625	17.606	52.4934	17.5174	17.5642	0.96806		0.881328	0.961752	Q7VVW5	Putative LysR-family regulatory protein
BP2521	BP2521	17.852	17.8138	17.7199	17.9739	17.9176	17.9497	50.718	17.8138	17.9497	0.910129		0.0233638	0.364851	Q7VVW4	Putative dehydrogenase
BP2532	BP2532	19.4693	19.4757	19.3304	19.8002	19.6966	19.4623	50.8719	19.4693	19.6966	0.854224		0.108472	0.356977	Q7VVV4	FAA_hydrolase domain-containing protein
BP2533	ppa	21.3694	21.4022	21.2417	21.7938	21.7116	21.4532	52.6633	21.3694	21.7116	0.788815		0.0502343	0.231573	Q7VVV3	Inorganic pyrophosphatase
BP2534	BP2534	20.4576	20.3973	20.3772	20.4173	20.4219	20.4118	55.3043	20.3973	20.4173	0.98626		0.808311	0.964827	Q7VVV2	Putative exported protein
BP2535	BP2535	20.0878	20.1711	20.3004	20.2993	20.3744	20.2357	51.0123	20.1711	20.2993	0.914951		0.188524	0.492397	Q7VVV1	Putative exported protein
BP2536	BP2536	18.408	18.4359	18.4955	18.2093	18.2239	18.4181	49.3075	18.4359	18.2239	1.15828		0.0869488	0.412571	Q7VVV0	Uroporphyrinogen-III synthase
BP2537	hemC	20.766	20.8454	21.0065	20.6352	20.6039	20.7871	49.8467	20.8454	20.6352	1.15686		0.0950345	0.376954	Q7VVU9	Porphobilinogen deaminase
BP2538	BP2538	14.2188	14.8413	14.5901	14.7265	14.5756	14.7405	54.5397	14.5901	14.7265	0.90981		0.525798	0.633798	Q7VVU8	Integral membrane protein
BP2540	sucD	23.9377	23.7556	23.8952	23.7723	23.7261	23.8997	58.4539	23.8952	23.7723	1.08898		0.448348	0.714715	Q7VVU6	Succinate--CoA ligase [ADP-forming] subunit alpha
BP2541	sucC	24.767	24.7569	24.8554	24.6742	24.6242	24.8517	49.5519	24.767	24.6742	1.06643		0.370638	0.651323	Q7VVU5	Succinate--CoA ligase [ADP-forming] subunit beta
BP2542	BP2542	18.6812	18.9347	19.0649	18.8733	18.7777	18.9391	52.123	18.9347	18.8733	1.0435		0.816411	0.90265	Q7VVU4	Uncharacterized protein
BP2543	metE	22.5819	22.6538	22.6338	22.6116	22.6831	22.5572	54.0851	22.6338	22.6116	1.01548		0.896941	0.970908	Q7VVU3	5-methyltetrahydropteroyltriglutamate--homocysteine methyltransferase
BP2544	metR	18.2599	18.2849	18.3315	18.3775	18.2996	18.2125	51.6227	18.2849	18.2996	0.989822		0.935854	0.982506	Q7VVU2	Transcriptional regulatory protein
BP2545	recX	17.5959	17.5214	17.7581	17.3907	17.4067	17.5261	44.9096	17.5959	17.4067	1.14013		0.0880796	0.373939	Q7VVU1	Regulatory protein RecX
BP2546	recA	22.0053	22.0805	21.9434	22.0067	22.0396	22.0766	55.576	22.0053	22.0396	0.976546		0.521238	0.836957	P0A448	Protein RecA
BP2547	BP2547	17.1347	17.1719	17.0655	17.1555	17.1633	17.1598	49.4633	17.1347	17.1598	0.982708		0.319431	0.796092	Q7VVU0	Two-component response regulatory protein
BP2548	BP2548	15.3711	15.4609	15.4207	15.4644	15.5235	15.3819	53.2413	15.4207	15.4644	0.970172		0.466951	0.797996	Q7VVT9	Two-component system histidine kinase
BP2549	BP2549	17.2682	17.4131	17.2072	17.4127	17.3049	17.6053	45.8545	17.2682	17.4127	0.904696		0.247422	0.488	Q7VVT8	Putative sugar transport protein
BP2553	BP2553	17.2462	17.2451	17.1337	17.365	17.2969	17.1306	50.032	17.2451	17.2969	0.964726		0.518804	0.757916	Q7VVT4	Putative exported protein
BP2560	BP2560	15.3285	15.21	15.1616	15.2601	15.419	15.1267	47.3622	15.21	15.2601	0.965833		0.737029	0.858869	Q7VVS7	Putative exported protein
BP2561	rdgC	20.5463	20.5004	20.5758	20.5036	20.4377	20.4578	54.3989	20.5463	20.4578	1.06325		0.0641603	0.554071	Q7VVS6	Recombination-associated protein RdgC
BP2562	pyrB	20.6122	20.5822	20.6945	20.7647	20.7175	20.6941	53.4895	20.6122	20.7175	0.929574		0.0720821	0.485333	Q7VVS5	Aspartate transcarbamoylase
BP2564	BP2564	21.2256	20.9961	21.0176	20.943	20.937	20.9819	51.1786	21.0176	20.943	1.0531		0.166515	0.494804	Q7VVS3	Putative lipoprotein
BP2569	BP2569	18.5321	18.6	18.4796	18.4764	18.3397	18.4672	50.6466	18.5321	18.4672	1.04603		0.123299	0.489987	Q7VVR9	Putative lipoprotein
BP2571	BP2571	21.5277	21.5998	21.7804	21.4764	21.5475	21.582	54.8795	21.5998	21.5475	1.03697		0.283347	0.562548	Q7VVR7	Putative transcriptional regulatory protein
BP2572	ihfA	21.2619	21.3449	21.4456	21.2127	21.2098	21.2435	50.1842	21.3449	21.2127	1.09597		0.0763037	0.4518	Q7VVR6	Integration host factor subunit alpha S
BP2573	pheT	20.3995	20.42	20.4289	20.4452	20.4542	20.4141	53.3486	20.42	20.4452	0.982699		0.220338	0.853339	Q7VVR5	Phenylalanine--tRNA ligase beta subunit
BP2574	pheS	20.4056	20.3683	20.2449	20.3627	20.3662	20.2499	55.8656	20.3683	20.3627	1.00385		0.840184	0.948139	Q7VVR4	Phenylalanine--tRNA ligase alpha subunit
BP2575	rplT	22.6743	22.8531	22.6833	22.6144	22.8621	22.716	52.6079	22.6833	22.716	0.977535		0.951218	0.980528	Q7VVR3	50S ribosomal protein L20
BP2576	rpmI	20.4138	20.885	20.8938	20.5385	20.7494	20.1067	46.9355	20.885	20.5385	1.27142		0.34181	0.478614	Q7VVR2	50S ribosomal protein L35
BP2578	dut	17.4099	17.6459	17.6432	17.8054	18.1368	17.7843	49.9257	17.6432	17.8054	0.893639		0.0685562	0.24745	Q7VVR1	Deoxyuridine 5'-triphosphate nucleotidohydrolase
BP2580	BP2580	15.7814	15.6134	15.7507	15.5935	15.6487	15.4816	52.183	15.7507	15.5935	1.1151		0.11994	0.455781	Q7VVR0	Putative GntR-family regulatory protein
BP2581	BP2581	16.2356	16.3261	16.3203	16.5051	16.2394	16.2543	50.0283	16.3203	16.2543	1.04683		0.691176	0.849368	Q7VVQ9	Uncharacterized protein
BP2583	BP2583	19.5443	19.7595	19.8227	19.5759	19.6906	19.706	55.0375	19.7595	19.6906	1.04892		0.613124	0.795658	Q7VVQ8	Methyltransf_25 domain-containing protein
BP2585	BP2585	15.6052	16.1582	15.7766	15.9422	15.7929	15.4652	48.0686	15.7766	15.7929	0.98875		0.627547	0.717092	Q7VVQ7	DedA-family integral membrane protein
BP2586	BP2586	18.8237	18.8462	18.8179	18.8523	18.8947	18.7379	49.227	18.8237	18.8523	0.980385		0.984995	0.99605	Q7VVQ6	Integral membrane protein
BP2589	BP2589	18.3773	18.4697	18.4932	18.5007	18.684	18.5047	47.8018	18.4697	18.5047	0.976024		0.171834	0.487109	Q7VVQ5	Putative DNA-binding protein
BP2590	BP2590	17.1749	17.2715	17.2866	17.0781	17.1082	17.2078	52.1099	17.2715	17.1082	1.1198		0.097951	0.487468	Q7VVQ4	Putative LacI-family transcriptional regulator
BP2594	BP2594	14.1712	14.0033	14.1867	14.3082	14.4204	13.9609	41.4096	14.1712	14.3082	0.909443		0.50681	0.648407	Q7VVQ0	ABC transport protein, solute binding component
BP2598	BP2598	15.0207	15.1622	15.2331	15.1492	14.998	14.9274	52.8738	15.1622	14.998	1.12057		0.276688	0.536595	Q7VVP7	Uncharacterized protein
BP2599	BP2599	NaN	13.6231	13.8463	13.6291	13.8325	13.8962	42.754	13.7347	13.8325	0.934437		0.72608	0.835993	Q7VVP6	Putative GntR-family transcriptional regulator
BP2601	BP2601	15.3594	15.1817	15.4372	15.4248	15.2469	15.3252	51.401	15.3594	15.3252	1.02392		0.949129	0.979884	Q7VVP4	Probable alcohol dehydrogenase
BP2602	BP2602	14.4637	14.5272	14.4356	14.8173	14.3085	14.6213	49.6743	14.4637	14.6213	0.896561		0.517188	0.658812	Q7VVP3	Amino_oxidase domain-containing protein
BP2604	BP2604	16.2828	16.2391	16.2949	16.2141	16.464	16.2599	48.8983	16.2828	16.2599	1.01599		0.634517	0.832309	Q7VVP1	Putative LysR-family transcriptional regulatory protein
BP2609	BP2609	15.5353	15.5545	15.6132	15.5235	15.5503	15.6112	47.2853	15.5545	15.5503	1.0029		0.872839	0.969266	Q7VVN7	Uncharacterized protein
BP2610	BP2610	15.2441	15.1511	15.2483	15.1694	15.3382	15.1916	50.4665	15.2441	15.1916	1.03707		0.778708	0.926434	Q7VVN6	Putative solute transport protein
BP2612	BP2612	12.3145	12.2481	12.3232	NaN	12.4713	11.8483	51.977	12.3145	12.1598	1.11317		0.603604	0.689592	Q7VVN5	DUF126 domain-containing protein
BP2616	BP2616	20.5773	20.4282	20.5688	20.385	20.4459	20.4251	52.1967	20.5688	20.4251	1.10469		0.108588	0.488635	Q7VVN1	ABC transport protein, periplasmic component
BP2617	BP2617	15.1747	14.991	14.948	15.3866	15.392	14.7303	51.077	14.991	15.3866	0.76013		0.598061	0.683846	Q7VVN0	Amidohydro_3 domain-containing protein
BP2618	BP2618	18.3397	18.2786	18.3386	18.205	18.2618	18.1858	53.0306	18.3386	18.205	1.09706		0.0290993	0.475624	Q7VVM9	Putative transcriptional regulator (Fragment)
BP2621	BP2621	15.0079	15.3025	15.4624	15.4097	15.2986	15.3714	46.0892	15.3025	15.3714	0.953319		0.496777	0.651448	Q7VVM7	Putative TetR-family transcriptional regulator
BP2622	hipA	17.287	17.2414	17.2276	17.2795	17.1982	17.3061	55.6249	17.2414	17.2795	0.973909		0.814507	0.955772	Q7VVM6	HipA-like protein
BP2624	guaA	20.246	20.2073	20.1772	20.2526	20.1689	20.3318	51.5107	20.2073	20.2526	0.969077		0.467875	0.796035	Q7VVM4	GMP synthase [glutamine-hydrolyzing]
BP2625	guaB	22.7216	22.6918	22.7619	22.6295	22.6114	22.7863	52.8056	22.7216	22.6295	1.06595		0.450409	0.759495	Q7VVM3	Inosine-5'-monophosphate dehydrogenase
BP2626	BP2626	16.9989	17.0043	16.8146	17.0817	16.9028	16.797	51.1143	16.9989	16.9028	1.06886		0.912801	0.960494	Q7VVM2	Uncharacterized protein
BP2632	BP2632	16.6382	16.7387	16.8189	16.7886	16.7085	16.7426	51.8299	16.7387	16.7426	0.997272		0.810617	0.941572	Q7VVM1	Putative GTP-binding protein
BP2633	BP2633	12.6562	13.1804	12.902	13.6888	13.6189	13.459	48.4362	12.902	13.6189	0.608389		0.0151965	0.1288	Q7VVM0	Possible exonuclease
BP2635	lrp	17.1419	17.1255	17.1322	17.067	16.939	17.1325	51.5947	17.1322	17.067	1.04619		0.201934	0.561848	Q7VVL9	Leucine-responsive regulatory protein
BP2636	BP2636	17.8147	17.9641	17.9128	17.9614	17.8936	17.8453	49.5286	17.9128	17.8936	1.01342		0.961189	0.992245	Q7VVL8	Putative exported protein
BP2637	BP2637	15.7811	15.7416	15.5911	15.8431	15.8239	15.6764	51.4317	15.7416	15.8239	0.944549		0.383358	0.653703	Q7VVL7	Putative lipoprotein
BP2643	glpR	19.7677	19.9079	19.8132	19.8509	19.9118	19.7873	50.6735	19.8132	19.8509	0.974199		0.728002	0.908665	Q7VVL2	Glycerol-3-phosphate regulon repressor protein
BP2644	BP2644	19.3075	19.285	19.2742	19.2863	19.3408	19.2948	50.4262	19.285	19.2948	0.993209		0.400844	0.882009	Q7VVL1	Putative glycerol-3-phosphate dehydrogenase
BP2645	BP2645	19.4179	19.4344	19.541	19.4254	19.3169	19.3493	49.1014	19.4344	19.3493	1.06072		0.115731	0.493824	Q7VVL0	Putative IclR-family regulatory protein
BP2647	BP2647	16.4009	16.2635	16.2942	16.5081	16.3782	16.3901	52.9322	16.2942	16.3901	0.93571		0.145678	0.495893	Q7VVK9	Putative exported protein
BP2648	BP2648	16.6499	16.7008	16.6122	16.8135	16.7544	16.8103	48.5336	16.6499	16.8103	0.894763		0.0124797	0.372541	Q7VVK8	FAD2 domain-containing protein
BP2651	BP2651	17.8979	17.8757	17.7762	17.8389	17.8163	17.6978	49.4613	17.8757	17.8163	1.04202		0.318255	0.670188	Q7VVK6	Uncharacterized protein
BP2652	BP2652	19.5963	19.8195	19.5933	19.8327	19.5931	19.6096	51.2083	19.5963	19.6096	0.990805		0.938783	0.969107	Q7VVK5	Putative exported protein
BP2653	BP2653	18.5724	18.5681	18.4137	18.5465	18.4901	18.4052	53.2872	18.5681	18.4901	1.05558		0.602541	0.830656	Q7VVK4	Putative exported protein
BP2655	BP2655	15.578	15.671	15.7572	15.907	15.8236	15.7078	50.6911	15.671	15.8236	0.89968		0.136761	0.461591	Q7VVK2	Putative IclR-family regulatory protein
BP2656	BP2656	16.1136	15.7654	16.002	15.9016	15.8866	15.8649	51.9291	16.002	15.8866	1.08329		0.502444	0.706297	Q7VVK1	Putative exported protein
BP2658	BP2658	13.0788	12.8232	13.3738	12.9917	13.2901	13.301	51.5802	13.0788	13.2901	0.863765		0.616189	0.716059	Q7VVJ9	RF_PROK_I domain-containing protein
BP2659	queE	16.3734	16.4755	16.4211	16.654	16.7195	16.6811	51.1041	16.4211	16.6811	0.835082		0.00173034	0.248	Q7VVJ8	7-carboxy-7-deazaguanine synthase
BP2660	BP2660	15.0161	14.9466	15.0779	14.6967	NaN	14.7801	48.4987	15.0161	14.7384	1.21229		0.0177579	0.263535	Q7VVJ7	6-carboxy-5,6,7,8-tetrahydropterin synthase
BP2661	BP2661	19.1807	19.2059	19.2763	19.0436	19.1852	19.0458	52.3468	19.2059	19.0458	1.11735		0.077898	0.452619	Q7VVJ6	Putative exported protein
BP2663	BP2663	15.9059	16.0325	15.9409	15.7897	15.889	15.8311	47.8733	15.9409	15.8311	1.07908		0.0604061	0.45073	Q7VVJ4	Putative transcriptional regulatory protein
BP2664	BP2664	12.6925	12.8863	NaN	13.2888	NaN	13.1237	42.5979	12.7894	13.2062	0.749079		0.0819663	0.231059	Q7VVJ3	Putative MarR-family transcriptional regulator
BP2667	fhaS	22.0766	22.2537	22.3664	22.3157	22.358	22.1662	54.362	22.2537	22.3157	0.957903		0.665576	0.825237	Q7VVJ2	Adhesin
BP2668	purL	19.8117	19.7402	19.786	19.8345	19.7368	19.8303	54.0769	19.786	19.8303	0.96976		0.60825	0.881861	Q7VVJ1	Phosphoribosylformylglycinamidine synthase
BP2669	BP2669	NaN	NaN	15.1023	15.1195	15.0607	NaN	49.2154	15.1023	15.0901	1.00846		1	1	Q7VVJ0	Putative integral membrane protein
BP2671	BP2671	17.6184	17.5677	17.7274	17.802	17.8068	17.6375	51.6904	17.6184	17.802	0.880475		0.202856	0.51625	Q7VVI8	Putative exported protein
BP2674	fimX	16.9426	17.1849	16.9678	16.6297	16.9431	16.4651	55.8737	16.9678	16.6297	1.26413		0.0921709	0.255093	P09808	Fimbrial protein FimX
BP2675	paaK	18.5009	18.5384	18.5552	18.6208	18.6184	18.4907	53.2764	18.5384	18.6184	0.946018		0.380624	0.760348	Q7VVI7	Phenylacetate-coenzyme A ligase
BP2676	paaI	17.2597	17.1354	17.348	17.3611	17.3772	17.0464	53.5667	17.2597	17.3611	0.932141		0.91647	0.960088	Q7VVI6	Phenylacetic acid degradation protein
BP2677	paaG	19.9973	19.9053	19.8609	19.8127	19.9526	19.739	50.7214	19.9053	19.8127	1.06632		0.31019	0.600156	Q7VVI5	Probable enoyl-CoA hydratase
BP2678	BP2678	16.0574	15.9965	15.8983	16.2544	16.2918	15.7277	51.9131	15.9965	16.2544	0.836309		0.598862	0.706684	Q7VVI4	Putative oxidoreductase
BP2681	paaD	13.4268	13.4766	13.4147	13.3433	13.5661	NaN	49.2799	13.4268	13.4547	0.980804		0.870369	0.948835	Q7VVI3	Phenylacetic acid degradation protein
BP2684	paaA	14.4792	14.9996	14.8282	15.0685	14.9103	14.5163	55.558	14.8282	14.9103	0.944695		0.793717	0.851593	Q7VVI0	Phenylacetic acid degradation protein
BP2685	paaX	17.1543	17.1779	17.1952	17.1288	17.1975	17.097	56.3514	17.1779	17.1288	1.03462		0.338207	0.798883	Q7VVH9	Phenylacetic acid degradation operon negative regulatory protein
BP2686	nnrE	16.0703	15.9818	16.0585	16.2104	16.0513	15.8318	45.9533	16.0585	16.0513	1.00498		0.962422	0.98351	Q7VVH8	NAD(P)H-hydrate epimerase
BP2687	orn	19.4264	19.3404	19.2808	19.186	19.2124	19.2002	52.0418	19.3404	19.2002	1.10209		0.0252017	0.370922	Q7VVH7	Oligoribonuclease
BP2688	BP2688	17.1149	16.9463	17.0515	16.9279	16.9873	16.9151	51.7131	17.0515	16.9279	1.08944		0.156257	0.527567	Q7VVH6	Putative integral membrane zinc-metalloprotease
BP2689	rsgA	18.05	17.9626	18.0537	17.9521	17.9381	18.0542	53.7162	18.05	17.9521	1.07018		0.437198	0.79221	P67678	Small ribosomal subunit biogenesis GTPase RsgA
BP2692	BP2692	18.6181	18.6858	18.8049	18.7168	18.7079	18.6745	51.3513	18.6858	18.7079	0.984838		0.957121	0.990944	Q7VVH3	ABC-transport protein, solute-binding component
BP2693	BP2693	19.292	19.3616	19.0034	19.4982	19.3612	19.2118	57.235	19.292	19.3612	0.953164		0.371592	0.549497	Q7VVH2	Putative gamma-glutamyltranspeptidase
BP2694	BP2694	16.3552	16.3683	16.2439	16.2933	16.4016	16.4312	46.9199	16.3552	16.4016	0.968383		0.410242	0.730648	Q7VVH1	LysR-family transcriptional regulator
BP2699	glnB	21.5175	21.2528	21.3261	21.3313	21.2983	21.2765	51.6394	21.3261	21.2983	1.0194		0.474748	0.717579	Q7VVG9	Nitrogen regulatory protein
BP2700	nadE	19.8691	19.8899	19.9029	19.9443	19.9435	19.992	55.1645	19.8899	19.9443	0.962956		0.0180967	0.528386	Q7VVG8	Glutamine-dependent NAD(+) synthetase
BP2701	BP2701	18.1915	18.0388	18.0068	18.0705	18.1625	18.0328	49.3114	18.0388	18.0705	0.978265		0.896297	0.960699	Q7VVG7	Putative membrane transport protein
BP2702	argH	21.2561	21.2921	21.1493	21.1454	21.1258	21.1599	55.572	21.2561	21.1454	1.07976		0.113694	0.527823	Q7VVG6	Argininosuccinate lyase
BP2703	BP2703	20.0647	20.1325	20.1751	20.0085	20.0365	20.1093	49.1494	20.1325	20.0365	1.06887		0.173736	0.59446	Q7VVG5	Putative NAD(P)H nitroreductase
BP2705	BP2705	15.4555	15.4937	15.422	15.4467	15.4438	15.4073	52.658	15.4555	15.4438	1.00819		0.37041	0.849077	Q7VVG4	Putative molybdenum-binding protein
BP2706	moaA	17.6066	17.642	17.726	17.5751	17.6653	17.5797	54.3101	17.642	17.5797	1.04412		0.325438	0.718075	Q7VVG3	GTP 3',8-cyclase
BP2707	moeA	20.2181	20.2421	20.1597	20.1533	20.113	20.1123	49.407	20.2181	20.113	1.07556		0.0453058	0.523185	Q7VVG2	Molybdopterin molybdenumtransferase
BP2708	moaB	17.0291	17.0092	16.8679	17.3511	17.3542	16.9953	52.5809	17.0092	17.3511	0.78898		0.110279	0.342698	Q7VVG1	Molybdenum cofactor biosynthesis protein B
BP2709	moaE	19.3689	19.3947	19.4004	19.4755	19.4966	19.4146	53.3201	19.3947	19.4755	0.9455		0.0482033	0.548441	Q7VVG0	Molybdopterin converting factor
BP2710	moaD	16.7661	16.9582	16.9412	16.9355	17.0435	16.9054	46.4966	16.9412	16.9355	1.00393		0.382037	0.668996	Q7VVF9	Molybdopterin converting factor
BP2711	moaC	19.3048	19.2446	19.2128	19.1335	19.1672	19.306	52.94	19.2446	19.1672	1.05509		0.431568	0.743004	Q7VVF8	Cyclic pyranopterin monophosphate synthase
BP2712	BP2712	22.4674	22.4425	22.3058	22.3687	22.3889	22.3769	56.1413	22.4425	22.3769	1.04647		0.620867	0.857667	Q7VVF7	Putative exported protein
BP2713	BP2713	17.0274	17.0701	17.0285	17.0771	17.0683	16.9428	50.1576	17.0285	17.0683	0.9728		0.795681	0.94458	Q7VVF6	Putative hydrolase S
BP2715	BP2715	21.2958	21.408	21.1323	21.478	21.329	21.3814	50.1257	21.2958	21.3814	0.942421		0.267153	0.527329	Q7VVF4	Peroxiredoxin
BP2716	BP2716	17.1961	17.3539	17.1134	17.1905	17.109	17.2705	50.5075	17.1961	17.1905	1.00389		0.731438	0.866232	Q7VVF3	Putative membrane transport protein
BP2717	BP2717	13.386	14.4503	14.3944	14.487	14.3321	14.0444	52.3539	14.3944	14.3321	1.04414		0.598422	0.637297	Q7VVF2	Putative exported protein
BP2718	bioB	16.7865	16.91	16.8534	17.4839	17.4209	16.8554	51.9522	16.8534	17.4209	0.674766		0.117797	0.256923	Q7VVF1	Biotin synthase
BP2720	BP2720	16.9755	17.0805	17.1219	17.1124	17.3196	16.986	54.0139	17.0805	17.1124	0.978135		0.494179	0.695304	Q7VVE9	Putative TetR-family transcriptional regulator
BP2722	BP2722	18.2141	18.1941	18.0691	18.2578	18.061	18.197	54.5513	18.1941	18.197	0.998003		0.870221	0.955512	Q7VVE8	Putative membrane transport ATPase
BP2723	BP2723	16.1874	16.2372	16.0341	16.5943	16.558	16.1189	55.2931	16.1874	16.558	0.773491		0.175084	0.379482	Q7VVE7	Putative MerR-family transcriptional regulator
BP2725	BP2725	14.5302	14.4527	14.6963	14.9766	13.8714	14.7227	45.6686	14.5302	14.7227	0.875045		0.920884	0.947755	Q7VVE6	Uncharacterized protein
BP2726	BP2726	18.9894	18.9862	18.961	19.1676	19.1802	18.9412	50.8303	18.9862	19.1676	0.881831		0.207229	0.501527	Q7VVE5	Putative oxidoreductase
BP2727	BP2727	17.9128	18.0393	17.9959	18.0742	17.9566	17.9868	58.0253	17.9959	17.9868	1.00638		0.674271	0.881515	Q7VVE4	SURF1-like protein
BP2735	BP2735	16.2522	16.3316	16.6056	16.2808	16.7346	16.2641	47.2847	16.3316	16.2808	1.03581		0.880629	0.932526	Q7VVD8	Uncharacterized protein
BP2736	BP2736	16.9641	16.9636	16.9942	17.2373	17.0356	16.7349	49.5231	16.9641	17.0356	0.951669		0.854452	0.924722	Q7VVD7	Nitrogen regulatory protein P-II
BP2741	BP2741	18.1785	18.1954	18.3482	17.9423	17.988	18.1267	51.4439	18.1954	17.988	1.15458		0.0456671	0.300969	Q7VVD5	Putative TetR-family transcriptional regulator
BP2743	BP2743	20.6649	20.6336	20.6063	20.6589	20.6447	20.5403	54.0024	20.6336	20.6447	0.992283		0.647325	0.890661	Q7VVD3	Putative ABC transport protein, ATP-binding component
BP2744	BP2744	20.0638	19.9441	19.9344	20.0141	20.022	19.8275	55.8487	19.9441	20.0141	0.952658		0.747163	0.884411	Q7VVD2	Putative ABC transport protein, ATP-binding component
BP2745	BP2745	18.674	18.7468	18.7454	18.784	18.8412	18.5945	45.0015	18.7454	18.784	0.973632		0.831	0.937523	Q7VVD1	Putative ABC transport protein, ATP-binding component
BP2746	BP2746	12.8215	12.5947	12.5004	12.8078	12.6626	12.6273	47.0464	12.5947	12.6626	0.953994		0.612693	0.782456	Q7VVD0	Putative ABC transport protein, inner membrane component
BP2747	BP2747	23.6456	23.4631	23.5671	23.4123	23.4064	23.5006	56.1768	23.5671	23.4123	1.11324		0.123428	0.483556	Q7VVC9	Putative ABC transport solute-binding protein
BP2749	putA	21.8427	21.7987	21.7866	21.8882	21.9472	21.7688	53.2466	21.7987	21.8882	0.939849		0.347217	0.701151	Q7VVC8	Bifunctional protein PutA
BP2750	BP2750	19.1031	19.4403	19.4586	19.2829	19.2688	19.2281	47.5317	19.4403	19.2688	1.1262		0.560355	0.725254	Q7VVC7	Lipoprotein
BP2751	BP2751	19.0872	19.031	19.0177	19.0458	19.0287	19.0088	52.4425	19.031	19.0287	1.00165		0.501664	0.89226	Q7VVC6	Putative membrane protein
BP2752	BP2752	14.4841	14.6498	14.4667	14.6509	NaN	14.3468	42.7814	14.4841	14.4988	0.989825		0.815175	0.890852	Q7VVC5	Putative exported protein
BP2753	clpA	19.7985	19.7585	19.7885	19.8068	19.8258	19.6961	58.6009	19.7885	19.8068	0.987452		0.900397	0.971258	Q7VVC4	ATP-dependent clp protease ATP-binding
BP2754	pbp	15.3103	14.7715	15.232	15.068	15.3067	14.8309	46.5782	15.232	15.068	1.12043		0.876074	0.925949	Q7VVC3	Penicillin-binding protein
BP2755	BP2755	18.0754	18.0223	18.0323	18.024	18.1261	18.06	58.4711	18.0323	18.06	0.980961		0.476757	0.849364	Q7VVC2	Putative exported protein
BP2756	clpS	14.939	15.084	14.8543	14.9527	15.0724	14.7854	49.2749	14.939	14.9527	0.990562		0.845096	0.929119	Q7VVC1	ATP-dependent Clp protease adapter protein ClpS
BP2757	BP2757	15.6978	16.182	16.014	16.3556	16.127	15.9361	50.2051	16.014	16.127	0.92469		0.401818	0.525284	Q7VVC0	Putative cold-shock protein
BP2758	BP2758	17.2948	17.3984	17.0601	17.8612	17.6263	17.515	51.4647	17.2948	17.6263	0.794709		0.0435291	0.246111	Q7VVB9	Exported protein
BP2759	BP2759	19.5649	19.5074	19.6362	19.4705	19.4398	19.6783	53.9506	19.5649	19.4705	1.06764		0.657865	0.834939	Q7VVB8	Putative thiolase
BP2761	sodB	22.4922	22.3521	22.4199	22.6736	22.5872	22.5268	51.9556	22.4199	22.5872	0.890488		0.0411072	0.361137	P37369	Superoxide dismutase [Fe]
BP2762	xseA	17.7127	17.7058	17.6835	17.7327	17.7355	17.763	53.476	17.7058	17.7355	0.979613		0.030182	0.69795	Q7VVB6	Exodeoxyribonuclease 7 large subunit
BP2764	BP2764	19.0344	19.2461	19.1322	19.4268	19.1922	19.2093	48.9512	19.1322	19.2093	0.947983		0.227044	0.488541	Q7VVB4	Putative biopolymer transport protein
BP2766	lpxK	18.0962	18.0641	18.0716	18.0917	18.0898	18.0897	51.5076	18.0716	18.0898	0.987426		0.248863	0.922781	Q7VVB2	Tetraacyldisaccharide 4'-kinase
BP2767	BP2767	14.9252	14.9912	14.652	14.9949	14.1678	13.7231	53.8251	14.9252	14.1678	1.69038		0.220697	0.341778	Q7VVB1	UPF0434 protein BP2767
BP2768	kdsB	20.3456	20.2534	20.1888	20.306	20.2755	20.2959	50.1083	20.2534	20.2959	0.970939		0.554288	0.850263	Q7VVB0	3-deoxy-manno-octulosonate cytidylyltransferase
BP2769	adk	20.5441	20.53	20.172	20.7512	20.6095	20.3557	49.9111	20.53	20.6095	0.946389		0.40346	0.547359	P0DKX8	Adenylate kinase
BP2770	BP2770	21.4492	21.3616	21.369	21.3996	21.3922	21.3582	51.5323	21.369	21.3922	0.984024		0.763541	0.953246	Q7VVA9	Probable short-chain dehydrogenase
BP2773	rpsT	21.201	21.1841	21.4518	21.0816	21.252	21.0232	49.7449	21.201	21.0816	1.08633		0.220831	0.47566	Q7VVA6	30S ribosomal protein S20
BP2783	thrC	21.0289	20.9359	20.9058	20.9583	20.9512	20.9825	53.5166	20.9359	20.9583	0.984604		0.861909	0.965599	Q7VVA2	Threonine synthase
BP2784	BP2784	20.4049	20.3368	20.3394	20.353	20.4058	20.4104	52.1968	20.3394	20.4058	0.955044		0.367862	0.830473	Q7VVA1	Homoserine dehydrogenase
BP2785	BP2785	21.1607	21.294	21.237	21.1825	21.2475	21.2488	52.6628	21.237	21.2475	0.992762		0.927713	0.98257	Q7VVA0	Putative aminotransferase
BP2786	BP2786	16.8412	16.9681	17.1395	17.2074	16.9134	17.0134	50.769	16.9681	17.0134	0.969062		0.639339	0.790733	Q7VV99	Uncharacterized protein
BP2787	BP2787	21.3157	21.3568	21.306	21.3338	21.2905	21.2853	47.1018	21.3157	21.2905	1.01761		0.353515	0.853978	Q7VV98	Thioredoxin domain-containing protein
BP2788	BP2788	20.9301	20.9426	20.8949	20.9369	21.0259	20.9757	52.8015	20.9301	20.9757	0.968857		0.124942	0.643683	Q7VV97	PINc domain-containing protein
BP2789	BP2789	17.0856	17.1197	16.9852	17.264	17.1094	16.912	52.1615	17.0856	17.1094	0.983599		0.787105	0.88237	Q7VV96	Uncharacterized protein
BP2791	dnaB	18.4692	18.5164	18.4721	18.5806	18.56	18.5633	51.6161	18.4721	18.5633	0.938755		0.00775177	0.489685	Q7VV94	Replicative DNA helicase
BP2792	BP2792	16.8761	16.9663	16.8894	17.0166	16.9769	16.8436	49.0281	16.8894	16.9769	0.941138		0.58634	0.83228	Q7VV93	Uncharacterized protein
BP2793	rplI	24.5246	24.5036	24.5965	24.3746	24.4687	24.4167	51.5832	24.5246	24.4167	1.07761		0.036047	0.418879	Q7VV92	50S ribosomal protein L9
BP2794	rpsR	22.8595	22.9646	23.1677	22.6489	22.9042	22.7501	53.3339	22.9646	22.7501	1.16034		0.121329	0.36669	Q7VV91	30S ribosomal protein S18
BP2795	priB	18.6257	18.5402	18.6228	18.786	18.7128	18.655	50.1039	18.6228	18.7128	0.93948		0.0611942	0.451002	P67673	Primosomal replication protein N
BP2796	rpsF	22.5373	22.3762	22.524	22.5196	22.4647	22.3375	52.0425	22.524	22.4647	1.042		0.632748	0.831806	Q7VV89	30S ribosomal protein S6
BP2797	folE2	18.9203	18.8643	18.7501	19.0798	19.0375	18.9173	50.0984	18.8643	19.0375	0.886918		0.0755124	0.39567	Q7VV88	GTP cyclohydrolase FolE2
BP2798	dxs	19.9857	19.9456	20.0628	20.0285	20.0387	20.0664	56.8714	19.9857	20.0387	0.963911		0.268053	0.725805	Q7VV87	1-deoxy-D-xylulose-5-phosphate synthase
BP2799	BP2799	20.7364	20.6817	20.5743	20.7575	20.7659	20.7064	53.4804	20.6817	20.7575	0.948773		0.196539	0.581305	Q7VV86	Probable geranyltranstransferase
BP2801	BP2801	15.7889	16.1497	15.9504	16.1047	16.1089	16.015	51.1973	15.9504	16.1047	0.898552		0.356575	0.563888	Q7VV84	Putative transcriptional regulator
BP2802	BP2802	18.6623	18.7299	18.6968	18.8401	18.8296	18.7444	52.8802	18.6968	18.8296	0.912065		0.0397011	0.466368	Q7VV83	Putative exported protein
BP2804	BP2804	17.6365	17.6733	17.6532	17.9154	17.8757	17.6193	51.5122	17.6532	17.8757	0.857122		0.185599	0.478358	Q7VV81	Putative iron-sulfur protein
BP2806	BP2806	18.4667	18.5268	18.441	18.4866	18.4505	18.481	53.3422	18.4667	18.481	0.99019		0.852545	0.968843	Q7VV80	Magnesium transporter MgtE
BP2807	BP2807	19.4332	19.269	19.2819	19.2145	19.2278	19.3967	52.1424	19.2819	19.2278	1.03823		0.572654	0.79477	Q7VV79	Putative thioesterase
BP2809	BP2809	15.3449	15.2616	15.4917	15.1465	15.0827	15.3665	51.74	15.3449	15.1465	1.14739		0.199726	0.468532	Q7VV77	Putative transcriptional regulator
BP2810	BP2810	19.1784	19.1688	19.1628	19.3351	19.2478	19.156	53.767	19.1688	19.2478	0.946707		0.215572	0.597782	Q7VV76	Putative hydrolase
BP2811	fadD	18.5464	18.4432	18.5534	18.5038	18.5711	18.5378	52.2756	18.5464	18.5378	1.00598		0.597353	0.867971	Q7VV75	Long-chain-fatty-acid--CoA ligase
BP2813	BP2813	18.7396	18.7376	18.692	19.0127	18.8985	18.8969	49.7363	18.7376	18.8985	0.894453		0.00676093	0.235446	Q7VV74	Inositol-1-monophosphatase
BP2815	BP2815	21.946	21.8208	21.7843	21.8382	21.8278	21.8384	51.7682	21.8208	21.8382	0.988024		0.76691	0.932889	Q7VV73	Uncharacterized protein
BP2816	metN	16.854	16.8239	16.9061	16.8014	16.9468	16.6023	52.5387	16.854	16.8014	1.03719		0.490848	0.693997	Q7VV72	Methionine import ATP-binding protein MetN
BP2818	BP2818	23.2067	23.1123	23.2121	22.8954	22.8742	23.0612	51.9587	23.2067	22.8954	1.24078		0.0257376	0.24827	Q7VV70	Lipoprotein
BP2824	BP2824	16.0297	16.0939	16.1571	16.1546	16.1096	15.8749	58.4941	16.0939	16.1096	0.989227		0.642376	0.820629	Q7VV67	DUF521 domain-containing protein
BP2825	BP2825	18.421	18.438	18.5915	18.2808	18.2945	18.3994	53.0072	18.438	18.2945	1.10458		0.0738839	0.413751	Q7VV66	Putative GntR-family transcriptional regulatory protein
BP2832	BP2832	15.0758	13.1666	12.0814	NaN	13.9823	13.6687	53.9708	13.1666	13.8255	0.633371		0.757465	0.765786	Q7VV61	ABC transport protein, ATP-binding component
BP2835	BP2835	14.4586	NaN	14.46	14.406	14.6355	14.0893	42.637	14.4593	14.406	1.03759		0.714023	0.795555	Q7U360	ABC transport protein, Solute-binding component
BP2838	BP2838	18.8061	18.8023	18.8609	18.6451	18.6618	18.7637	49.9811	18.8061	18.6618	1.10521		0.0330538	0.408577	Q7VV58	Putative hydrolase
BP2839	BP2839	15.3191	15.5029	15.4645	15.5698	15.3884	15.6818	48.0616	15.4645	15.5698	0.929594		0.312905	0.549242	Q7VV57	Exported protein, conserved
BP2840	BP2840	NaN	14.6509	14.4956	15.1678	14.7873	14.7083	47.6812	14.5733	14.7873	0.862087		0.199991	0.37865	Q7VV56	Putative TetR-family transcriptional regulator
BP2841	BP2841	20.0612	19.9653	19.9338	20.1736	20.1205	20.0107	53.1078	19.9653	20.1205	0.897985		0.134748	0.491542	Q7VV55	Putative short-chain dehydrogenase
BP2849	BP2849	15.0371	15.0308	15.0164	14.9917	14.9288	14.8048	51.4146	15.0308	14.9288	1.07325		0.0961954	0.478145	Q7VV54	Putative LysR-family transcriptional regulator
BP2850	panB	19.4674	19.4395	19.4625	19.3909	19.4067	19.2918	48.8988	19.4625	19.3909	1.0509		0.0649937	0.490412	Q7VV53	3-methyl-2-oxobutanoate hydroxymethyltransferase
BP2853	BP2853	17.2011	17.5067	17.3363	17.4439	17.433	17.2877	59.1142	17.3363	17.433	0.935174		0.713285	0.848421	Q7VV51	Probable short chain dehydrogenase
BP2854	BP2854	17.0186	16.9447	16.9145	17.1294	17.0445	16.7882	48.7374	16.9447	17.0445	0.933141		0.806187	0.903832	Q7VV50	Probable short chain dehydrogenase
BP2855	BP2855	13.7744	13.2419	13.807	NaN	13.8813	13.4697	54.6008	13.7744	13.6755	1.07095		0.825638	0.864497	Q7VV49	Membrane transport protein
BP2856	BP2856	14.4516	14.1849	14.3676	14.2984	14.2723	13.8472	43.8685	14.3676	14.2723	1.06833		0.304599	0.482061	Q7VV48	AB hydrolase-1 domain-containing protein
BP2857	BP2857	18.1939	18.3264	18.3023	18.1578	18.2105	18.2562	55.0326	18.3023	18.2105	1.0657		0.254885	0.643137	Q7VV47	Putative LysR-family transcriptional regulator
BP2858	tyrB	20.7786	20.7822	20.7972	20.6823	20.6504	20.7361	54.2566	20.7822	20.6823	1.07165		0.0198177	0.476726	Q7VV46	Aromatic-amino-acid aminotransferase
BP2859	BP2859	15.4212	15.4811	15.3062	15.6844	15.4334	15.5995	48.732	15.4212	15.5995	0.883697		0.131848	0.408269	Q7VV45	HD domain-containing protein
BP2862	BP2862	18.3488	18.4469	18.3788	18.4127	18.3633	18.3462	45.3211	18.3788	18.3633	1.01081		0.646366	0.908361	Q7VV43	Cupin_3 domain-containing protein
BP2863	BP2863	17.2062	17.2411	17.297	17.318	17.2717	17.2112	55.6859	17.2411	17.2717	0.979012		0.666895	0.905681	Q7VV42	Glyoxalase-like_dom domain-containing protein
BP2864	BP2864	18.0829	18.1308	18.0969	18.2275	18.0268	18.1767	52.5185	18.0969	18.1767	0.946248		0.552553	0.81492	Q7VV41	Putative alcohol dehydrogenase
BP2865	BP2865	19.9277	19.9458	19.9473	19.8477	19.7804	19.9313	47.4667	19.9458	19.8477	1.07038		0.119288	0.526629	Q7VV40	4HBT domain-containing protein
BP2867	BP2867	17.4624	17.3953	17.3201	17.3767	17.4487	17.4777	52.1198	17.3953	17.4487	0.963654		0.457565	0.792555	Q7VV39	Putative ABC transport proteins, ATP-binding component
BP2869	BP2869	18.0616	18.0553	18.0725	18.1472	18.0215	18.2835	56.3829	18.0616	18.1472	0.942421		0.312216	0.600136	Q7VV37	Uncharacterized protein
BP2870	BP2870	17.0204	17.0359	17.0241	17.022	17.1474	16.8865	48.7847	17.0241	17.022	1.00141		0.919049	0.968832	Q7VV36	Putative acid CoA ligase
BP2873	BP2873	13.7788	NaN	14.1338	NaN	NaN	NaN	49.7983	13.9563	NaN	NaN		1	1	Q7VV33	Putative exported protein
BP2874	ribE	19.0097	18.8986	19.0062	19.0268	18.9774	19.0242	52.1039	19.0062	19.0242	0.987579		0.394094	0.795426	Q7VV32	Riboflavin synthase alpha chain
BP2875	BP2875	16.0805	16.1091	16.1259	16.0505	16.0046	15.9734	51.9855	16.1091	16.0046	1.07512		0.0212852	0.476146	Q7VV31	Amidase
BP2880	BP2880	11.9574	11.7249	11.6188	11.5086	NaN	11.4509	47.2063	11.7249	11.4798	1.1852		0.115678	0.341649	Q7VV28	CMP/dCMP-type deaminase domain-containing protein
BP2882	BP2882	17.5779	17.6578	17.633	17.5061	17.4767	17.55	52.7903	17.633	17.5061	1.09194		0.0244479	0.432895	Q7VV26	Putative lysR-family transcriptional regulator
BP2885	BP2885	13.2506	13.0948	13.1198	12.9492	12.9908	13.2109	45.6567	13.1198	12.9908	1.09353		0.32975	0.566992	Q7VV25	Putative exported protein
BP2887	BP2887	13.17	13.1432	12.8669	12.812	NaN	NaN	44.4054	13.1432	12.812	1.25805		1	1	Q7VV23	Uncharacterized protein
BP2888	BP2888	17.046	17.1119	16.9718	17.1515	16.9273	17.0169	45.5145	17.046	17.0169	1.02036		0.889944	0.959189	Q7VV22	Putative integral membrane protein
BP2889	BP2889	19.7625	19.7727	19.5889	19.8441	19.7554	19.6985	54.1874	19.7625	19.7554	1.00491		0.472258	0.730794	Q7VV21	Putative c'cytochrome
BP2890	purB	20.7637	20.8569	20.8429	21.0886	21.0604	20.9179	53.5998	20.8429	21.0604	0.860036		0.028888	0.292063	Q7VV20	Adenylosuccinate lyase
BP2891	BP2891	21.749	21.8415	21.8296	21.7785	21.7775	21.8791	50.6037	21.8296	21.7785	1.03604		0.915604	0.976932	Q7VV19	Uncharacterized protein
BP2893	mnmA	21.3875	21.3299	21.4627	21.2938	21.3062	21.4349	59.2527	21.3875	21.3062	1.05795		0.460359	0.765885	Q7U359	tRNA-specific 2-thiouridylase MnmA
BP2894	BP2894	19.3724	19.34	19.2995	19.5811	19.549	19.4905	54.6449	19.34	19.549	0.865137		0.00391797	0.239871	Q7VV17	Putative LysR-family transcriptional regulator
BP2895	BP2895	15.2462	15.2113	14.7523	15.4839	15.1957	14.9563	51.7443	15.2113	15.1957	1.0109		0.554507	0.644365	Q7VV16	Putative exported protein
BP2896	BP2896	14.5596	14.9865	14.5325	14.8398	14.8023	14.4577	42.7007	14.5596	14.8023	0.845157		0.972099	0.985373	Q7VV15	Putative hydrolase
BP2897	pntaA	20.5225	20.5273	20.4774	20.6191	20.5797	20.4371	55.366	20.5225	20.5797	0.961064		0.562536	0.82905	Q7VV14	NAD(P) transhydrogenase, subunit alpha part 1
BP2903	glcF	17.3533	17.3383	17.5281	17.331	17.4532	17.3577	55.2909	17.3533	17.3577	0.996999		0.734458	0.882599	Q7VV10	Glycolate oxidase iron-sulfur subunit
BP2904	glcE	16.4434	16.5029	16.5368	16.7636	16.6503	16.2903	49.0576	16.5029	16.6503	0.902891		0.638757	0.767861	Q7VV09	Glycolate oxidase subunit
BP2905	glcD	16.3948	16.2956	16.3108	16.389	16.4649	16.1515	52.3397	16.3108	16.389	0.947228		0.989431	0.996394	Q7VV08	Glycolate oxidase subunit
BP2906	BP2906	20.4639	20.4589	20.3928	20.4144	20.3943	20.513	53.6652	20.4589	20.4144	1.03134		0.964477	0.991739	Q7VV07	Putative oxidoreductase
BP2907	fhaL	20.2316	20.2892	20.2964	20.3217	20.3078	20.3226	56.2687	20.2892	20.3217	0.977704		0.0993036	0.707005	Q7VV06	Adhesin
BP2908	aroG	23.388	23.2175	22.8939	23.4574	23.4264	23.0001	54.2709	23.2175	23.4264	0.865167		0.568892	0.669037	Q7VV05	Phospho-2-dehydro-3-deoxyheptonate aldolase
BP2909	BP2909	20.8785	20.8472	20.8514	20.8618	20.8343	20.8366	55.5188	20.8514	20.8366	1.01031		0.324816	0.908437	Q7VV04	Uncharacterized protein
BP2910	BP2910	18.5222	18.4956	18.442	18.5152	18.5486	18.484	56.6162	18.4956	18.5152	0.986508		0.384146	0.831276	Q7VV03	Putative hydrolase
BP2911	bph3	24.7059	24.6794	24.7062	24.4304	24.5452	24.4852	49.0437	24.7059	24.4852	1.16532		0.00359502	0.279404	Q79GJ5	Putative DNA-binding protein (Histone)
BP2913	BP2913	16.2445	16.4236	16.1963	16.2674	16.2914	16.2759	48.7105	16.2445	16.2759	0.97847		0.893691	0.961304	Q7VV02	Uncharacterized protein
BP2914	BP2914	16.3857	16.4357	16.7031	16.1139	16.4223	16.3981	46.8012	16.4357	16.3981	1.02647		0.231745	0.456365	Q7VV01	Putative RNA polymerase sigma factor
BP2915	BP2915	19.2523	19.4453	19.2213	19.5949	19.5588	19.4252	56.6952	19.2523	19.5588	0.808584		0.0648303	0.336667	Q7VV00	Putative exported protein
BP2916	BP2916	22.1454	22.2271	22.3094	22.0115	22.0002	22.225	52.6871	22.2271	22.0115	1.1612		0.16365	0.46484	Q7VUZ9	UPF0234 protein BP2916
BP2919	BP2919	16.182	16.5	16.2352	16.2726	16.2098	16.2235	52.2627	16.2352	16.2235	1.0081		0.520699	0.718321	Q7VUZ6	Putative lipoprotein
BP2921	BP2921	18.2747	18.2319	18.1287	18.26	18.4644	18.4001	55.4611	18.2319	18.4001	0.889957		0.0931291	0.406675	Q7VUZ4	Putative exported protein
BP2922	bfrG	20.0202	20.3047	20.3782	20.302	20.3239	20.1976	54.0388	20.3047	20.302	1.00187		0.746578	0.854388	Q7VUZ3	Putative TonB-dependent receptor
BP2924	BP2924	24.8735	24.7371	24.3078	24.8858	24.7191	24.7539	48.2489	24.7371	24.7539	0.98837		0.45545	0.577461	Q7VUZ1	Putative exported protein
BP2925	BP2925	15.8796	15.8204	15.6814	16.1644	15.9768	16.1375	51.1879	15.8204	16.1375	0.802717		0.0226601	0.256952	Q7VUZ0	UPF0276 protein BP2925
BP2926	BP2926	17.1597	17.1874	17.1792	17.118	17.1978	17.2712	50.9215	17.1792	17.1978	0.987169		0.676157	0.896199	Q7VUY9	DUF2063 domain-containing protein
BP2927	BP2927	18.8474	19.2609	19.2669	19.0711	19.133	19.3907	46.9749	19.2609	19.133	1.09272		0.688805	0.796276	Q7VUY8	Putative integral membrane protein
BP2929	BP2929	17.2562	17.2907	17.1421	17.3738	17.356	17.2328	54.1279	17.2562	17.356	0.933166		0.222054	0.558455	Q7VUY6	Putative regulatory protein
BP2930	cyoD	14.2739	14.0614	14.1344	14.0927	14.1828	14.2841	54.5814	14.1344	14.1828	0.967001		0.737338	0.871779	Q7VUY5	Cytochrome 0 ubiquinol oxidase
BP2931	cyoC	18.0346	18.4417	18.8604	18.8312	18.752	18.5892	52.1501	18.4417	18.752	0.806477		0.325574	0.467733	Q7VUY4	Cytochrome bo(3) ubiquinol oxidase subunit 3
BP2932	cyoB	18.8863	19.1396	19.0385	19.1158	19.072	19.0721	51.1814	19.0385	19.0721	0.976998		0.434038	0.707733	Q7VUY3	Ubiquinol oxidase polypeptide I
BP2933	cyoA	21.1891	21.1944	21.1222	21.2219	21.197	21.0278	51.2128	21.1891	21.197	0.994514		0.778631	0.923136	Q7VUY2	Ubiquinol oxidase subunit 2
BP2934	BP2934	19.9614	19.9863	20.1065	19.8277	19.9702	19.9867	51.0276	19.9863	19.9702	1.01122		0.253695	0.56732	Q7VUY1	Putative two component system response regulator
BP2935	BP2935	16.4276	16.42	16.3764	16.5254	16.6283	16.5166	46.7676	16.42	16.5254	0.92955		0.0192777	0.367303	Q7VUY0	Putative two component system, histidine kinase
BP2936	BP2936	24.3398	24.1819	24.1652	24.1733	24.1202	24.0447	48.8368	24.1819	24.1202	1.0437		0.157561	0.484928	Q7VUX9	Putative exported protein
BP2937	BP2937	16.8908	16.9043	16.7945	17.1077	16.9085	16.898	54.0293	16.8908	16.9085	0.987807		0.230062	0.528329	Q7VUX8	Uncharacterized protein
BP2942	BP2942	17.3427	17.4116	17.3987	17.3772	17.3619	17.2451	48.5662	17.3987	17.3619	1.02578		0.29546	0.693694	Q7VUX4	Putative LysR-family transcriptional regulator
BP2943	BP2943	14.385	14.8205	14.5495	14.6811	14.5505	14.5276	56.6763	14.5495	14.5505	0.99927		0.992159	0.994722	Q7VUX3	Putative exported protein
BP2946	BP2946	16.7734	16.7127	16.8493	16.6941	16.691	16.8519	53.6892	16.7734	16.6941	1.05649		0.646428	0.849087	Q7VUX1	Putative arsR-family transcriptional regulator
BP2948	BP2948	18.7315	18.8046	18.9194	18.734	18.7422	18.8594	50.8051	18.8046	18.7422	1.04418		0.588543	0.825022	Q7VUX0	Riboflavin biosynthesis protein RibD
BP2949	BP2949	18.1394	17.8603	17.9626	17.9361	18.0308	18.0162	47.5035	17.9626	18.0162	0.963554		0.940311	0.973111	Q7VUW9	Isochorismatase domain-containing protein
BP2951	nrdR	19.0988	19.1738	19.27	19.0703	19.0437	19.2544	51.6296	19.1738	19.0703	1.07436		0.521652	0.751524	Q7VUW8	Transcriptional repressor NrdR
BP2952	glyA	21.4887	21.5953	21.5797	21.6124	21.521	21.7285	50.203	21.5797	21.6124	0.977584		0.390111	0.690778	Q7VUW7	Serine hydroxymethyltransferase
BP2953	BP2953	18.1719	17.8301	17.6635	17.8957	18.1114	17.8682	53.0099	17.8301	17.8957	0.955561		0.699065	0.798583	Q7VUW6	Uncharacterized protein
BP2954	tyrS	20.9033	20.9245	21.0408	20.8914	20.8538	20.9774	50.425	20.9245	20.8914	1.02323		0.435481	0.757895	Q7VUW5	Tyrosine--tRNA ligase
BP2957	anmK	13.8046	13.8108	13.6867	13.9646	13.9272	13.6794	49.6014	13.8046	13.9272	0.918569		0.412693	0.633776	Q7VUW3	Anhydro-N-acetylmuramic acid kinase
BP2958	erpA	16.3416	16.0329	15.8633	15.9813	16.0538	16.1187	50.2385	16.0329	16.0538	0.985599		0.85687	0.926118	Q7VUW2	Putative iron-sulfur cluster insertion protein ErpA
BP2959	BP2959	18.5134	18.4931	18.4239	18.4023	18.4332	18.3817	53.6843	18.4931	18.4023	1.06495		0.0833972	0.564399	Q7VUW1	Putative integral membrane protein
BP2960	argC	22.4645	22.4586	22.5346	22.4257	22.3999	22.4532	49.2847	22.4645	22.4257	1.02726		0.10766	0.62932	Q7VUW0	N-acetyl-gamma-glutamyl-phosphate reductase
BP2961	rpsI	22.9265	22.9207	23.0812	22.8104	22.8923	22.7843	48.3877	22.9265	22.8104	1.08386		0.075877	0.402975	Q7VUV9	30S ribosomal protein S9
BP2962	rplM	22.5061	22.4548	22.6398	22.5869	22.6317	22.5259	48.8951	22.5061	22.5869	0.945519		0.489644	0.776628	Q7VUV8	50S ribosomal protein L13
BP2963	BP2963	23.7935	23.8051	23.8003	23.6786	23.7166	23.66	53.6333	23.8003	23.6786	1.08801		0.00252638	0.393597	Q7VUV7	Putative exported solute binding protein
BP2964	BP2964	19.7428	19.5778	19.6375	19.6501	19.6987	19.753	58.3936	19.6375	19.6987	0.958435		0.44548	0.766417	Q7VUV6	Uncharacterized protein
BP2965	BP2965	20.3191	20.4736	20.4809	20.2738	20.3326	20.3927	56.8649	20.4736	20.3326	1.10268		0.219704	0.559484	Q7VUV5	UPF0307 protein BP2965
BP2966	BP2966	16.1662	16.1865	16.3728	16.3768	16.3544	16.2235	48.3975	16.1865	16.3544	0.890157		0.400314	0.663907	Q7VUV4	Probable carboxylesterase
BP2972	BP2972	13.8819	14.2349	13.9678	14.339	14.1029	13.8303	50.4916	13.9678	14.1029	0.910628		0.747742	0.829543	Q7VUV0	VOC domain-containing protein
BP2973	dbpA	18.1682	18.1962	18.1986	18.2284	18.2343	18.2083	53.5535	18.1962	18.2284	0.977916		0.0454362	0.749725	Q7VUU9	Probable ATP-dependent RNA helicase
BP2977	BP2977	18.3513	18.2821	18.2386	18.2483	18.3458	18.2763	53.5465	18.2821	18.2763	1.00401		0.990873	0.998022	Q7VUU6	N-acetyltransferase domain-containing protein
BP2978	gltX	20.8801	20.9027	21.0163	20.8118	20.7881	20.9876	53.7178	20.9027	20.8118	1.06508		0.404319	0.682286	Q7VUU5	Glutamate--tRNA ligase
BP2981	BP2981	18.1414	18.2451	18.3008	18.1342	18.1529	18.2508	53.6181	18.2451	18.1529	1.06596		0.446744	0.757017	Q7VUU2	Putative AsnC-family transcriptional regulator
BP2983	nrdA	20.4674	20.4248	20.4768	20.56	20.5207	20.4543	54.1034	20.4674	20.5207	0.963693		0.186037	0.675515	Q7VUU1	Ribonucleoside-diphosphate reductase
BP2984	nrdB	21.7983	21.7178	21.5685	21.8864	21.8086	21.6457	53.3109	21.7178	21.8086	0.938992		0.431742	0.651731	Q7VUU0	Ribonucleoside-diphosphate reductase subunit beta
BP2986	BP2986	17.6041	17.8132	17.8785	17.7413	17.6887	17.7696	47.872	17.8132	17.7413	1.05112		0.728322	0.86508	Q7VUT8	Putative integral membrane protein
BP2987	dltA	14.4388	14.4735	14.0965	14.5281	14.6344	14.5135	43.9696	14.4388	14.5281	0.939967		0.152799	0.398473	Q7VUT7	Putative D-alanine-D-alanyl carrier protein ligase
BP2991	BP2991	12.4615	11.1797	11.4922	11.5961	11.5684	11.5029	53.6287	11.4922	11.5684	0.94856		0.708528	0.749833	Q7VUT3	Acyl carrier protein
BP2992	pcp	22.1376	22.3182	22.2368	22.4078	22.2881	22.2699	45.5342	22.2368	22.2881	0.965061		0.25043	0.564623	Q7VUT2	Putative lipoprotein
BP2993	BP2993	20.5573	20.5261	20.5539	20.7308	20.6096	20.6366	52.8257	20.5539	20.6366	0.944348		0.0409335	0.453919	Q7VUT1	Putative carbohydrate kinase
BP2994	BP2994	20.0411	20.0205	19.9385	20.0955	19.9437	19.9252	50.88	20.0205	19.9437	1.05467		0.858151	0.955172	Q7VUT0	Possible membrane protein
BP2996	fabG	21.0493	20.977	20.9772	20.8822	20.9616	20.9857	53.3999	20.9772	20.9616	1.01085		0.215292	0.669594	Q7VUS9	Biotin carboxylase
BP2997	fabE	18.4628	18.2703	18.3364	18.4191	18.2304	18.4614	48.0256	18.3364	18.4191	0.944318		0.886924	0.954868	Q7VUS8	Biotin carboxyl carrier protein of acetyl-CoA carboxylase
BP2998	aroQ	14.8175	14.6472	14.7031	14.79	14.9902	15.1875	48.7556	14.7031	14.9902	0.819527		0.100234	0.337093	Q7VUS7	3-dehydroquinate dehydratase
BP2999	BP2999	18.5308	18.5992	18.5259	18.5471	18.5104	18.578	50.927	18.5308	18.5471	0.988757		0.83546	0.965716	Q7VUS6	Thioredoxin
BP3000	mpl	19.9295	19.82	19.935	19.9209	19.9257	19.9746	51.5735	19.9295	19.9257	1.00266		0.330631	0.744232	Q7VUS5	UDP-N-acetylmuramate--L-alanyl-gamma-D-glutamyl-meso-2,6-diaminoheptandioate ligase
BP3001	BP3001	15.2057	15.2787	15.3321	15.446	15.7086	15.4074	57.6415	15.2787	15.446	0.890545		0.0705722	0.311254	Q7VUS4	Uncharacterized protein
BP3002	BP3002	19.6694	19.6597	19.7554	19.6268	19.635	19.6778	49.6951	19.6694	19.635	1.02411		0.231726	0.715905	Q7VUS3	RNB domain-containing protein
BP3003	BP3003	17.4977	17.6149	17.4071	17.5273	17.4594	17.5299	57.1491	17.4977	17.5273	0.97972		0.98764	0.9965	Q7VUS2	Putative membrane protein
BP3004	aroE	19.7461	19.7739	19.8596	19.7211	19.7029	19.8579	52.1036	19.7739	19.7211	1.03729		0.614436	0.850312	Q7VUS1	Shikimate dehydrogenase (NADP(+))
BP3007	BP3007	12.8633	12.6508	12.9565	13.5637	13.5459	13.2801	51.2397	12.8633	13.5459	0.623056		0.00767132	0.106667	Q7VUR9	Gamma-glutamylcyclotransferase
BP3008	grp	18.5196	18.4879	18.6501	18.5595	18.5218	18.6034	45.8251	18.5196	18.5595	0.972708		0.877163	0.961658	Q7VUR8	Glutamate uptake regulatory protein
BP3009	BP3009	19.3948	19.4025	19.3113	19.3681	19.4782	19.45	54.5277	19.3948	19.45	0.962495		0.228749	0.651236	Q7VUR7	Putative D-amino acid dehydrogenase small subunit
BP3010	BP3010	17.1464	17.1665	17.0571	17.1483	17.1744	17.2006	49.3153	17.1464	17.1744	0.980792		0.237901	0.707269	Q7VUR6	Putative oxidoreductase
BP3012	BP3012	21.1952	21.2698	21.2921	21.1174	21.0438	21.2317	51.8649	21.2698	21.1174	1.1114		0.121964	0.481424	Q7VUR4	Putative membrane protein
BP3013	BP3013	20.0497	20.0083	19.9291	20.0929	19.999	19.9649	52.5159	20.0083	19.999	1.00641		0.678463	0.881842	Q7VUR3	Glyoxalase-like_dom domain-containing protein
BP3014	secA	21.63	21.5715	21.6296	21.4907	21.4778	21.4789	55.8162	21.6296	21.4789	1.11006		0.00299447	0.366758	Q7VUR2	Protein translocase subunit SecA
BP3015	BP3015	16.089	16.1464	16.1742	16.2531	16.3018	16.053	46.6002	16.1464	16.2531	0.928706		0.455854	0.710764	Q7VUR1	Putative peptidase family M23/M37 protein
BP3016	BP3016	16.4325	16.3965	16.5987	16.3533	16.7032	16.4184	51.9939	16.4325	16.4184	1.00981		0.905295	0.954646	Q7VUR0	Flg_hook domain-containing protein
BP3017	lpxC	17.8697	17.8238	17.9006	17.8845	17.7257	17.9431	49.8268	17.8697	17.8845	0.989797		0.852944	0.948991	Q7VUQ9	UDP-3-O-acyl-N-acetylglucosamine deacetylase
BP3018	ftsZ	22.3754	22.2622	22.1359	22.2854	22.1739	22.2678	53.3039	22.2622	22.2678	0.996159		0.851042	0.943583	Q7VUQ8	Cell division protein FtsZ
BP3019	ftsA	20.9863	20.9821	20.955	20.9051	20.9202	20.9946	53.1837	20.9821	20.9202	1.04384		0.304955	0.797248	Q7VUQ7	Cell division protein FtsA
BP3020	ftsQ	18.7268	18.8128	18.7501	18.6552	18.6634	18.8525	49.0078	18.7501	18.6634	1.06192		0.599255	0.82582	Q7VUQ6	Cell division protein FtsQ
BP3021	ddl	20.0054	20.0351	19.977	20.2535	20.1076	20.048	49.7444	20.0054	20.1076	0.931641		0.108235	0.468589	Q7VUQ5	D-alanine--D-alanine ligase
BP3022	murC	20.0485	20.1214	20.1083	20.0469	19.9767	20.125	54.1407	20.1083	20.0469	1.04346		0.42276	0.778641	Q7VUQ4	UDP-N-acetylmuramate--L-alanine ligase
BP3023	murG	19.9847	20.0315	19.9532	19.9077	19.9565	20.0523	51.1234	19.9847	19.9565	1.01977		0.733385	0.923624	Q7VUQ3	UDP-N-acetylglucosamine--N-acetylmuramyl-(pentapeptide) pyrophosphoryl-undecaprenol N-acetylglucosamine transferase
BP3024	ftsW	17.1911	17.3449	17.2869	17.1105	17.1757	17.1287	51.4064	17.2869	17.1287	1.11587		0.0497176	0.401817	Q7VUQ2	Probable peptidoglycan glycosyltransferase FtsW
BP3025	murD	20.5859	20.5682	20.6927	20.5179	20.4403	20.6243	50.9303	20.5859	20.5179	1.04825		0.252938	0.575031	Q7VUQ1	UDP-N-acetylmuramoylalanine--D-glutamate ligase
BP3026	mraY	17.2701	17.2502	17.2726	17.1706	17.1201	17.1584	53.1314	17.2701	17.1584	1.08047		0.00241016	0.397094	Q7VUQ0	Phospho-N-acetylmuramoyl-pentapeptide-transferase
BP3027	murE	19.5301	19.4985	19.6275	19.5088	19.452	19.5904	55.5819	19.5301	19.5088	1.01482		0.565307	0.830053	Q7VUP9	Multifunctional fusion protein
BP3028	ftsI	18.4735	18.4332	18.3822	18.4114	18.4703	18.5225	51.88	18.4332	18.4703	0.974608		0.407669	0.796111	Q7VUP8	Peptidoglycan D,D-transpeptidase FtsI
BP3029	ftsL	18.5003	18.7153	18.6657	18.7849	18.5593	18.5611	42.0392	18.6657	18.5611	1.07517		0.9399	0.970998	Q7VUP7	Cell division protein FtsL
BP3030	rsmH	20.4281	20.4263	20.3741	20.3842	20.3901	20.4197	51.926	20.4263	20.3901	1.02542		0.609795	0.939186	Q7VUP6	Ribosomal RNA small subunit methyltransferase H
BP3031	mraZ	17.5867	18.43	18.077	18.3678	18.2471	18.1451	53.1161	18.077	18.2471	0.888769		0.429326	0.524072	Q7VUP5	Transcriptional regulator MraZ
BP3034	BP3034	19.6569	19.713	19.7813	19.7048	19.7175	19.8026	56.4422	19.713	19.7175	0.996887		0.630575	0.867206	Q7VUP4	Putative ABC transporter ATP-binding protein
BP3035	pyrC	20.3753	20.3768	20.2423	20.3317	20.3376	20.2323	53.4868	20.3753	20.3317	1.03067		0.611622	0.849559	Q7VUP3	Dihydroorotase
BP3036	BP3036	19.1203	19.0221	18.9606	19.1004	19.0356	19.0811	51.5293	19.0221	19.0811	0.959937		0.492056	0.806148	Q7VUP2	Putative hydrolase
BP3037	BP3037	24.7317	24.6416	24.7209	24.3208	24.4743	24.5295	48.9428	24.7209	24.4743	1.18641		0.0201166	0.250552	Q7VUP1	SWIB domain-containing protein
BP3039	lrp	18.9304	18.9522	18.9151	18.8351	18.8179	18.9156	48.9786	18.9304	18.8351	1.06828		0.0752826	0.552083	Q7VRX9	Leucine-responsive regulatory protein
BP3040	bllY	21.3157	21.307	21.3439	21.2552	21.2137	21.3932	51.6954	21.3157	21.2552	1.04283		0.563164	0.830411	Q7VUN9	Putative hemolysin
BP3041	msrA	15.8672	16.0898	15.8425	16.2578	16.0901	15.9322	52.6361	15.8672	16.0901	0.856861		0.26132	0.495272	Q7VUN8	Peptide methionine sulfoxide reductase MsrA
BP3043	ilvD2	17.1327	17.1209	17.2668	17.2616	17.146	17.1826	49.9741	17.1327	17.1826	0.965984		0.70826	0.887103	Q7VUN6	Dihydroxy-acid dehydratase 2
BP3044	lgt	16.2677	16.4429	16.1005	16.0493	16.2124	16.2765	52.4959	16.2677	16.2124	1.03907		0.48974	0.671661	Q7VUN5	Phosphatidylglycerol--prolipoprotein diacylglyceryl transferase
BP3047	BP3047	18.4053	18.4541	18.4088	18.5925	18.4356	18.4391	51.6926	18.4088	18.4391	0.979246		0.287006	0.65315	Q7VUN4	Cell division protein ZapA
BP3048	BP3048	17.1423	17.4718	17.2493	17.5022	17.5534	17.2442	51.7819	17.2493	17.5022	0.839195		0.345993	0.52777	Q7VUN3	Uncharacterized protein
BP3051	BP3051	19.3551	19.3584	19.2371	19.4148	19.41	19.2232	54.0365	19.3551	19.41	0.962599		0.686049	0.853894	Q7VUN1	Putative membrane protein
BP3052	BP3052	16.585	16.6174	16.5425	16.7429	16.6867	16.6206	54.8219	16.585	16.6867	0.931926		0.0701028	0.493754	Q7VUN0	Putative gamma-glutamyltranspeptidase
BP3053	BP3053	16.8122	16.9523	16.8108	16.7485	16.6609	16.8868	51.9186	16.8122	16.7485	1.04516		0.313611	0.592419	Q7VUM9	Putative oxidoreductase
BP3056	ung	17.9319	17.9565	17.7745	18.0355	17.933	17.8042	49.0158	17.9319	17.933	0.999241		0.698718	0.851476	Q7VUM8	Uracil-DNA glycosylase
BP3057	BP3057	14.0143	14.0233	14.0065	14.4513	14.5236	14.0607	49.3656	14.0143	14.4513	0.738677		0.0831865	0.25249	Q7VUM7	Putative ATP-dependent RNA helicase
BP3058	BP3058	17.079	17.2215	17.3604	17.3823	17.3879	17.2897	52.6398	17.2215	17.3823	0.894521		0.202097	0.489345	Q7VUM6	Uncharacterized protein
BP3059	cca	18.9317	19.0496	19.2343	18.9463	18.9807	19.0627	54.2869	19.0496	18.9807	1.04894		0.470432	0.696165	Q7U358	CCA-adding enzyme
BP3060	BP3060	19.5041	19.6081	19.5562	19.5376	19.6498	19.5117	55.1194	19.5562	19.5376	1.01304		0.853765	0.955984	Q7VUM5	Putative transglycosylase
BP3061	BP3061	18.9859	19.1233	19.3155	18.9593	19.0702	18.9687	49.122	19.1233	18.9687	1.1131		0.235564	0.490802	Q7VUM4	5-formyltetrahydrofolate cyclo-ligase
BP3063	BP3063	18.8008	18.6736	18.8489	18.6626	18.7131	18.677	52.3079	18.8008	18.677	1.08959		0.172752	0.547392	Q7VUM2	Putative aminohydrolase
BP3064	BP3064	18.757	18.8948	18.785	18.7383	18.7032	18.764	55.6913	18.785	18.7383	1.0329		0.166128	0.5767	Q7VUM1	Putative transcriptional regulator
BP3066	BP3066	21.2093	21.0046	20.9843	21.0674	21.0405	21.0034	52.9703	21.0046	21.0405	0.975436		0.716013	0.86774	Q7VUM0	Methylenetetrahydrofolate reductase
BP3068	ahcY	23.6666	23.7604	23.6888	23.6901	23.7231	23.6983	52.3883	23.6888	23.6983	0.99346		0.963263	0.991752	Q7VUL8	Adenosylhomocysteinase
BP3071	metK	22.2631	22.3164	22.2767	22.2825	22.1642	22.3313	52.9581	22.2767	22.2825	0.996005		0.643272	0.865776	Q7VUL5	S-adenosylmethionine synthase
BP3072	BP3072	17.4071	17.3104	17.2255	17.2116	17.3455	17.3027	52.1353	17.3104	17.3027	1.00538		0.694694	0.866824	Q7VUL4	Putative acyltransferase
BP3073	BP3073	18.1387	18.1828	18.1589	18.0337	18.1477	18.1079	53.5803	18.1589	18.1079	1.03598		0.149273	0.625943	Q7VUL3	Putative acyltransferase
BP3074	dapF	18.78	18.7074	18.8134	18.7362	18.6413	18.7048	53.5943	18.78	18.7048	1.05345		0.157674	0.592774	Q7VUL2	Diaminopimelate epimerase
BP3075	BP3075	14.7455	14.785	14.4778	14.9214	14.7295	14.8203	51.931	14.7455	14.8203	0.949476		0.237793	0.483387	Q7VUL1	Uncharacterized protein
BP3076	xerC	16.1894	16.3131	16.3285	16.2267	16.3137	16.0691	51.7923	16.3131	16.2267	1.06172		0.429188	0.682105	Q7VUL0	Tyrosine recombinase XerC
BP3080	BP3080	17.1741	17.2075	17.0721	17.357	17.3869	17.1495	49.0437	17.1741	17.357	0.88093		0.159808	0.463381	Q7VUK6	Putative periplasmic solute binding protein
BP3083	BP3083	18.9729	18.8539	18.9323	18.7059	18.7074	18.8997	55.1542	18.9323	18.7074	1.16872		0.11204	0.427703	Q7VUK3	Putative regulatory protein
BP3084	BP3084	22.9713	22.8232	22.7749	22.757	22.7076	22.6789	51.5363	22.8232	22.7076	1.08347		0.088403	0.418934	Q7VUK2	CobW C-terminal domain-containing protein
BP3085	dksA	23.0649	23.0812	23.0823	22.9731	22.9222	23.0063	50.0634	23.0812	22.9731	1.07776		0.0122799	0.419439	Q7VUK1	RNA polymerase-binding transcription factor DksA
BP3086	hslV	19.9089	19.9965	19.9834	19.9562	19.9221	19.7741	51.7231	19.9834	19.9221	1.04339		0.274077	0.612328	Q7VUK0	ATP-dependent protease subunit HslV
BP3087	hslU	20.8863	20.8677	20.9645	20.8444	20.8273	20.7691	55.116	20.8863	20.8273	1.04175		0.0686537	0.491692	Q7VUJ9	ATP-dependent protease ATPase subunit HslU
BP3088	BP3088	19.3732	19.7615	19.4734	19.5474	19.3462	19.6251	41.4074	19.4734	19.5474	0.949969		0.845204	0.917539	Q7VUJ8	Putative exported protein
BP3090	BP3090	19.2332	19.4346	19.1899	19.4932	19.2991	19.2388	48.7463	19.2332	19.2991	0.955287		0.6193	0.790329	Q7VUJ7	Corrinoid adenosyltransferase
BP3092	BP3092	18.8223	18.8704	18.8041	18.7526	18.799	18.8098	54.667	18.8223	18.799	1.01627		0.163158	0.716794	Q7VUJ6	Putative phospholipase D protein
BP3093	modC	15.3143	15.4101	15.3341	15.4468	15.4256	15.3784	52.9063	15.3341	15.4256	0.938528		0.145388	0.623249	Q7VUJ5	Molybdenum import ATP-binding protein ModC
BP3095	modB	18.2228	18.1412	18.1822	18.0554	18.0802	18.0636	57.3378	18.1822	18.0636	1.08568		0.00937859	0.408133	Q7VUJ3	Molybdate-binding periplasmic protein
BP3097	BP3097	17.3236	17.4263	17.4112	17.3883	17.1844	17.3459	47.1438	17.4112	17.3459	1.04636		0.311569	0.622026	Q7VUJ1	zf-CGNR domain-containing protein
BP3106	BP3106	15.7089	15.5577	15.3294	16.1083	15.7869	15.3955	50.7338	15.5577	15.7869	0.853108		0.377923	0.485195	Q7VUI5	Putative exported protein
BP3107	BP3107	14.2741	14.1203	13.9683	14.3458	14.4119	14.2247	48.5009	14.1203	14.3458	0.855298		0.117694	0.377256	Q7VUI4	Putative gamma-glutamyltranspeptidase
BP3108	BP3108	16.8397	17.0338	16.9814	17.1646	16.9555	16.9834	47.7937	16.9814	16.9834	0.998618		0.397264	0.64367	Q7VUI3	Cupin_3 domain-containing protein
BP3109	BP3109	17.1134	16.9536	16.9658	17.2009	17.1419	17.2002	49.8771	16.9658	17.2002	0.850028		0.0364161	0.359859	Q7VUI2	DAO domain-containing protein
BP3110	BP3110	17.6628	17.6365	17.7604	17.5724	17.6344	17.6793	50.4826	17.6628	17.6344	1.01993		0.301073	0.69337	Q7VUI1	Probable MerR-family transcriptional regulator
BP3115	BP3115	18.9659	18.9649	18.9648	18.9629	18.8926	19.0134	53.6405	18.9649	18.9629	1.00139		0.811835	0.956394	Q7VUI0	Uncharacterized protein
BP3116	BP3116	20.4988	20.4235	20.4556	20.4424	20.5056	20.4404	53.4771	20.4556	20.4424	1.00914		0.913253	0.983099	Q7VUH9	Putative modification methylase
BP3117	BP3117	20.1024	20.078	20.099	20.1611	20.1529	20.1151	54.931	20.099	20.1529	0.963338		0.0362287	0.6536	Q7VUH8	Putative restriction endonuclease
BP3118	BP3118	18.1388	18.4026	18.4506	18.2237	18.1948	18.2769	54.0452	18.4026	18.2237	1.13201		0.378214	0.600884	Q7VUH7	Fido domain-containing protein
BP3121	ychF	21.5268	21.4514	21.265	21.5052	21.3883	21.241	54.8253	21.4514	21.3883	1.04471		0.756595	0.864588	Q7VUH5	Ribosome-binding ATPase YchF
BP3122	BP3122	14.7413	15.0282	14.6311	15.1149	14.7292	14.7084	45.0502	14.7413	14.7292	1.0084		0.789445	0.856071	Q7VUH4	Putative membrane protein
BP3123	pth	18.698	18.7402	18.5869	18.9374	18.7741	18.707	50.7277	18.698	18.7741	0.948624		0.186247	0.493244	Q7VUH3	Peptidyl-tRNA hydrolase
BP3124	rplY	23.1197	22.9532	23.1993	22.9308	22.9196	22.9115	49.7296	23.1197	22.9196	1.14874		0.0795057	0.400938	Q7VUH2	50S ribosomal protein L25
BP3125	prs	21.5759	21.5863	21.5608	21.512	21.421	21.5473	51.3456	21.5759	21.512	1.04531		0.102573	0.546125	Q7VUH1	Ribose-phosphate pyrophosphokinase
BP3126	ispE	16.8475	16.8433	16.6982	17.0561	16.9513	16.9882	47.1244	16.8433	16.9882	0.904405		0.0250452	0.280102	Q7VUH0	4-diphosphocytidyl-2-C-methyl-D-erythritol kinase
BP3127	lolB	18.8583	18.9498	18.9358	18.8953	18.8745	18.8334	50.0567	18.9358	18.8745	1.04337		0.237425	0.717977	Q7VUG9	Outer-membrane lipoprotein LolB
BP3128	BP3128	21.0455	21.0688	21.1302	20.8507	20.9487	21.0016	56.4184	21.0688	20.9487	1.08682		0.0439649	0.394553	Q7VUG8	Uncharacterized protein
BP3129	mutM	17.6659	17.5523	17.6236	17.6137	17.6939	17.6084	51.4686	17.6236	17.6137	1.00691		0.597334	0.864768	Q7VUG7	Formamidopyrimidine-DNA glycosylase
BP3130	BP3130	22.5396	22.3257	22.1539	22.5988	22.5933	22.2059	57.7076	22.3257	22.5933	0.830716		0.502191	0.626879	Q7VUG6	Putative cyclase
BP3131	BP3131	19.4073	19.3819	19.4796	19.3706	19.5127	19.2592	53.8576	19.4073	19.3706	1.02578		0.622241	0.825273	Q7VUG5	Putative oxygenase
BP3133	BP3133	16.01	16.0536	16.1169	15.8204	16.082	16.0762	52.7233	16.0536	16.0762	0.984474		0.503312	0.717528	Q7VUG3	Putative LysR-family transcriptional regulator
BP3134	hmgA	18.2876	18.1896	18.1979	18.2861	18.2928	18.143	53.7636	18.1979	18.2861	0.94068		0.801372	0.937822	Q7VUG2	Homogentisate 1,2-dioxygenase
BP3135	fahA	18.0786	18.1108	18.0211	18.3659	18.1668	18.0304	50.8127	18.0786	18.1668	0.940744		0.30882	0.546795	Q7VUG1	Fumarylacetoacetase
BP3136	BP3136	21.9239	21.8381	21.8461	21.7798	21.9616	21.8457	55.4964	21.8461	21.8457	1.00026		0.913004	0.968543	Q7VUG0	Putative sulfatase
BP3137	BP3137	17.7361	17.6721	17.6419	17.6631	17.6864	17.7418	54.8144	17.6721	17.6864	0.990157		0.724372	0.937223	Q7VUF9	Histidine kinase
BP3138	BP3138	18.7432	18.7199	18.7315	18.8974	18.8246	18.8088	51.6905	18.7315	18.8246	0.937475		0.0162778	0.419039	Q7VUF8	Putative two-component system response regulator
BP3139	BP3139	19.3804	19.3118	19.165	19.291	19.3217	19.3085	49.414	19.3118	19.3085	1.00223		0.75588	0.908473	Q7VUF7	Putative oxidoreductase
BP3140	BP3140	14.6445	14.4835	14.3427	14.6668	14.5197	14.4285	43.1428	14.4835	14.5197	0.97524		0.688257	0.830555	Q7VUF6	CbamoylP_synth_lsu-like_ATP-bd domain-containing protein
BP3141	pgm	20.6922	20.6851	20.5326	20.7428	20.667	20.6902	52.7064	20.6851	20.6902	0.996471		0.325857	0.679844	Q7VUF5	Phosphoglucomutase
BP3142	pgi	19.6734	19.682	19.7603	19.6364	19.6099	19.7783	53.9941	19.682	19.6364	1.0321		0.63494	0.852968	Q7VUF4	Glucose-6-phosphate isomerase
BP3143	BP3143	18.0562	17.9727	17.9682	17.9141	17.9882	18.0417	52.2168	17.9727	17.9882	0.989304		0.724447	0.921078	Q7VUF3	Putative glycosyltransferase
BP3144	BP3144	17.3982	17.4532	17.4546	17.4315	17.492	17.5553	53.2562	17.4532	17.492	0.973462		0.225953	0.675418	Q7VUF2	Putative glycosyltransferase
BP3145	BP3145	18.0824	18.0997	18.038	18.0719	18.0341	18.102	47.2306	18.0824	18.0719	1.00733		0.887763	0.98011	Q7VUF1	Putative glycosyltransferase
BP3146	BP3146	19.4323	19.3378	19.2981	19.256	19.3353	19.3944	53.4299	19.3378	19.3353	1.00176		0.652067	0.862448	Q7VUF0	Putative asparagine synthase
BP3147	BP3147	16.9592	16.9133	16.9655	16.9957	16.8646	16.9897	48.5602	16.9592	16.9897	0.97903		0.934603	0.983706	Q7VUE9	Putative glycosyltranferase
BP3148	BP3148	14.4315	14.5449	14.8267	14.6754	14.7782	14.8362	50.846	14.5449	14.7782	0.850652		0.269073	0.495518	Q7VUE8	Putative membrane protein
BP3150	wbpO	21.5661	21.4946	21.3837	21.6762	21.6006	21.614	52.1435	21.4946	21.614	0.920563		0.0621524	0.409847	Q7VUE7	Polysaccharide biosynthesis protein
BP3151	BP3151	14.7398	15.0883	15.0551	15.0894	14.7898	14.8862	52.8555	15.0551	14.8862	1.1242		0.795698	0.872948	Q7VUE6	Probable glycosyltransferase
BP3152	coq7	19.8046	19.8688	19.9356	19.6398	19.7119	19.7807	51.3119	19.8688	19.7119	1.11483		0.04596	0.375793	Q7VUE5	3-demethoxyubiquinol 3-hydroxylase
BP3153	BP3153	17.8605	17.5457	17.7905	17.5941	17.6501	17.571	50.5931	17.7905	17.5941	1.14582		0.265301	0.515518	Q7VUE4	Uncharacterized protein
BP3154	thyA	20.5987	20.5764	20.5647	20.5489	20.4581	20.6377	48.4366	20.5764	20.5489	1.01925		0.580965	0.845685	Q7VUE3	Thymidylate synthase
BP3155	folA	18.1305	17.9748	17.9742	18.0922	18.1309	18.2269	53.3616	17.9748	18.1309	0.89742		0.133046	0.485869	Q7VUE2	Dihydrofolate reductase
BP3156	BP3156	14.782	15.0096	14.9667	15.0738	15.0146	15.0639	48.2976	14.9667	15.0639	0.934865		0.143123	0.478682	Q7VUE1	Probable GntR-family transcriptional regulator
BP3157	BP3157	15.9003	15.9692	16.0651	15.9655	15.8428	16.1035	53.5642	15.9692	15.9655	1.00257		0.935978	0.97093	Q7VUE0	Omega-amino acid--pyruvate aminotransferase
BP3159	BP3159	18.1459	18.2635	18.4	18.0647	17.9978	18.1687	49.9136	18.2635	18.0647	1.14771		0.0954659	0.376864	Q7VUD9	Putative extracellular solute-binding protein
BP3160	BP3160	13.6983	13.7137	NaN	13.2801	13.6145	12.3522	47.4021	13.706	13.2801	1.34334		0.290757	0.372529	Q7VUD8	Putative ABC transporter permease protein
BP3163	BP3163	15.831	15.7987	15.7733	15.8479	15.8063	15.775	51.9025	15.7987	15.8063	0.994754		0.761175	0.955069	Q7VUD6	Microcystinase C
BP3167	ureE	16.0213	16.0365	15.9467	15.9791	15.7991	16.1584	50.4295	16.0213	15.9791	1.02972		0.843281	0.92929	Q7VUD4	Urease accessory protein UreE
BP3168	ureC	15.6487	15.5617	15.5291	15.3822	15.4739	15.5438	51.3054	15.5617	15.4739	1.06277		0.126795	0.49399	Q7VUD3	Urease subunit alpha
BP3172	ureD	13.6504	13.5988	13.4275	NaN	13.6523	13.2425	45.0723	13.5988	13.4474	1.1106		0.570983	0.68985	P0A4R4	Urease accessory protein UreD
BP3175	BP3175	16.0771	15.949	16.1579	15.8625	15.7339	16.0698	51.9201	16.0771	15.8625	1.16036		0.208531	0.468096	Q7VUC8	GFA domain-containing protein
BP3176	BP3176	19.3414	19.4329	19.451	19.4831	19.4955	19.4733	57.5292	19.4329	19.4831	0.965835		0.0938834	0.558828	Q7VUC7	Probable GntR-family transcriptional regulator
BP3177	BP3177	16.4291	16.5344	16.3136	16.4429	16.3689	16.3405	46.6621	16.4291	16.3689	1.04261		0.58805	0.820254	Q7VUC6	Putative methylaspartate ammonia-lyase
BP3178	BP3178	16.8591	16.8578	17.0217	16.738	16.766	16.7009	51.5426	16.8591	16.738	1.08755		0.0366102	0.352489	Q7VUC5	Putative exported protein
BP3181	BP3181	15.0096	15.3692	15.2851	15.0823	15.1553	15.0437	47.9694	15.2851	15.0823	1.15096		0.323799	0.535678	Q7VUC2	Uncharacterized protein
BP3182	BP3182	13.7478	13.6196	13.7921	13.7082	13.7765	13.6955	49.1994	13.7478	13.7082	1.02783		0.910668	0.968956	Q7VUC1	UPF0229 protein BP3182
BP3189	BP3189	15.9178	16.0404	15.9195	16.0879	16.0809	16.0969	50.3995	15.9195	16.0879	0.889809		0.033991	0.402064	Q7VUB9	Putative coenzyme A ligase
BP3190	BP3190	18.9125	18.5871	18.714	18.4946	18.606	18.6915	50.0458	18.714	18.606	1.07774		0.272586	0.495155	Q7VUB8	TetR-family transcriptional regulator
BP3191	BP3191	16.656	16.4136	16.4803	16.4877	16.6695	16.4901	43.3723	16.4803	16.4901	0.993226		0.747353	0.867172	Q7VUB7	Putative acyl-CoA dehydrogenase
BP3211	rnhA	17.2416	17.3477	17.4975	17.196	17.2506	17.2963	53.674	17.3477	17.2506	1.06958		0.223828	0.517609	Q7VRX8	Ribonuclease H
BP3212	BP3212	17.7535	17.6724	17.6271	17.6626	17.7542	17.7238	49.9475	17.6724	17.7238	0.964973		0.557871	0.85091	Q7VUA6	Methyltransf_11 domain-containing protein
BP3213	gloB	18.0179	18.0488	18.2071	18.2763	18.244	18.1346	56.0144	18.0488	18.244	0.873438		0.155042	0.480878	Q7VUA5	Hydroxyacylglutathione hydrolase
BP3214	BP3214	19.3712	19.3383	19.3836	19.3266	19.3561	19.3825	49.3484	19.3712	19.3561	1.01051		0.681217	0.951794	Q7VUA4	Putative membrane-bound lytic murein transglycosylase D
BP3215	fabI	22.4164	22.3834	22.4161	22.3727	22.3387	22.4022	54.1305	22.4161	22.3727	1.03052		0.186177	0.787689	Q7VUA3	Enoyl-[acyl-carrier-protein] reductase [NADH]
BP3217	BP3217	15.3309	15.2926	15.3171	15.5611	15.5236	15.4218	48.3826	15.3171	15.5236	0.866657		0.0118999	0.266407	Q7VUA2	Uncharacterized protein
BP3218	BP3218	19.6858	19.8701	19.8606	19.5734	19.4864	19.5862	51.0509	19.8606	19.5734	1.22028		0.0191382	0.253071	Q7VUA1	Putative membrane protein
BP3219	BP3219	15.7482	15.769	15.7216	15.7945	15.649	15.5983	53.1289	15.7482	15.649	1.07118		0.338296	0.675686	Q7VUA0	Putative exported protein
BP3222	ompR	19.0368	19.078	18.6853	19.1998	19.0812	18.7958	53.1323	19.0368	19.0812	0.96966		0.621842	0.728459	Q7VU98	Two component response regulator
BP3223	BP3223	16.8696	16.8397	16.8074	16.7988	16.8364	16.8184	52.5585	16.8397	16.8184	1.01489		0.372651	0.864684	Q7VU97	Two-component sensor kinase
BP3225	BP3225	13.9333	13.8088	13.5929	14.0447	13.8809	13.7748	41.0884	13.8088	13.8809	0.951254		0.390851	0.566696	Q7VU95	Putative transmembrane cytochrome oxidase
BP3226	glnS	20.8867	20.8566	20.8918	20.8155	20.8005	20.8871	51.8857	20.8867	20.8155	1.05054		0.202228	0.724813	Q7VU94	Glutamine--tRNA ligase
BP3227	minC	19.6692	19.6203	19.5895	19.7361	19.6054	19.6501	53.2246	19.6203	19.6501	0.979536		0.449149	0.797578	Q7VU93	Probable septum site-determining protein MinC
BP3228	minD	22.373	22.3564	22.3542	22.3162	22.2293	22.3355	51.5235	22.3564	22.3162	1.02828		0.11142	0.594178	Q7VU92	Putative septum site-determining protein
BP3229	minE	20.4074	20.4027	20.3296	20.5531	20.5077	20.2867	53.0774	20.4027	20.5077	0.929773		0.466205	0.706449	Q7VU91	Cell division topological specificity factor
BP3237	BP3237	18.1046	18.1909	18.2573	18.3159	18.2933	18.0442	55.7956	18.1909	18.2933	0.931491		0.748458	0.865298	Q7VU86	Putative binding-protein-dependent transport protein (Periplasmic)
BP3238	BP3238	20.0333	19.9786	20.0459	19.9316	19.9945	20.0209	51.7776	20.0333	19.9945	1.02724		0.333207	0.791784	Q7VU85	Putative glycosyl transferase
BP3240	uvrA2	19.5527	19.5389	19.5162	19.5855	19.5865	19.6302	56.8309	19.5389	19.5865	0.967546		0.0234426	0.563567	Q7VU82	UvrABC system protein A
BP3241	BP3241	17.6654	17.699	17.7917	17.5784	17.6023	17.7085	54.6485	17.699	17.6023	1.06929		0.181234	0.554725	Q7VU81	Putative chorismate-binding enzyme
BP3242	BP3242	17.1043	17.1183	17.1275	17.2537	17.2708	17.0863	53.0959	17.1183	17.2537	0.910387		0.216139	0.565855	Q7VU80	Uncharacterized protein
BP3244	BP3244	15.9446	15.894	16.0796	15.7681	15.7314	15.6922	46.5709	15.9446	15.7314	1.15924		0.015287	0.246305	Q7VU79	Putative oxidoreductase
BP3247	BP3247	14.5775	14.0222	14.8305	13.9981	NaN	13.8431	42.793	14.5775	13.9206	1.57675		0.174174	0.284941	Q7VU76	Putative transcriptional regulator
BP3248	BP3248	19.1049	19.1364	19.2112	18.8942	19.0641	19.1112	55.7725	19.1364	19.0641	1.05138		0.15556	0.482679	Q7VU75	ThiF domain-containing protein
BP3250	BP3250	18.0601	18.0713	18.0692	18.0902	18.1604	18.1153	52.2464	18.0692	18.1153	0.968538		0.0571613	0.634427	Q7VU73	Gamma-glutamylcyclotransferase
BP3251	pdxH	20.4212	20.3491	20.5441	20.2597	20.2188	20.4161	52.643	20.4212	20.2597	1.11845		0.16622	0.476133	Q7VU72	Pyridoxine/pyridoxamine 5'-phosphate oxidase
BP3252	BP3252	16.6154	16.5879	16.5885	16.4598	16.4842	16.3959	46.9837	16.5885	16.4598	1.09328		0.00564652	0.334942	Q7VU71	Putative monooxygenase component
BP3253	BP3253	18.7696	18.7168	18.6181	18.8725	18.7428	18.7099	54.2036	18.7168	18.7428	0.982127		0.331082	0.643552	Q7VU70	Putative conserved exported protein
BP3254	purU	19.4323	19.4734	19.4285	19.3937	19.4251	19.4457	54.9945	19.4323	19.4251	1.00497		0.328083	0.851763	Q7VU69	Formyltetrahydrofolate deformylase
BP3255	BP3255	16.6341	16.5837	16.6533	16.6461	16.6139	16.5161	51.6294	16.6341	16.6139	1.01415		0.513486	0.832602	Q7VU68	Putative LysR-family transcriptional regulator
BP3261	trpC	19.8912	19.974	19.9876	20.106	20.1189	19.9341	50.602	19.974	20.106	0.912575		0.201168	0.52862	Q7VU67	Indole-3-glycerol phosphate synthase
BP3262	trpD	21.1487	21.0521	20.9757	21.2524	21.1259	21.1035	51.8781	21.0521	21.1259	0.950092		0.210047	0.527192	Q7VU66	Anthranilate phosphoribosyltransferase
BP3263	trpG	18.414	18.3903	18.4068	18.4103	18.3795	18.3582	47.7218	18.4068	18.3795	1.01907		0.276502	0.858251	Q7VU65	Anthranilate synthase component II
BP3264	trpE	20.8962	20.8623	20.8831	20.8787	20.8001	20.8819	53.0503	20.8831	20.8787	1.00302		0.398803	0.842338	Q7VU64	Anthranilate synthase component 1
BP3265	gph	17.0438	17.0521	16.9741	17.2949	17.1756	17.1395	56.1903	17.0438	17.1756	0.912692		0.0274994	0.332405	Q7VU63	Phosphoglycolate phosphatase
BP3266	rpe	18.2474	18.3867	18.5032	18.5304	18.6234	18.5714	51.2742	18.3867	18.5714	0.879853		0.0675041	0.35968	Q7VU62	Ribulose-phosphate 3-epimerase
BP3267	apaG	16.3631	16.2755	16.2565	16.3689	16.305	16.3797	53.9167	16.2755	16.3689	0.937343		0.25995	0.703764	Q7VU61	Protein ApaG
BP3268	BP3268	18.7912	18.9606	19.0618	18.9152	18.9485	18.8401	53.424	18.9606	18.9152	1.03202		0.689364	0.849055	Q7VU60	Putative membrane-bound transglycolase
BP3269	BP3269	18.431	18.418	18.4848	18.4162	18.4087	18.4817	50.1559	18.431	18.4162	1.0103		0.783712	0.955288	Q7VU59	Putative monooxygenase
BP3270	dsbC	19.6864	19.715	19.3585	19.8598	19.7144	19.5675	53.4516	19.6864	19.7144	0.980792		0.421218	0.57813	Q7VU58	Probable thiol:disulfide interchange protein DsbC
BP3273	ttcA	16.699	16.8659	16.8591	16.826	16.8281	16.7485	48.4869	16.8591	16.826	1.02321		0.911695	0.969677	Q7VU56	tRNA-cytidine(32) 2-sulfurtransferase
BP3274	folB	18.1424	18.2079	18.0755	18.3381	18.3839	18.08	48.8573	18.1424	18.3381	0.873153		0.286427	0.525873	Q7VU55	7,8-dihydroneopterin aldolase
BP3275	BP3275	17.9289	17.9122	18.0789	17.9234	17.8344	17.9766	56.5833	17.9289	17.9234	1.00382		0.409769	0.709074	Q7VU54	Putative oxidoreductase
BP3276	BP3276	19.834	19.8457	19.7429	19.7076	19.8627	19.8452	54.3525	19.834	19.8452	0.992267		0.969675	0.991595	Q7VU53	PDZ domain-containing protein
BP3277	BP3277	21.6692	21.6334	21.736	21.5981	21.6542	21.5969	54.2036	21.6692	21.5981	1.05051		0.150294	0.627389	Q7VU52	Putative enoyl-CoA hydratase
BP3282	atpB	18.157	18.3096	18.3355	18.358	18.3126	18.1831	54.627	18.3096	18.3126	0.997969		0.83333	0.937035	Q7VU50	ATP synthase subunit a
BP3283	atpE	19.4364	20.0292	19.677	19.707	19.7139	19.5156	40.9888	19.677	19.707	0.979426		0.72785	0.821152	Q7VU49	ATP synthase subunit c
BP3284	atpF	20.0117	20.1231	20.259	20.1711	20.2857	19.9537	55.157	20.1231	20.1711	0.967337		0.965608	0.984278	Q7VU48	ATP synthase subunit b
BP3285	atpH	17.7685	17.9973	18.0924	18.0438	18.3704	18.0578	50.3235	17.9973	18.0578	0.958946		0.227224	0.450464	Q7VU47	ATP synthase subunit delta
BP3286	atpA	23.6053	23.5262	23.5164	23.5185	23.5338	23.4977	54.0884	23.5262	23.5185	1.00532		0.338772	0.809765	Q7VU46	ATP synthase subunit alpha
BP3287	atpG	22.6044	22.5097	22.4741	22.4917	22.5368	22.4294	53.4422	22.5097	22.4917	1.01256		0.432545	0.778669	Q7VU45	ATP synthase gamma chain
BP3288	atpD	23.6066	23.5874	23.5203	23.8559	23.7332	23.5403	54.3537	23.5874	23.7332	0.903897		0.22094	0.489582	Q7VU44	ATP synthase subunit beta
BP3289	atpC	19.5369	19.599	19.1787	19.8023	19.8015	19.6155	45.0285	19.5369	19.8015	0.83243		0.10597	0.309956	Q7VU43	ATP synthase epsilon chain
BP3291	hemE	20.6095	20.5056	20.4211	20.4086	20.4374	20.5355	50.7394	20.5056	20.4374	1.04838		0.482284	0.76004	Q7VU41	Uroporphyrinogen decarboxylase
BP3292	priA	16.2931	16.3433	16.2182	16.3146	16.3494	16.2914	53.3552	16.2931	16.3146	0.985247		0.449571	0.823765	Q7VU40	Primosomal protein N'
BP3293	rep	18.3549	18.4169	18.4268	18.4974	18.6209	18.3957	53.2457	18.4169	18.4974	0.945765		0.201719	0.525353	Q7VU39	ATP-dependent DNA helicase Rep
BP3295	BP3295	18.198	18.2092	18.1575	18.1997	18.0846	18.2	52.7526	18.198	18.1997	0.998804		0.55356	0.853059	Q7VU38	Putative peptidase
BP3296	BP3296	16.0091	16.3056	16.0078	16.2883	16.3757	15.9763	47.4445	16.0091	16.2883	0.824037		0.535717	0.672239	Q7VU37	Uncharacterized protein
BP3298	BP3298	14.4773	14.2854	14.1889	14.0705	13.9476	14.2682	43.3156	14.2854	14.0705	1.16068		0.153448	0.394257	Q7VU36	Putative binding-protein-dependent transport permease
BP3299	BP3299	14.2382	14.7005	14.7864	14.7368	14.6388	14.5489	46.7916	14.7005	14.6388	1.04372		0.72882	0.825534	Q7VU35	Putative binding-protein-dependent transport permease
BP3300	BP3300	14.1713	14.7757	14.4019	15.2177	NaN	14.2941	45.8951	14.4019	14.7559	0.782399		0.51168	0.549656	Q7VU34	Uncharacterized protein
BP3302	BP3302	16.7348	16.8584	16.883	16.6853	17.0531	16.8396	52.3273	16.8584	16.8396	1.0131		0.784423	0.879692	Q7VU33	Uncharacterized protein
BP3303	nnrD	19.4252	19.4584	19.2662	19.7346	19.6388	19.4224	45.3458	19.4252	19.6388	0.862384		0.121217	0.379885	Q7VU32	ADP-dependent (S)-NAD(P)H-hydrate dehydratase
BP3304	BP3304	18.5244	18.476	18.4196	18.5058	18.4799	18.4129	48.7152	18.476	18.4799	0.997311		0.870343	0.964538	Q7VU31	Putative enoyl-CoA hydratase
BP3305	BP3305	18.1745	18.185	18.2387	17.9891	18.0794	18.1201	53.5559	18.185	18.0794	1.07593		0.0349542	0.415113	Q7VU30	Putative enoyl-CoA hydratase/isomerase
BP3306	BP3306	17.6534	17.6045	17.8573	17.7348	17.8204	17.6983	54.3751	17.6534	17.7348	0.945173		0.618648	0.814882	Q7VU29	NM domain-containing protein
BP3307	BP3307	16.4897	16.3855	16.4569	16.3619	16.3389	16.5242	48.2156	16.4569	16.3619	1.06804		0.6171	0.836015	Q7VU28	Putative TetR-family trasncriptional regulator
BP3308	BP3308	19.399	19.3718	19.398	19.3354	19.3115	19.3993	57.1106	19.398	19.3354	1.04438		0.213598	0.748548	Q7VU27	Putative acyl-CoA dehydrogenase
BP3315	copA	13.8557	13.9482	13.9956	13.6873	13.911	13.8505	41.2682	13.9482	13.8505	1.07006		0.210302	0.507592	Q79GG6	Copper resitance protein
BP3319	BP3319	17.0692	17.0493	16.9783	17.0757	16.9777	16.9236	50.4125	17.0493	16.9777	1.05092		0.488069	0.797735	Q7VU21	Putative IclR-family transcriptional regulator
BP3320	BP3320	18.8196	18.9866	18.9773	19.1197	19.1343	18.8129	49.9356	18.9773	19.1197	0.906044		0.468339	0.651212	Q7VU20	Uncharacterized protein
BP3321	BP3321	19.2617	19.3878	19.3793	19.5286	19.4997	19.2695	51.6666	19.3793	19.4997	0.919944		0.382772	0.627292	Q7VU19	Putative amidase
BP3322	BP3322	21.962	21.9343	21.856	21.8691	21.8704	21.7145	55.9261	21.9343	21.8691	1.04619		0.17697	0.526891	Q7VU18	Putative binding-protein-dependent transport protein
BP3325	BP3325	NaN	13.9705	14.1436	NaN	NaN	14.3897	45.5374	14.057	14.3897	0.794051		1	1	Q7VU17	Putative pterin-4-alpha-carbinolamine dehydratase
BP3326	BP3326	20.6529	20.5816	20.6225	20.5746	20.6803	20.6	55.2831	20.6225	20.6	1.01575		0.985948	0.996363	Q7VU16	Putative inner membrane protein
BP3327	BP3327	17.4275	17.382	17.4528	17.4537	17.4577	17.5064	52.3003	17.4275	17.4577	0.979302		0.124695	0.675679	Q7VU15	Putative nucleotidyl transferase
BP3328	BP3328	18.0402	18.0949	17.8442	18.233	18.0945	18.0245	52.381	18.0402	18.0945	0.963081		0.272403	0.523906	Q7VU14	APH domain-containing protein
BP3329	lptD	18.3923	18.6354	18.595	18.5107	18.5895	18.4956	54.7668	18.595	18.5107	1.06014		0.916929	0.964981	Q7VU13	LPS-assembly protein LptD
BP3330	surA	21.5398	21.5762	21.7456	21.4705	21.474	21.6412	54.5133	21.5762	21.474	1.07341		0.339104	0.59974	Q7VU12	Chaperone SurA
BP3331	rsmA	20.2978	20.3939	20.4043	20.1868	20.1399	20.3543	55.1857	20.3939	20.1868	1.15439		0.132399	0.465957	Q7VU11	Ribosomal RNA small subunit methyltransferase A
BP3332	garK	17.6617	17.7225	17.6629	18.0293	17.8209	17.4337	50.9836	17.6629	17.8209	0.896291		0.676397	0.781219	Q7VU10	Glycerate kinase
BP3333	pykA	21.0797	21.07	21.1427	21.0788	20.9861	21.1347	54.2849	21.0797	21.0788	1.00059		0.561938	0.84534	Q7VU09	Pyruvate kinase
BP3334	BP3334	21.2443	21.6627	21.8078	21.642	21.613	21.5091	55.0561	21.6627	21.613	1.03505		0.929212	0.959971	Q7VU08	Uncharacterized protein
BP3339	BP3339	16.6335	16.6792	16.7776	16.8981	16.9015	16.7539	53.2371	16.6792	16.8981	0.859226		0.0751523	0.408238	Q7VU07	Putative ABC transport ATP-binding subunit
BP3340	BP3340	15.5558	15.6258	15.5657	15.5458	15.5811	15.3143	46.6092	15.5657	15.5458	1.01393		0.303174	0.56435	Q7VU06	Putative ABC transport inner membrane permease protein
BP3341	cpoB	18.0306	18.2606	18.0251	18.2926	18.2592	18.1094	48.4597	18.0306	18.2592	0.853454		0.296691	0.548475	Q7VU05	Cell division coordinator CpoB
BP3342	pal	21.3237	21.3846	21.6238	21.3868	21.4965	21.3736	53.9578	21.3846	21.3868	0.998436		0.813688	0.913752	Q7VU04	Peptidoglycan-associated protein
BP3343	tolB	23.0377	22.9622	23.1197	22.9205	22.9109	23.0696	50.4324	23.0377	22.9205	1.08464		0.34809	0.652346	Q7VU03	Tol-Pal system protein TolB
BP3344	BP3344	20.945	20.9334	20.869	20.67	20.8482	20.8768	51.509	20.9334	20.8482	1.06084		0.163184	0.485248	Q7VU02	Proline-rich inner membrane protein
BP3345	BP3345	19.9945	20.1	19.9689	19.8814	19.8666	20.0163	46.1639	19.9945	19.8814	1.08155		0.184698	0.527867	Q7VU01	Putative TolR-like translocation protein
BP3346	tolQ	21.0824	21.1129	21.0782	21.0462	21.2511	21.0812	52.0542	21.0824	21.0812	1.00089		0.615297	0.838398	Q7VU00	Tol-Pal system protein TolQ
BP3347	BP3347	15.8535	15.5454	15.7346	16.0247	15.9079	16.0161	52.1119	15.7346	16.0161	0.82273		0.0491031	0.247391	Q7VTZ9	4HBT domain-containing protein
BP3348	proS	21.426	21.4804	21.5364	21.4833	21.4231	21.5202	56.5497	21.4804	21.4833	0.998045		0.904797	0.972049	Q7VTZ8	Proline--tRNA ligase
BP3349	rppH	17.8122	17.8633	17.8835	18.0234	17.9328	17.8668	52.838	17.8633	17.9328	0.952961		0.153686	0.54729	Q7VTZ7	RNA pyrophosphohydrolase
BP3350	BP3350	19.0107	19.036	19.1245	18.8879	18.8583	19.0132	50.2777	19.036	18.8879	1.10815		0.0794604	0.423093	Q7VTZ6	Two component response regulator
BP3357	BP3357	11.0423	11.4474	10.7614	11.5157	11.6062	11.1044	48.617	11.0423	11.5157	0.72026		0.266554	0.405721	Q7VTY9	Uncharacterized protein S
BP3358	BP3358	14.145	14.4441	14.4059	NaN	14.3238	14.5931	44.6421	14.4059	14.4584	0.964256		0.47965	0.617493	Q7VTY8	Uncharacterized protein
BP3369	BP3369	13.5593	13.4427	13.499	14.1163	13.4741	13.3546	46.9404	13.499	13.4741	1.01743		0.569115	0.649096	Q7VTX8	Uncharacterized protein
BP3381	BP3381	16.4614	16.4166	16.4537	16.1903	16.3998	16.3386	50.9161	16.4537	16.3386	1.08299		0.10272	0.454168	Q7VTW9	Uncharacterized protein
BP3388	BP3388	17.3293	17.2492	17.4721	17.1717	17.2042	17.2724	51.3261	17.3293	17.2042	1.09057		0.134457	0.471311	Q7VTW4	Phage-related putative membrane protein
BP3390	BP3390	19.9922	19.9941	20.0945	19.9093	19.9187	20.0061	49.2457	19.9941	19.9187	1.05359		0.146768	0.556052	Q7VTW2	Putative phage repressor protein
BP3391	BP3391	16.1952	16.1897	16.5256	16.2928	16.199	16.1774	50.7048	16.1952	16.199	0.997396		0.528008	0.706432	Q7VTW1	Uncharacterized protein
BP3393	BP3393	17.6654	17.927	17.6881	17.6212	17.7956	17.5338	51.1948	17.6881	17.6212	1.04748		0.387926	0.592364	Q7VTW0	Putative inner membrane protein
BP3394	BP3394	16.2052	15.9453	16.0028	16.085	16.1272	16.0643	50.9238	16.0028	16.085	0.944659		0.638637	0.830772	Q7VTV9	Thioredoxin domain-containing protein
BP3395	BP3395	19.6759	19.6268	19.6784	19.6953	19.7071	19.6835	54.2144	19.6759	19.6953	0.986631		0.126187	0.774059	Q7VTV8	Putative ATP-dependent RNA helicase
BP3397	BP3397	16.1698	16.1376	15.9889	16.0915	15.9486	16.1569	48.4536	16.1376	16.0915	1.03245		0.710125	0.857317	Q7VTV6	Putative inner membrane protein
BP3398	ilvE	20.9493	20.9154	20.9489	20.8606	20.8271	20.9614	52.2075	20.9489	20.8606	1.06312		0.260793	0.696107	Q7VTV5	Branched-chain-amino-acid aminotransferase
BP3399	BP3399	15.9899	16.0572	16.1553	16.2357	15.8287	16.0964	49.4416	16.0572	16.0964	0.973191		0.919474	0.959914	Q7VTV4	zf-CHCC domain-containing protein
BP3400	BP3400	16.4519	16.5342	16.5244	16.7965	16.4338	16.7807	47.7835	16.5244	16.7807	0.837212		0.240485	0.479619	Q7VTV3	SnoaL-like domain-containing protein
BP3401	BP3401	18.9752	18.9851	18.8437	18.9328	19.0139	19.0388	51.2704	18.9752	19.0139	0.973548		0.338417	0.693517	Q7VTV2	Hydrolase_4 domain-containing protein
BP3402	BP3402	18.7306	18.7229	18.8814	18.5939	18.5661	18.8084	54.2953	18.7306	18.5939	1.09939		0.256163	0.519187	Q7VTV1	Putative exported protein
BP3403	BP3403	19.689	19.7203	19.4439	19.8778	19.7757	19.6704	51.8081	19.689	19.7757	0.941657		0.212579	0.478117	Q7VTV0	UTP--glucose-1-phosphate uridylyltransferase
BP3404	BP3404	16.0715	16.3355	16.2018	16.2536	16.0537	16.0456	45.1568	16.2018	16.0537	1.10808		0.45069	0.66353	Q7VTU9	Putative inner membrane protein
BP3405	ompQ	21.6402	21.8283	21.937	22.0211	21.9073	21.8069	51.0819	21.8283	21.9073	0.946693		0.360282	0.572853	Q79GG1	Outer membrane porin protein OmpQ
BP3409	BP3409	17.3666	17.5515	17.513	17.1631	16.9873	17.5767	47.3032	17.513	17.1631	1.27451		0.270149	0.451528	Q7VTU8	Uncharacterized protein
BP3411	BP3411	18.5253	18.5666	18.6605	18.3401	18.4533	18.6225	53.2376	18.5666	18.4533	1.08167		0.28658	0.547447	Q7VTU6	Putative Xaa-Pro aminopeptidase
BP3412	BP3412	16.7573	16.6413	16.5462	16.5632	16.658	16.7204	52.3361	16.6413	16.658	0.988512		0.989181	0.995119	Q7VTU5	Putative inner membrane protein
BP3413	BP3413	18.1782	18.1901	18.294	18.1816	18.1601	18.2097	55.5238	18.1901	18.1816	1.0059		0.402259	0.796186	Q7VTU4	Putative monooxygenase
BP3414	dusB	15.9894	15.9327	16.0538	15.9558	15.832	16.021	52.9672	15.9894	15.9558	1.02355		0.443437	0.730637	Q7VTU3	tRNA-dihydrouridine synthase B
BP3415	fis	19.7811	19.7127	19.5125	19.6363	19.596	19.5017	50.5087	19.7127	19.596	1.08429		0.369673	0.620136	Q7VTU2	DNA-binding protein
BP3416	purH	21.1838	21.1262	21.2226	21.0154	20.9732	21.0922	55.2581	21.1838	21.0154	1.12385		0.0280302	0.372766	Q7VTU1	Bifunctional purine biosynthesis protein PurH
BP3417	ruvC	17.6027	17.6473	17.6669	17.4525	17.4813	17.5794	53.4147	17.6473	17.4813	1.12199		0.0348083	0.411157	Q7VTU0	Crossover junction endodeoxyribonuclease RuvC
BP3418	ruvA	18.4874	18.5696	18.5369	18.4161	18.4329	18.5312	48.9386	18.5369	18.4329	1.07476		0.173649	0.599889	Q7VTT9	Holliday junction ATP-dependent DNA helicase RuvA
BP3419	BP3419	19.2397	19.2019	19.2142	19.1169	19.1418	19.16	55.0983	19.2142	19.1418	1.05146		0.00915414	0.492343	Q7VTT8	Epimerase domain-containing protein
BP3420	BP3420	19.1654	19.0929	19.1074	19.0639	19.0209	19.1131	53.621	19.1074	19.0639	1.03057		0.181733	0.67126	Q7VTT7	Putative serine/threonine dehydratase
BP3421	ruvB	19.5618	19.642	19.6675	19.4828	19.4373	19.5157	52.2435	19.642	19.4828	1.11662		0.0206412	0.370342	Q7VTT6	Holliday junction ATP-dependent DNA helicase RuvB
BP3422	BP3422	17.6172	17.6099	17.6069	17.621	17.5602	17.6268	54.8352	17.6099	17.621	0.992394		0.706621	0.954838	Q7TTN9	ATP-dependent DNA helicase
BP3425	BP3425	20.7409	20.6497	20.7704	20.8708	20.7788	20.7657	52.5577	20.7409	20.7788	0.97408		0.159663	0.554476	Q7VTT5	Carbonic anhydrase
BP3432	cysI	18.9372	18.9658	19.1322	18.827	18.6746	18.7079	53.761	18.9658	18.7079	1.19568		0.0227111	0.26736	Q7VTS8	Putative sulfite reductase
BP3433	BP3433	16.8733	16.657	16.908	16.5486	16.4471	16.2484	52.6211	16.8733	16.4471	1.34369		0.028002	0.247286	Q7VTS7	Uncharacterized protein
BP3434	BP3434	18.5964	18.5067	18.5523	18.5363	18.4027	18.1694	52.365	18.5523	18.4027	1.10925		0.173668	0.421818	Q7VTS6	Putative exported protein
BP3435	BP3435	17.1223	17.1813	17.3054	17.2812	17.3434	17.1585	46.9327	17.1813	17.2812	0.933056		0.49034	0.737728	Q7VTS5	Uncharacterized protein
BP3437	BP3437	16.2075	16.2529	16.2278	16.5876	16.4793	16.2187	47.0881	16.2278	16.4793	0.84		0.145187	0.416275	Q7VTS4	MoCF-biosynth domain-containing protein
BP3438	BP3438	19.2103	19.3172	19.2917	19.2581	19.2217	19.3172	53.7217	19.2917	19.2581	1.02354		0.870837	0.965303	Q7VTS3	IclR family transcriptional regulator
BP3439	dnt	19.906	19.9557	19.8297	19.8408	19.9164	19.9412	53.9807	19.906	19.9164	0.992796		0.962798	0.992372	Q7VTS2	Dermonecrotic toxin
BP3440	BP3440	21.3279	21.1854	21.157	21.2208	21.2613	21.1073	55.103	21.1854	21.2208	0.975805		0.720131	0.87829	Q7VTS1	Putative exported protein
BP3441	BP3441	19.3897	19.4356	19.4005	19.517	19.5368	19.8776	49.9128	19.4005	19.5368	0.909832		0.116684	0.356409	Q7VTS0	Phasin_2 domain-containing protein
BP3442	pyrD	20.1216	20.1961	20.2443	20.052	20.0554	20.1491	49.771	20.1961	20.0554	1.10244		0.10037	0.48555	Q7VTR9	Dihydroorotate dehydrogenase (quinone)
BP3443	bpt	16.1835	16.3126	16.1046	16.1987	16.196	16.1532	47.424	16.1835	16.196	0.991413		0.792043	0.929967	Q7VTR8	Aspartate/glutamate leucyltransferase
BP3445	BP3445	17.6657	17.568	17.3595	17.7823	17.6253	17.5169	55.7778	17.568	17.6253	0.961031		0.40473	0.594346	Q7VTR7	Putative NUDIX hydrolase
BP3446	BP3446	16.5555	16.6184	16.6574	16.7099	16.6445	16.5614	52.3782	16.6184	16.6445	0.98204		0.61815	0.853983	Q7VTR6	LysR family transcriptional regulator
BP3448	BP3448	14.3685	14.4227	14.2641	14.5215	14.5001	14.3332	51.6061	14.3685	14.5001	0.912841		0.25676	0.55344	Q7VTR4	Uncharacterized protein
BP3452	BP3452	20.3002	20.3334	20.4028	20.2127	20.2463	20.4004	50.1016	20.3334	20.2463	1.06225		0.416839	0.717112	Q7VTR2	GntR family transcriptional regulator
BP3454	BP3454	16.8883	16.98	16.8798	17.1606	17.1456	16.928	51.9098	16.8883	17.1456	0.836669		0.118493	0.411131	Q7VTR0	Putative lipoprotein
BP3455	BP3455	18.2274	18.1705	18.532	18.3545	18.4087	18.1151	55.7475	18.2274	18.3545	0.915659		0.910558	0.954861	Q7VTQ9	Putative taurine dioxygenase
BP3456	maeB	18.1689	18.1528	18.1008	18.3407	18.1003	18.4236	51.1965	18.1528	18.3407	0.87791		0.211195	0.485824	Q7VTQ8	NADP-dependent malic enzyme
BP3457	BP3457	15.5499	15.5716	15.4976	15.538	15.5181	15.5442	46.989	15.5499	15.538	1.00828		0.80106	0.965924	Q7VTQ7	LysR family regulatory protein
BP3460	BP3460	16.2465	16.0613	16.1332	16.2924	16.4073	16.2429	49.2845	16.1332	16.2924	0.895497		0.082735	0.397814	Q7VTQ4	ABC transporter ATP-binding protein
BP3464	BP3464	13.9557	14.0273	13.8823	14.0954	14.0837	13.9027	49.9653	13.9557	14.0837	0.915144		0.391178	0.673149	Q7VTQ1	Putative exported protein
BP3465	BP3465	19.0412	19.1187	19.1122	19.1959	19.4273	19.1006	52.4893	19.1122	19.1959	0.943631		0.207114	0.481354	Q7VTQ0	Uncharacterized protein
BP3466	BP3466	16.0784	16.4074	16.4257	16.3157	16.2164	16.3347	53.3441	16.4074	16.3157	1.06564		0.906027	0.95559	Q7VTP9	Putative ArsR family transcriptional regulator
BP3467	BP3467	20.4325	20.4612	20.4125	20.3662	20.4451	20.3757	55.5367	20.4325	20.3757	1.04016		0.237504	0.760339	Q7VTP8	Putative exported protein
BP3468	BP3468	16.7966	16.7613	16.6022	16.8099	16.8104	16.7076	46.9474	16.7613	16.8099	0.966813		0.462213	0.734834	Q7VTP7	MOSC_N domain-containing protein
BP3471	coaD	21.8362	21.8044	21.7985	21.8161	21.7589	21.7407	48.5071	21.8044	21.7589	1.032		0.18313	0.740864	Q7VTP4	Phosphopantetheine adenylyltransferase
BP3472	BP3472	17.9007	18.0298	18.0794	17.9356	17.8959	17.9285	49.8292	18.0298	17.9285	1.07269		0.20217	0.566364	Q7VTP3	Uncharacterized protein
BP3473	ftsY	19.7128	19.6349	19.724	19.6013	19.6908	19.6145	53.296	19.7128	19.6145	1.07055		0.236252	0.689542	Q7VTP2	Signal recognition particle receptor FtsY
BP3481	BP3481	18.1385	18.1108	18.3186	18.0875	18.1335	18.0739	57.0906	18.1385	18.0875	1.03602		0.249426	0.565137	Q7VTN8	Putative exported protein
BP3482	BP3482	19.4235	19.3726	19.414	19.3203	19.3333	19.5946	50.6601	19.414	19.3333	1.05751		0.895379	0.956295	Q7VTN7	Putative transcriptional regulator
BP3483	BP3483	20.2973	20.1241	20.0932	20.2804	20.2212	20.242	51.89	20.1241	20.242	0.921497		0.310606	0.631792	Q7VTN6	Haloacid dehalogenase-like hydrolase
BP3484	ribB	21.3804	21.3563	21.1672	21.4281	21.3371	21.3793	50.5325	21.3563	21.3793	0.98421		0.329865	0.627487	Q7VTN5	3,4-dihydroxy-2-butanone 4-phosphate synthase
BP3485	ribH	17.682	17.2661	17.0736	17.3828	17.451	17.6006	51.9315	17.2661	17.451	0.87968		0.510535	0.623545	Q7VTN4	6,7-dimethyl-8-ribityllumazine synthase
BP3486	nusB	20.1439	20.2737	20.2487	20.1254	20.0523	20.2354	55.6773	20.2487	20.1254	1.08921		0.27291	0.594256	Q7VTN3	Transcription antitermination protein NusB
BP3489	BP3489	19.5518	19.5559	19.5963	19.6532	19.5352	19.6763	56.7837	19.5559	19.6532	0.934739		0.308185	0.711039	Q7VTN0	CinA domain-containing protein
[truncated: 266 more rows]
